# Supplementary material for: Quantifying how single dose Ad26.COV2.S vaccine efficacy depends on Spike sequence features
Source: Nat Commun. 2024 Mar 11;15:2175. doi: 10.1038/s41467-024-46536-w (PMC10928100; doi:10.1038/s41467-024-46536-w)
Supplement: Supplementary file 4 — Supplementary Data 1 [file 41467_2024_46536_MOESM4_ESM.csv]

participant_id	seq_month_year	lineage	gisaid_full_name	gisaid_accession	genbank_accession
1	2021-01	P.2	hCoV-19/Brazil/UW21010594248/2021	NA	OM897703
2	2021-02	P.1	hCoV-19/Brazil/BR-BA-UW21022455487/2021	NA	OQ691277
3	2021-04	B.1.621	hCoV-19/Colombia/CO-ATL-UW21041536317/2021	NA	OQ691200
4	2021-02	C.37	hCoV-19/Peru/UW21022423224/2021	NA	OM897855
5	2021-01	B.1.351	hCoV-19/South_Africa/UW21010420214/2021	NA	OQ690230
6	2021-01	P.7	hCoV-19/Brazil/UW21010415728/2021	NA	OM897692
7	2021-04	B.1.621	hCoV-19/Colombia/UW21042728738/2021	NA	OM898405
8	2020-12	B.1.351	hCoV-19/South_Africa/UW20122230640/2020	NA	OQ690379
9	2020-12	P.2	hCoV-19/Brazil/UW20122384976/2020	NA	OQ690889
10	2021-02	B.1.1.348	hCoV-19/Peru/UW21021935318/2021	NA	OM897821
11	2021-01	P.2	hCoV-19/Brazil/UW21012265375/2021	NA	OM897750
12	2021-04	P.1	hCoV-19/Argentina/UW21041917474/2021	NA	OQ691400
13	2021-03	B.1.234	hCoV-19/USA/LA-UW21030251853/2021	NA	OQ691308
14	2020-12	N.5	hCoV-19/Argentina/UW20120506529/2020	NA	OQ690988
15	2021-02	P.2	hCoV-19/Brazil/UW21021550798/2021	NA	OM897823
16	2021-01	B.1.2	hCoV-19/USA/UW21011440959/2021	NA	OM897791
17	2021-03	B.1.429	hCoV-19/Chile/CL-RM-UW21031751335/2021	NA	OQ691560
18	2021-05	C.37	hCoV-19/Peru/UW21052652966/2021	NA	OM898525
19	2021-01	B.1.351	hCoV-19/South_Africa/UW21011105504/2021	NA	OQ690217
20	2021-05	B.1.621	hCoV-19/Colombia/CO-ATL-UW21052132476/2021	NA	OQ691062
21	2020-12	N.5	hCoV-19/Argentina/UW20122337911/2020	NA	OQ690926
22	2021-04	B.1.621	hCoV-19/Colombia/CO-ATL-UW21042251979/2021	NA	OQ691133
23	2020-12	N.5	hCoV-19/Argentina/UW20122138487/2020	NA	OQ690903
24	2021-02	P.2	hCoV-19/Brazil/BR-SP-UW21020213582/2021	NA	OQ690604
25	2021-01	B.1.1.28	hCoV-19/Brazil/UW21011967212/2021	NA	OM897738
26	2021-04	P.1.15	hCoV-19/Argentina/UW21042264854/2021	NA	OQ691391
27	2021-01	B.1.351	hCoV-19/South_Africa/UW21011237120/2021	NA	OQ690224
28	2021-06	B.1.621	hCoV-19/Colombia/CO-DC-UW21060529600/2021	NA	OQ691233
29	2021-01	B.1.429	hCoV-19/USA/UW21010317641/2021	NA	OQ690309
30	2021-01	B.1.351	hCoV-19/South_Africa/UW21010133743/2021	NA	OQ690228
31	2020-12	P.2	hCoV-19/Brazil/UW20120400808/2020	NA	OQ690900
32	2021-01	B.1.111	hCoV-19/Colombia/UW21011850639/2021	NA	OM897672
33	2021-03	B.1.2	hCoV-19/USA/MI-UW21031910934/2021	EPI_ISL_10514993	OM897960
34	2021-01	B.1.2	hCoV-19/USA/UW21012141190/2021	NA	OM897787
35	2020-12	P.2	hCoV-19/Brazil/UW20120411497/2020	NA	OQ690896
36	2021-03	B.1.1.7	hCoV-19/USA/KY-UW21031107582/2021	EPI_ISL_10514954	OM898312
37	2021-02	P.2	hCoV-19/Brazil/UW21021822404/2021	NA	OM898118
38	2020-12	B.1.111	hCoV-19/Colombia/UW20122531162/2020	NA	OQ690907
39	2021-06	AY.38	hCoV-19/South Africa/UW21060910151/2021	EPI_ISL_10514853	OM898397
40	2021-06	B.1.621	hCoV-19/Colombia/CO-SAN-UW21062349277/2021	NA	OQ691579
41	2021-03	P.1	hCoV-19/Brazil/UW21030351065/2021	NA	OM898059
42	2020-12	N.4	hCoV-19/Chile/UW20123038180/2020	NA	OQ690904
43	2021-01	C.37	hCoV-19/Peru/UW21011261886/2021	NA	OM897734
44	2021-03	P.1	hCoV-19/Brazil/UW21030110105/2021	NA	OM898344
45	2021-02	B.1.2	hCoV-19/USA/SC-UW21020232260/2021	EPI_ISL_10515077	OM897912
46	2021-04	P.1	hCoV-19/Colombia/UW21040492273/2021	NA	OM898180
47	2021-07	AY.32	hCoV-19/South_Africa/UW21070273878/2021	NA	OQ691516
48	2020-12	B.1.429	hCoV-19/USA/UW20121739543/2020	NA	OQ690811
49	2020-12	B.1.1.348	hCoV-19/Colombia/UW20121501714/2020	NA	OQ690985
50	2020-12	B.1.351	hCoV-19/South_Africa/UW20123091490/2020	NA	OQ690131
51	2021-02	B.1.2	hCoV-19/USA/MI-UW21021115077/2021	NA	OQ690573
52	2021-05	B.1.351	hCoV-19/South_Africa/UW21051703933/2021	NA	OQ691049
53	2021-01	P.2	hCoV-19/Brazil/UW21010449990/2021	NA	OM897705
54	2021-02	P.1	hCoV-19/Brazil/UW21021628286/2021	NA	OM897970
55	2021-01	B.1.111	hCoV-19/Colombia/UW21012994710/2021	NA	OM897902
56	2021-04	B.1.621	hCoV-19/Colombia/CO-SAN-UW21042315423/2021	NA	OQ691095
57	2021-01	P.2	hCoV-19/Brazil/BR-SP-UW21012563577/2021	NA	OQ691565
58	2021-02	B.1.1.7	hCoV-19/South_Africa/UW21021748525/2021	NA	OQ690551
59	2021-02	C.37	hCoV-19/Peru/UW21021276307/2021	NA	OM898143
60	2021-01	B.1.2	hCoV-19/USA/FL-UW21012253366/2021	NA	OQ690579
61	2021-06	B.1.621	hCoV-19/Colombia/CO-DC-UW21060868425/2021	NA	OQ691287
62	2021-01	B.1.499	hCoV-19/Argentina/UW21011873522/2021	EPI_ISL_10515109	OM897740
63	2021-04	B.1.1.7	hCoV-19/USA/FL-UW21040957697/2021	EPI_ISL_10514920	OM898251
64	2021-02	B.1.1.348	hCoV-19/Colombia/CO-DC-UW21020867501/2021	NA	OQ690592
65	2021-03	P.2	hCoV-19/Brazil/UW21032228966/2021	NA	OM898289
66	2021-02	B.1.499	hCoV-19/Argentina/UW21020350755/2021	NA	OQ690574
67	2021-03	B.1.526	hCoV-19/USA/IL-UW21031008310/2021	EPI_ISL_10514939	OM898316
68	2021-01	B.1.575	hCoV-19/USA/UW21011216826/2021	NA	OM897781
69	2021-02	P.1	hCoV-19/Brazil/UW21021675279/2021	NA	OM897830
70	2021-01	B.1.1.28	hCoV-19/Brazil/UW21010755045/2021	NA	OM897731
71	2020-12	B.1.311	hCoV-19/USA/UW20121100224/2020	NA	OQ690839
72	2020-12	B.1.351	hCoV-19/South_Africa/UW20122273831/2020	NA	OQ690498
73	2021-01	B.1.2	hCoV-19/USA/UW21010403918/2021	NA	OQ690268
74	2021-03	P.1	hCoV-19/Brazil/UW21030546892/2021	NA	OM897983
75	2021-05	C.37	hCoV-19/Argentina/UW21052571804/2021	NA	OQ691059
76	2021-06	AY.38	hCoV-19/South_Africa/UW21062131909/2021	NA	OQ691420
77	2021-01	N.5	hCoV-19/Argentina/UW21011253596/2021	EPI_ISL_10515108	OM897737
78	2020-12	B.1.2	hCoV-19/USA/UW20121604787/2020	NA	OQ690810
79	2021-03	B.1.1.7	hCoV-19/USA/NJ-UW21031976310/2021	EPI_ISL_10515010	OM898382
80	2021-06	B.1.1.7	hCoV-19/Argentina/UW21062603365/2021	EPI_ISL_10515116	OM898719
81	2021-01	B.1.1.1	hCoV-19/Peru/PE-LMA-UW21012641472/2021	NA	OQ690589
82	2021-01	B.1.351	hCoV-19/South_Africa/UW21010760401/2021	NA	OQ690220
83	2021-01	P.2	hCoV-19/Brazil/BR-PR-UW21011947314/2021	NA	OQ690599
84	2020-12	P.2	hCoV-19/Brazil/UW20122893677/2020	NA	OQ690878
85	2021-02	B.1.1.7	hCoV-19/Brazil/UW21021852462/2021	NA	OM898310
86	2020-12	B.1	hCoV-19/USA/UW20120402899/2020	NA	OQ691041
87	2020-12	B.1.243	hCoV-19/USA/UW20122713365/2020	NA	OQ691034
88	2021-03	P.1	hCoV-19/Brazil/UW21030496009/2021	NA	OM898342
89	2021-01	P.2	hCoV-19/Brazil/BR-SC-UW21012505883/2021	NA	OQ691309
90	2021-04	B.1.1.7	hCoV-19/Argentina/UW21040421123/2021	EPI_ISL_10515140	OM898222
91	2021-02	C.37	hCoV-19/Peru/UW21020490557/2021	NA	OM897859
92	2021-01	P.2	hCoV-19/Brazil/UW21011189099/2021	NA	OQ690890
93	2020-12	B.1.1.434	hCoV-19/Colombia/UW20122091913/2020	NA	OQ690918
94	2021-06	B.1.621	hCoV-19/Colombia/UW21061767326/2021	NA	OM898680
95	2021-06	P.1	hCoV-19/Peru/UW21062303610/2021	NA	OM898649
96	2021-06	AY.38	hCoV-19/South_Africa/UW21061782372/2021	NA	OQ691212
97	2021-04	B.1.621	hCoV-19/Colombia/UW21041035521/2021	NA	OM897985
98	2021-03	P.1	hCoV-19/Brazil/UW21030222480/2021	NA	OM898014
99	2020-12	P.2	hCoV-19/Brazil/UW20121026295/2020	NA	OQ690797
100	2021-02	B.1.1.7	hCoV-19/USA/NJ-UW21022509352/2021	NA	OQ691335
101	2021-03	C.37	hCoV-19/Peru/UW21032753729/2021	NA	OM898364
102	2021-05	B.1.621	hCoV-19/Colombia/CO-ANT-UW21052983008/2021	NA	OQ691461
103	2021-01	N.5	hCoV-19/Argentina/UW21012722448/2021	EPI_ISL_10515223	OM897867
104	2021-01	B.1.2	hCoV-19/South_Africa/UW21010562350/2021	NA	OQ690250
105	2021-01	B.1.349	hCoV-19/USA/SC-UW21012186844/2021	NA	OQ690559
106	2021-02	P.1	hCoV-19/Brazil/BR-SP-UW21022072474/2021	NA	OQ691492
107	2020-12	P.2	hCoV-19/Brazil/UW20121893332/2020	NA	OQ691037
108	2021-01	B.1.1.519	hCoV-19/USA/UW21010342007/2021	NA	OQ690327
109	2020-12	B.1.351	hCoV-19/South_Africa/UW20121019491/2020	NA	OQ690143
110	2020-12	B.1.2	hCoV-19/USA/UW20122474723/2020	NA	OQ690312
111	2021-01	B.1.404	hCoV-19/USA/TX-UW21010747213/2021	EPI_ISL_10515087	OM898247
112	2021-01	B.1.111	hCoV-19/Colombia/UW21010203167/2021	NA	OQ690957
113	2021-02	P.1.2	hCoV-19/Brazil/UW21022593694/2021	NA	OM898040
114	2020-12	B.1.351	hCoV-19/South_Africa/UW20121183965/2020	NA	OQ690129
115	2021-03	B.1.621	hCoV-19/Colombia/UW21032700148/2021	NA	OM898174
116	2021-03	C.37	hCoV-19/Peru/UW21032297891/2021	NA	OM898273
117	2021-01	B.1.111	hCoV-19/Colombia/UW21011590461/2021	NA	OM898064
118	2020-12	P.2	hCoV-19/Brazil/UW20121759749/2020	NA	OQ690937
119	2021-02	P.1	hCoV-19/Peru/UW21020187542/2021	NA	OM897864
120	2021-01	B.1.351	hCoV-19/South_Africa/UW21011183675/2021	NA	OQ690243
121	2021-04	P.1	hCoV-19/Colombia/UW21040584702/2021	NA	OM898002
122	2021-03	P.1	hCoV-19/Brazil/BR-MT-UW21031688603/2021	NA	OQ691578
123	2021-04	B.1.621	hCoV-19/Colombia/UW21041382264/2021	NA	OM897953
124	2021-01	B.1.351	hCoV-19/South_Africa/UW21010996519/2021	NA	OQ690256
125	2020-12	B.1.1	hCoV-19/Colombia/UW20122875406/2020	NA	OQ690954
126	2020-11	B.1.2	hCoV-19/USA/UW20112549313/2020	NA	OQ690265
127	2021-05	B.1.621	hCoV-19/Colombia/CO-SAN-UW21051387511/2021	NA	OQ691479
128	2020-12	P.2	hCoV-19/Brazil/UW20121492872/2020	NA	OQ690295
129	2020-12	P.2	hCoV-19/Brazil/UW20121897419/2020	NA	OQ690283
130	2021-01	B.1.111	hCoV-19/Colombia/UW21012909137/2021	NA	OM897820
131	2021-02	P.1.14	hCoV-19/Brazil/UW21021868674/2021	NA	OM897814
132	2020-12	P.2	hCoV-19/Brazil/UW20121026152/2020	NA	OQ690901
133	2020-12	B.1.1.348	hCoV-19/Colombia/CO-DC-UW20120736989/2020	NA	OQ691474
134	2020-12	B.1.2	hCoV-19/USA/UW20122845834/2020	NA	OM897670
135	2021-01	B.1.575	hCoV-19/USA/UW21010602425/2021	NA	OQ690266
136	2020-12	B.1.243	hCoV-19/USA/UW20123079672/2020	NA	OQ690788
137	2020-12	B.1.1.28	hCoV-19/Brazil/UW20122117359/2020	NA	OQ690920
138	2021-02	B.1.1.519	hCoV-19/USA/KY-UW21020143581/2021	EPI_ISL_10514962	OM897804
139	2021-03	B.1.1.7	hCoV-19/Brazil/UW21031218355/2021	NA	OM898328
140	2021-04	B.1.2	hCoV-19/USA/NY-UW21040544338/2021	EPI_ISL_10515025	OM898157
141	2021-02	P.1	hCoV-19/Brazil/UW21021612211/2021	NA	OM897882
142	2021-01	B.1.2	hCoV-19/USA/UW21011972117/2021	NA	OM897724
143	2020-12	P.2	hCoV-19/Brazil/UW20122761267/2020	NA	OQ690893
144	2021-01	B.1.351	hCoV-19/South Africa/UW21010774122/2021	EPI_ISL_10514830	OM897660
145	2020-12	P.2	hCoV-19/USA/UW20120787464/2020	NA	OQ690490
146	2021-03	P.1	hCoV-19/Peru/UW21030130714/2021	NA	OM898318
147	2021-04	C.37	hCoV-19/Peru/PE-LMA-UW21040711881/2021	NA	OQ691163
148	2021-03	C.37	hCoV-19/Colombia/UW21032638445/2021	NA	OM898575
149	2021-03	P.1	hCoV-19/Brazil/UW21030562199/2021	NA	OM897952
150	2021-01	N.5	hCoV-19/Argentina/UW21012269659/2021	EPI_ISL_10515101	OM897689
151	2021-04	B.1.621	hCoV-19/Colombia/UW21040337591/2021	NA	OM898220
152	2021-02	B.1.111	hCoV-19/Colombia/UW21022398443/2021	NA	OM898338
153	2020-12	B.1.1.33	hCoV-19/Brazil/UW20120403799/2020	NA	OQ690293
154	2021-03	P.1	hCoV-19/Brazil/UW21030526417/2021	NA	OM898022
155	2021-03	B.1.1.7	hCoV-19/USA/FL-UW21030962754/2021	NA	OQ691225
156	2021-04	B.1.625	hCoV-19/Colombia/UW21040463658/2021	NA	OM898055
157	2021-06	B.1.621	hCoV-19/Colombia/CO-DC-UW21061144668/2021	NA	OQ691319
158	2021-01	B.1.420	hCoV-19/Colombia/UW21011319010/2021	NA	OM897806
159	2020-12	B.1.409	hCoV-19/USA/UW20120153941/2020	NA	OQ690390
160	2021-04	C.37	hCoV-19/Argentina/UW21040627250/2021	EPI_ISL_10515225	OM898550
161	2021-03	C.37	hCoV-19/Peru/UW21031329208/2021	NA	OM897968
162	2021-04	C.37	hCoV-19/Peru/PE-LMA-UW21041665437/2021	NA	OQ691102
163	2020-12	B.1.1	hCoV-19/USA/UW20121500640/2020	NA	OQ690847
164	2021-01	P.2	hCoV-19/Brazil/UW21010735825/2021	NA	OM897772
165	2021-01	B.1.111	hCoV-19/Colombia/UW21011778960/2021	NA	OM897754
166	2021-01	P.2	hCoV-19/Chile/CL-RM-UW21013008477/2021	NA	OQ690572
167	2021-01	N.5	hCoV-19/Argentina/UW21011268453/2021	EPI_ISL_10515099	OM897685
168	2021-06	B.1.621	hCoV-19/Colombia/CO-ANT-UW21060873868/2021	NA	OQ691295
169	2021-04	C.37	hCoV-19/Peru/PE-LMA-UW21042981771/2021	NA	OQ691103
170	2021-03	C.37	hCoV-19/Peru/UW21032607133/2021	NA	OM898363
171	2020-11	B.1.2	hCoV-19/USA/UW20112415596/2020	NA	OQ690502
172	2020-12	B.1.2	hCoV-19/USA/UW20121260238/2020	NA	OQ690838
173	2020-12	B.1.1.316	hCoV-19/USA/UW20122768694/2020	NA	OQ690823
174	2020-12	B.1.2	hCoV-19/USA/UW20120335966/2020	NA	OQ690482
175	2021-05	B.1.621	hCoV-19/Colombia/CO-SAN-UW21052144463/2021	NA	OQ691094
176	2021-02	B.1.2	hCoV-19/USA/SC-UW21020133421/2021	EPI_ISL_10515072	OM897803
177	2021-06	P.1.15	hCoV-19/Argentina/UW21061680969/2021	EPI_ISL_10515117	OM898720
178	2021-04	P.1.15	hCoV-19/Argentina/UW21040528635/2021	NA	OQ691376
179	2021-01	B.1.351	hCoV-19/South_Africa/UW21011224098/2021	NA	OQ690242
180	2021-03	B.1.621	hCoV-19/Colombia/CO-ATL-UW21033087710/2021	NA	OQ691594
181	2021-06	C.37	hCoV-19/Argentina/UW21061090451/2021	EPI_ISL_10515165	OM898714
182	2020-12	B.1.111	hCoV-19/Colombia/UW20120610924/2020	NA	OQ690892
183	2021-02	P.1	hCoV-19/Brazil/UW21022747562/2021	NA	OM898335
184	2020-12	B.1.2	hCoV-19/USA/UW20122894089/2020	NA	OQ690278
185	2021-01	B.1.1.348	hCoV-19/Colombia/UW21010979051/2021	NA	OM897836
186	2021-04	C.37	hCoV-19/Argentina/UW21040959653/2021	EPI_ISL_10515137	OM897949
187	2021-04	N.5	hCoV-19/Argentina/UW21040536939/2021	EPI_ISL_10515135	OM897947
188	2020-12	B.1.420	hCoV-19/Colombia/UW20123065413/2020	NA	OQ690902
189	2021-02	B.1.2	hCoV-19/USA/LA-UW21020119747/2021	EPI_ISL_10514975	OM897876
190	2021-05	AY.38	hCoV-19/South Africa/UW21052933349/2021	EPI_ISL_10514847	OM898390
191	2020-12	B.1.1	hCoV-19/Brazil/UW20122372895/2020	NA	OQ690869
192	2021-04	B.1.621	hCoV-19/Colombia/CO-ATL-UW21041687489/2021	NA	OQ691081
193	2020-12	B.1.1.28	hCoV-19/Brazil/UW20120111936/2020	NA	OQ690875
194	2021-02	P.2	hCoV-19/Brazil/BR-MT-UW21020205724/2021	NA	OQ691347
195	2021-01	B.1.1.192	hCoV-19/Colombia/UW21010585087/2021	NA	OQ690959
196	2021-01	P.2	hCoV-19/Brazil/UW21012849303/2021	NA	OM898103
197	2021-03	B.1.1.274	hCoV-19/Chile/UW21032352392/2021	NA	OM898274
198	2021-05	C.37	hCoV-19/Argentina/UW21052913799/2021	NA	OQ691450
199	2021-05	B.1.621	hCoV-19/Colombia/UW21051285516/2021	NA	OM898438
200	2021-01	B.1.1.28	hCoV-19/Brazil/BR-SP-UW21010771332/2021	NA	OQ691266
201	2020-12	B.1.1.348	hCoV-19/Colombia/UW20120393174/2020	NA	OQ690418
202	2021-01	B.1.499	hCoV-19/Argentina/UW21010555439/2021	NA	OQ690917
203	2021-01	B.1.2	hCoV-19/USA/UW21010954654/2021	NA	OQ690261
204	2020-12	A.2.5.2	hCoV-19/USA/UW20121655671/2020	NA	OQ690820
205	2021-05	B.1.621	hCoV-19/Colombia/UW21052893959/2021	NA	OM898484
206	2021-01	N.5	hCoV-19/Argentina/UW21010858526/2021	EPI_ISL_10515111	OM897743
207	2021-01	C.37	hCoV-19/Peru/UW21013047538/2021	NA	OM897835
208	2021-01	B.1.1.28	hCoV-19/Brazil/UW21011677800/2021	NA	OM897700
209	2021-05	B.1.621	hCoV-19/Colombia/UW21052453518/2021	NA	OM898485
210	2021-06	P.1	hCoV-19/Colombia/CO-DC-UW21060940551/2021	NA	OQ691286
211	2021-03	P.1	hCoV-19/Peru/UW21030851868/2021	NA	OM898319
212	2021-03	B.1.1.28	hCoV-19/Brazil/UW21031069662/2021	NA	OM897992
213	2021-06	B.1.621	hCoV-19/Colombia/UW21061961347/2021	NA	OM898776
214	2020-12	P.7	hCoV-19/Brazil/UW20122357064/2020	NA	OM898242
215	2021-01	B.1	hCoV-19/USA/AZ-UW21011339295/2021	NA	OQ690562
216	2020-12	B.1.1.28	hCoV-19/Brazil/UW20122239425/2020	NA	OQ690325
217	2020-12	B.1.239	hCoV-19/USA/UW20121435324/2020	NA	OQ690779
218	2021-04	B.1.621	hCoV-19/Colombia/CO-DC-UW21042867258/2021	NA	OQ691073
219	2020-12	B.1.2	hCoV-19/USA/UW20122204471/2020	NA	OQ690334
220	2021-03	B.1.111	hCoV-19/Colombia/UW21032555493/2021	NA	OM898321
221	2021-03	P.1	hCoV-19/Colombia/UW21032536882/2021	NA	OM898324
222	2021-04	B.1.621	hCoV-19/Colombia/CO-SAN-UW21042313624/2021	NA	OQ691480
223	2021-04	B.1.625	hCoV-19/Colombia/UW21041139056/2021	NA	OM897988
224	2021-04	P.1.15	hCoV-19/Argentina/UW21040584931/2021	EPI_ISL_10515207	OM897951
225	2021-06	B.1.621	hCoV-19/Colombia/CO-ANT-UW21061552316/2021	NA	OQ691240
226	2021-02	B.1.1.348	hCoV-19/Chile/UW21020953037/2021	NA	OM897889
227	2021-04	C.37	hCoV-19/Argentina/UW21042067456/2021	NA	OQ691351
228	2021-02	B.1.1.434	hCoV-19/USA/SC-UW21020427657/2021	EPI_ISL_10515066	OM898150
229	2021-01	P.2	hCoV-19/Brazil/UW21010781487/2021	NA	OQ690351
230	2020-12	B.1.2	hCoV-19/USA/UW20123034823/2020	NA	OQ690356
231	2021-01	B.1.1.434	hCoV-19/USA/UW21010706096/2021	NA	OM897730
232	2021-02	B.1.2	hCoV-19/USA/SC-UW21020189148/2021	EPI_ISL_10515075	OM897910
233	2020-12	B.1.1.416	hCoV-19/USA/UW20120952179/2020	NA	OQ690319
234	2021-05	P.1	hCoV-19/Peru/PE-LMA-UW21051376305/2021	NA	OQ691090
235	2021-01	C.4	hCoV-19/Peru/UW21011461488/2021	NA	OQ690910
236	2021-03	B.1.2	hCoV-19/USA/OH-UW21030334069/2021	EPI_ISL_10515048	OM898237
237	2021-01	P.1	hCoV-19/Peru/UW21012936097/2021	NA	OM897863
238	2020-12	B.1.2	hCoV-19/USA/UW20122245195/2020	NA	OQ690323
239	2021-01	B.1.2	hCoV-19/USA/UW21010396952/2021	NA	OQ690341
240	2021-06	C.37	hCoV-19/Peru/UW21060259068/2021	NA	OM898450
241	2021-04	B.1.621	hCoV-19/Colombia/CO-ANT-UW21041629373/2021	NA	OQ691460
242	2020-11	B.1	hCoV-19/USA/UW20111041328/2020	NA	OQ690384
243	2021-01	B.1.2	hCoV-19/USA/UW21010557069/2021	NA	OQ690277
244	2020-12	P.2	hCoV-19/Brazil/UW20120270155/2020	NA	OQ690800
245	2020-12	B.1.351	hCoV-19/South_Africa/UW20122362149/2020	NA	OQ690140
246	2020-12	B.1.565	hCoV-19/USA/UW20120855128/2020	NA	OQ691042
247	2021-02	P.1	hCoV-19/Brazil/UW21022386195/2021	NA	OM898368
248	2021-02	B.1.1.265	hCoV-19/USA/SC-UW21021132357/2021	EPI_ISL_10515070	OM898250
249	2021-02	B.1.2	hCoV-19/USA/KS-UW21021519232/2021	EPI_ISL_10514950	OM897896
250	2020-12	B.1.499	hCoV-19/Argentina/UW20122871200/2020	NA	OQ690886
251	2021-04	B.1.625	hCoV-19/Colombia/UW21041400878/2021	NA	OM898166
252	2021-01	B.1	hCoV-19/Colombia/UW21010649409/2021	NA	OM897749
253	2021-01	B.1	hCoV-19/USA/UW21010566578/2021	NA	OQ690310
254	2020-12	P.2	hCoV-19/Brazil/UW20121667533/2020	NA	OQ690866
255	2021-01	B.1.427	hCoV-19/USA/CA-UW21011869914/2021	NA	OQ691108
256	2021-02	B.1.2	hCoV-19/USA/NC-UW21021643908/2021	EPI_ISL_10515037	OM897897
257	2021-01	B.1.2	hCoV-19/USA/UW21010769403/2021	NA	OQ690263
258	2021-04	C.37	hCoV-19/Peru/PE-LMA-UW21040558703/2021	NA	OQ691098
259	2020-12	N.5	hCoV-19/Argentina/UW20123156495/2020	NA	OQ690925
260	2021-03	P.1	hCoV-19/Argentina/UW21031652366/2021	EPI_ISL_10515113	OM898354
261	2021-01	B.1.111	hCoV-19/Colombia/UW21010525073/2021	NA	OQ690951
262	2021-06	AY.45	hCoV-19/South_Africa/UW21062159330/2021	NA	OQ691527
263	2021-04	B.1.621	hCoV-19/Colombia/CO-ATL-UW21041554997/2021	NA	OQ691058
264	2020-12	P.2	hCoV-19/Brazil/UW20121699639/2020	NA	OQ690799
265	2021-02	B.1.2	hCoV-19/USA/SC-UW21020151952/2021	EPI_ISL_10515073	OM897894
266	2020-12	B.1.311	hCoV-19/USA/UW20121092006/2020	NA	OQ690773
267	2021-03	C.37	hCoV-19/Peru/UW21032474514/2021	NA	OM898296
268	2020-12	B.1.111	hCoV-19/Colombia/UW20121450655/2020	NA	OQ690891
269	2021-02	P.2	hCoV-19/Brazil/UW21020595426/2021	NA	OM897872
270	2021-03	P.1	hCoV-19/Brazil/UW21030937471/2021	NA	OM898288
271	2021-04	P.1.2	hCoV-19/Argentina/UW21040756012/2021	NA	OQ691162
272	2021-01	B.1.1.348	hCoV-19/Peru/PE-LMA-UW21012027443/2021	NA	OQ690583
273	2021-03	P.1	hCoV-19/Brazil/UW21031274973/2021	NA	OM898058
274	2021-01	P.2	hCoV-19/Brazil/UW21010632055/2021	NA	OM897683
275	2021-01	B.1.1.348	hCoV-19/Colombia/CO-DC-UW21012228293/2021	NA	OQ690587
276	2021-01	B.1.111	hCoV-19/Colombia/UW21010996969/2021	NA	OM897729
277	2020-12	B.1.2	hCoV-19/USA/UW20123100461/2020	NA	OQ690269
278	2021-04	P.1	hCoV-19/Colombia/CO-SAN-UW21042548009/2021	NA	OQ691478
279	2021-02	P.1	hCoV-19/Brazil/UW21022631553/2021	NA	OM898173
280	2021-03	P.1	hCoV-19/Peru/UW21032471355/2021	NA	OM898294
281	2021-01	B.1.429	hCoV-19/USA/UW21010853294/2021	NA	OQ690358
282	2021-02	P.1	hCoV-19/Brazil/UW21022262567/2021	NA	OM898113
283	2021-01	B.1.429	hCoV-19/USA/UW21010783379/2021	NA	OM897710
284	2021-03	B.1.621	hCoV-19/Colombia/UW21031828340/2021	NA	OM898175
285	2021-05	B.1.621	hCoV-19/Colombia/UW21052768352/2021	NA	OM898424
286	2021-02	P.2	hCoV-19/Brazil/UW21020734255/2021	NA	OM897871
287	2021-04	B.1.1.318	hCoV-19/Argentina/UW21041198612/2021	EPI_ISL_10515133	OM897945
288	2021-02	B.1.1.348	hCoV-19/Peru/UW21020500200/2021	NA	OM897832
289	2021-02	B.1.2	hCoV-19/USA/KY-UW21020137609/2021	EPI_ISL_10514960	OM898255
290	2020-12	B.1.351	hCoV-19/South_Africa/UW20122245424/2020	NA	OQ690126
291	2021-05	B.1.1.7	hCoV-19/Argentina/UW21050206288/2021	NA	OQ691124
292	2021-01	B.1.111	hCoV-19/Colombia/UW21011253577/2021	NA	OM897761
293	2021-04	P.1.15	hCoV-19/Argentina/UW21040829145/2021	EPI_ISL_10515206	OM897950
294	2021-06	P.1	hCoV-19/Peru/UW21061493945/2021	NA	OM898710
295	2021-05	P.1	hCoV-19/Peru/PE-LMA-UW21050362974/2021	NA	OQ691085
296	2021-03	C.37	hCoV-19/Peru/UW21033098287/2021	NA	OM898232
297	2021-01	P.1	hCoV-19/Brazil/UW21012926873/2021	NA	OM897811
298	2021-04	B.1.1.7	hCoV-19/Argentina/UW21042374188/2021	EPI_ISL_10515145	OM898586
299	2020-12	B.1.499	hCoV-19/Argentina/UW20122122402/2020	NA	OQ690932
300	2021-03	P.1	hCoV-19/Brazil/UW21031010470/2021	NA	OM898009
301	2021-02	P.1	hCoV-19/Peru/UW21021918738/2021	NA	OM897846
302	2021-01	P.2	hCoV-19/Brazil/UW21010488987/2021	NA	OQ690288
303	2021-01	B.1.351	hCoV-19/South Africa/UW21012866017/2021	EPI_ISL_10514826	OM897656
304	2020-12	B.1.2	hCoV-19/USA/NY-UW20122013714/2020	EPI_ISL_10515022	OM898264
305	2021-01	P.1	hCoV-19/Brazil/UW21012361969/2021	NA	OM897807
306	2021-01	B.1.2	hCoV-19/USA/FL-UW21012037726/2021	NA	OQ691590
307	2021-03	B.1.625	hCoV-19/Colombia/UW21032740129/2021	NA	OM898355
308	2021-02	C.37	hCoV-19/Peru/UW21021183156/2021	NA	OM898303
309	2020-12	B.1	hCoV-19/Colombia/UW20123100627/2020	NA	OQ690929
310	2021-01	B.1.1	hCoV-19/Peru/PE-LMA-UW21012249753/2021	NA	OQ690576
311	2021-01	B.1.429	hCoV-19/USA/UW21011237149/2021	NA	OM897664
312	2021-01	P.2	hCoV-19/Brazil/UW21010789817/2021	NA	OM897697
313	2020-12	B.1	hCoV-19/Colombia/UW20122366096/2020	NA	OQ690953
314	2020-12	B.1.351	hCoV-19/South_Africa/UW20122354417/2020	NA	OQ690127
315	2021-01	B.1.351	hCoV-19/South_Africa/UW21010495011/2021	NA	OQ690235
316	2020-12	P.2	hCoV-19/Brazil/UW20120330365/2020	NA	OQ690423
317	2021-07	AY.38	hCoV-19/South_Africa/UW21070576042/2021	NA	OQ691511
318	2021-03	P.1	hCoV-19/Brazil/UW21031231623/2021	NA	OM898748
319	2020-12	B.1.351	hCoV-19/South Africa/UW20121496961/2020	EPI_ISL_10514825	OM897655
320	2021-05	B.1.621	hCoV-19/Colombia/CO-SAN-UW21052442402/2021	NA	OQ691444
321	2021-04	P.1	hCoV-19/Colombia/UW21040210581/2021	NA	OM898349
322	2021-01	B.1.2	hCoV-19/USA/SC-UW21012961447/2021	EPI_ISL_10515079	OM897920
323	2021-04	C.37	hCoV-19/Argentina/UW21042281681/2021	NA	OQ691359
324	2021-06	B.1.1.528	hCoV-19/South Africa/UW21060625306/2021	NA	OM898399
325	2021-02	B.1.2	hCoV-19/USA/CA-UW21020466972/2021	NA	OQ691592
326	2020-11	B.1.346	hCoV-19/USA/UW20113029738/2020	NA	OQ690503
327	2021-04	N.5	hCoV-19/Argentina/UW21040942475/2021	EPI_ISL_10515136	OM897948
328	2021-01	B.1.1.28	hCoV-19/Brazil/UW21011768510/2021	NA	OM897741
329	2021-01	B.1.1	hCoV-19/Colombia/CO-DC-UW21011827103/2021	NA	OQ690586
330	2021-01	B.1.2	hCoV-19/USA/UW21010892940/2021	NA	OM897640
331	2021-05	B.1.621	hCoV-19/Colombia/UW21052428865/2021	NA	OM898472
332	2021-03	B.1.1.7	hCoV-19/USA/FL-UW21033073665/2021	EPI_ISL_10514908	OM898374
333	2021-01	B.1.2	hCoV-19/USA/UW21011333524/2021	NA	OM897726
334	2021-02	B.1.2	hCoV-19/USA/OH-UW21022217760/2021	EPI_ISL_10515055	OM898066
335	2021-01	B.1	hCoV-19/USA/KS-UW21010562745/2021	NA	OQ690611
336	2020-12	B.1.1	hCoV-19/Colombia/UW20120960416/2020	NA	OQ690881
337	2020-12	B.1.1.28	hCoV-19/Brazil/UW20122758484/2020	NA	OQ690291
338	2021-03	P.1	hCoV-19/Brazil/UW21030532119/2021	NA	OM897967
339	2021-04	C.37	hCoV-19/Peru/PE-LMA-UW21040833960/2021	NA	OQ691057
340	2021-04	P.1.2	hCoV-19/Argentina/UW21040785635/2021	NA	OQ691381
341	2021-03	N.5	hCoV-19/Argentina/UW21031035230/2021	EPI_ISL_10515237	OM898019
342	2021-05	B.1.621	hCoV-19/Colombia/UW21052571843/2021	NA	OM898456
343	2021-06	P.1	hCoV-19/Colombia/UW21060488887/2021	NA	OM898439
344	2021-06	C.1.2	hCoV-19/South_Africa/UW21061765447/2021	NA	OQ691557
345	2020-12	B.1.1.33	hCoV-19/Brazil/UW20120560506/2020	NA	OQ690294
346	2020-12	B.1	hCoV-19/USA/UW20122514913/2020	NA	OQ690774
347	2021-02	P.1	hCoV-19/Brazil/UW21021124750/2021	NA	OM897880
348	2021-05	B.1.621	hCoV-19/Colombia/UW21052866131/2021	NA	OM898504
349	2021-01	B.1.349	hCoV-19/USA/UW21011153496/2021	NA	OM897668
350	2021-04	P.1.15	hCoV-19/Argentina/UW21040795192/2021	EPI_ISL_10515227	OM898558
351	2021-01	B.1.36.31	hCoV-19/USA/UW21010747045/2021	NA	OQ690257
352	2021-01	B.1.1.348	hCoV-19/Colombia/UW21010588084/2021	NA	OM897732
353	2020-12	B.1.351	hCoV-19/South_Africa/UW20122986505/2020	NA	OQ690144
354	2021-03	B.1.1.7	hCoV-19/USA/MI-UW21032565844/2021	EPI_ISL_10514985	OM898348
355	2021-02	B.1.351	hCoV-19/South_Africa/UW21020355889/2021	NA	OQ691518
356	2021-06	C.37	hCoV-19/Peru/UW21062879762/2021	NA	OM898723
357	2021-01	P.2	hCoV-19/Brazil/UW21012762161/2021	NA	OM897815
358	2021-02	P.1	hCoV-19/Brazil/UW21022108158/2021	NA	OM898016
359	2021-04	C.37	hCoV-19/Argentina/UW21041345068/2021	EPI_ISL_10515228	OM898559
360	2021-02	B.1.526	hCoV-19/USA/PA-UW21022791343/2021	EPI_ISL_10515064	OM898600
361	2020-12	B.1.243	hCoV-19/USA/UW20123112011/2020	NA	OM897674
362	2021-06	AY.45	hCoV-19/South_Africa/UW21061316323/2021	NA	OQ691218
363	2021-02	B.1.351	hCoV-19/South_Africa/UW21020557085/2021	NA	OQ690550
364	2021-06	B.1.621	hCoV-19/Colombia/CO-DC-UW21060454430/2021	NA	OQ691237
365	2020-12	B.1	hCoV-19/Colombia/UW20120506979/2020	NA	OQ690817
366	2021-01	B.1.2	hCoV-19/USA/NJ-UW21012948078/2021	EPI_ISL_10515017	OM897916
367	2021-05	B.1.351	hCoV-19/South_Africa/UW21051064987/2021	NA	OQ691046
368	2020-12	B.1.2	hCoV-19/USA/UW20120548378/2020	NA	OQ690355
369	2021-01	B.1.1.348	hCoV-19/Peru/PE-LMA-UW21012661083/2021	NA	OQ690974
370	2021-02	B.1.243	hCoV-19/USA/NY-UW21020269170/2021	NA	OQ690614
371	2021-03	B.1.2	hCoV-19/USA/FL-UW21031070504/2021	EPI_ISL_10514906	OM898329
372	2021-02	B.1.429	hCoV-19/USA/NY-UW21021998612/2021	EPI_ISL_10515024	OM898151
373	2021-05	B.1.621	hCoV-19/Colombia/UW21052530950/2021	NA	OM898521
374	2021-02	P.1	hCoV-19/Brazil/UW21022358265/2021	NA	OM898078
375	2021-01	B.1.2	hCoV-19/USA/UW21010842714/2021	NA	OQ690342
376	2021-03	B.1.1.7	hCoV-19/USA/TN-UW21030954057/2021	EPI_ISL_10515082	OM898375
377	2021-01	B.1.1.348	hCoV-19/Colombia/UW21010661633/2021	NA	OQ690960
378	2021-06	B.1.621	hCoV-19/Colombia/CO-SAN-UW21061474002/2021	NA	OQ691306
379	2021-03	B.1.1.7	hCoV-19/Colombia/UW21031399506/2021	NA	OM897986
380	2021-04	B.1.621	hCoV-19/Colombia/UW21041186311/2021	NA	OM898229
381	2021-01	B.1.2	hCoV-19/USA/MO-UW21013003700/2021	EPI_ISL_10515003	OM897906
382	2021-01	B.1.243	hCoV-19/USA/UW21010528470/2021	NA	OQ690354
383	2020-12	P.2	hCoV-19/Brazil/UW20122148580/2020	NA	OQ690306
384	2020-12	B.1	hCoV-19/USA/UW20121797088/2020	NA	OQ690939
385	2021-05	C.37	hCoV-19/Peru/UW21051809784/2021	NA	OM898401
386	2021-03	B.1.1.348	hCoV-19/Peru/UW21031669159/2021	NA	OM898053
387	2021-01	P.2	hCoV-19/Brazil/UW21012546254/2021	NA	OM897813
388	2021-01	B.1.1.348	hCoV-19/Peru/PE-LMA-UW21012729240/2021	NA	OQ690975
389	2021-02	P.1	hCoV-19/Peru/UW21021547351/2021	NA	OM897861
390	2021-01	P.1	hCoV-19/Brazil/UW21012873091/2021	NA	OM897901
391	2021-02	B.1.1.519	hCoV-19/Mexico/UW21021647025/2021	NA	OM897845
392	2021-04	B.1.621	hCoV-19/Colombia/CO-DC-UW21041260216/2021	NA	OQ691072
393	2021-02	B.1.396	hCoV-19/USA/CO-UW21020927797/2021	EPI_ISL_10514903	OM897885
394	2021-01	B.1.111	hCoV-19/Peru/UW21011348725/2021	NA	OM897751
395	2021-02	B.1.1.348	hCoV-19/USA/FL-UW21022774918/2021	EPI_ISL_10514934	OM897964
396	2021-01	B.1.1.28	hCoV-19/Brazil/UW21011234949/2021	NA	OM897633
397	2020-12	B.1.2	hCoV-19/USA/UW20121876764/2020	NA	OQ690789
398	2020-12	B.1.1.203	hCoV-19/Colombia/UW20122006124/2020	NA	OQ690879
399	2021-03	C.37	hCoV-19/Peru/UW21033048696/2021	NA	OM898231
400	2021-02	C.37	hCoV-19/Peru/UW21022260089/2021	NA	OM897976
401	2020-12	B.1.361	hCoV-19/USA/UW20120284615/2020	NA	OQ690489
402	2021-06	P.1	hCoV-19/Argentina/UW21061857827/2021	EPI_ISL_10515121	OM898756
403	2021-05	P.1.15	hCoV-19/Argentina/UW21050846037/2021	NA	OQ691109
404	2020-12	P.2	hCoV-19/Brazil/UW20123020752/2020	NA	OQ690877
405	2020-12	B.1.2	hCoV-19/USA/UW20122955729/2020	NA	OQ690321
406	2021-02	P.1	hCoV-19/Brazil/UW21021587580/2021	NA	OM897816
407	2021-02	P.1	hCoV-19/Brazil/UW21020423895/2021	NA	OM897852
408	2021-01	P.1	hCoV-19/Brazil/BR-RJ-UW21012126965/2021	NA	OQ690566
409	2020-12	B.1.1.28	hCoV-19/Brazil/UW20120469819/2020	NA	OQ690916
410	2021-01	P.2	hCoV-19/Brazil/UW21012286646/2021	NA	OM898205
411	2020-12	B.1.111	hCoV-19/Colombia/UW20120279102/2020	NA	OQ690989
412	2021-01	B.1.1.28	hCoV-19/Brazil/UW21010881821/2021	NA	OQ690339
413	2021-03	P.1	hCoV-19/Colombia/UW21032525565/2021	NA	OM898015
414	2021-03	N.5	hCoV-19/Argentina/UW21033084405/2021	EPI_ISL_10515231	OM898565
415	2021-01	B.1.1.33	hCoV-19/Brazil/UW21010778507/2021	NA	OM897747
416	2021-01	P.2	hCoV-19/Brazil/UW21010778719/2021	NA	OQ690883
417	2020-12	B.1.2	hCoV-19/USA/UW20123050725/2020	NA	OQ690964
418	2021-04	P.1	hCoV-19/Colombia/UW21041497126/2021	NA	OM898165
419	2020-12	B.1.111	hCoV-19/Colombia/UW20122284359/2020	NA	OQ690933
420	2021-01	B.1.351	hCoV-19/South_Africa/UW21010634837/2021	NA	OQ690221
421	2021-03	P.1	hCoV-19/Peru/PE-LMA-UW21030884142/2021	NA	OQ691239
422	2021-02	B.1.243	hCoV-19/USA/FL-UW21020809400/2021	EPI_ISL_10514925	OM897800
423	2021-01	B.1.111	hCoV-19/Colombia/UW21010721998/2021	NA	OQ690943
424	2021-04	B.1.1.348	hCoV-19/Colombia/UW21040394220/2021	NA	OM898186
425	2021-01	B.1.2	hCoV-19/USA/NJ-UW21012790896/2021	EPI_ISL_10515016	OM897915
426	2021-01	B.1.429	hCoV-19/USA/CA-UW21012144433/2021	NA	OQ690608
427	2021-01	B.1.568	hCoV-19/USA/OH-UW21011278199/2021	NA	OQ691185
428	2021-02	C.37	hCoV-19/Peru/UW21022441748/2021	NA	OM898017
429	2021-06	P.1	hCoV-19/Argentina/UW21061093788/2021	EPI_ISL_10515167	OM898716
430	2021-03	P.1	hCoV-19/Brazil/UW21030200467/2021	NA	OM898030
431	2021-01	P.2	hCoV-19/Argentina/UW21011469532/2021	EPI_ISL_10515107	OM897736
432	2021-01	B.1.575	hCoV-19/USA/NJ-UW21012825582/2021	NA	OQ691197
433	2021-02	B.1.2	hCoV-19/USA/TN-UW21020977727/2021	EPI_ISL_10515084	OM897838
434	2021-01	P.2	hCoV-19/Brazil/UW21011836384/2021	NA	OM897760
435	2021-02	P.1	hCoV-19/Brazil/UW21021294282/2021	NA	OM898101
436	2020-12	N.4	hCoV-19/Chile/UW20121721128/2020	NA	OM897695
437	2021-03	B.1.1.7	hCoV-19/USA/NY-UW21032733581/2021	EPI_ISL_10515021	OM898263
438	2021-01	B.1.2	hCoV-19/USA/UW21010317579/2021	NA	OQ690348
439	2021-02	B.1.2	hCoV-19/USA/UW21022018173/2021	NA	OM898601
440	2020-12	B.1	hCoV-19/Colombia/UW20120787349/2020	NA	OQ690801
441	2021-01	B.1.243	hCoV-19/USA/UW21010805960/2021	NA	OM897777
442	2020-12	B.1.351	hCoV-19/South_Africa/UW20122964359/2020	NA	OQ690853
443	2021-01	P.2	hCoV-19/Brazil/UW21010610154/2021	NA	OM898298
444	2021-01	B.1	hCoV-19/USA/AZ-UW21010536355/2021	EPI_ISL_10514872	OM898079
445	2021-03	P.1	hCoV-19/Brazil/UW21032288057/2021	NA	OM898343
446	2021-01	P.2	hCoV-19/Brazil/UW21011228963/2021	NA	OM897696
447	2021-01	B.1.1.348	hCoV-19/Colombia/CO-DC-UW21011271882/2021	NA	OQ691067
448	2021-01	N.9	hCoV-19/Brazil/UW21011232620/2021	NA	OM897744
449	2021-01	B.1.577	hCoV-19/USA/UW21010475404/2021	NA	OQ690274
450	2021-01	B.1.311	hCoV-19/USA/CA-UW21011473479/2021	EPI_ISL_10514897	OM897884
451	2021-01	P.2	hCoV-19/Brazil/BR-SP-UW21012202392/2021	NA	OQ690591
452	2021-04	B.1.621	hCoV-19/Colombia/CO-ATL-UW21041471791/2021	NA	OQ691168
453	2020-11	B.1.2	hCoV-19/USA/UW20113026578/2020	NA	OM897671
454	2021-01	B.1.1.294	hCoV-19/Colombia/UW21012259997/2021	NA	OM897903
455	2021-06	AY.45	hCoV-19/South_Africa/UW21062830841/2021	NA	OQ691213
456	2021-01	B.1.2	hCoV-19/USA/SC-UW21010297400/2021	NA	OQ690603
457	2021-03	P.1	hCoV-19/Argentina/UW21032094607/2021	EPI_ISL_10515211	OM898193
458	2021-01	B.1.499	hCoV-19/USA/UW21010549778/2021	NA	OM897673
459	2021-05	B.1.351	hCoV-19/South_Africa/UW21052088452/2021	NA	OQ691051
460	2021-02	B.1	hCoV-19/USA/FL-UW21020751122/2021	EPI_ISL_10514922	OM897796
461	2021-01	B.1.1.519	hCoV-19/USA/LA-UW21012904321/2021	EPI_ISL_10514976	OM897877
462	2020-12	P.2	hCoV-19/Brazil/UW20122171545/2020	NA	OQ690289
463	2021-05	B.1.621	hCoV-19/Colombia/UW21052985282/2021	NA	OM898410
464	2021-01	B.1.2	hCoV-19/USA/UW21010644507/2021	NA	OQ690320
465	2021-01	B.1.351	hCoV-19/South_Africa/UW21011229009/2021	NA	OQ690253
466	2021-06	B.1.621	hCoV-19/Colombia/CO-CAU-UW21061818994/2021	NA	OQ691258
467	2021-03	P.1	hCoV-19/Brazil/UW21030669764/2021	NA	OM898369
468	2021-05	P.1.15	hCoV-19/Argentina/UW21051928230/2021	NA	OQ691179
469	2021-04	B.1.1.348	hCoV-19/Chile/UW21040147993/2021	NA	OM898185
470	2021-04	B.1.1.348	hCoV-19/Colombia/UW21040751713/2021	NA	OM898072
471	2021-06	AY.45	hCoV-19/South Africa/UW21060941332/2021	EPI_ISL_10514854	OM898398
472	2021-01	B.1.499	hCoV-19/Argentina/UW21011148483/2021	EPI_ISL_10515105	OM897727
473	2021-01	B.1.1.348	hCoV-19/Colombia/UW21010890548/2021	NA	OQ690931
474	2020-12	B.1	hCoV-19/USA/UW20121846479/2020	NA	OM897678
475	2021-01	B.1.1	hCoV-19/Mexico/UW21013088331/2021	NA	OM897834
476	2020-11	B.1.1.28	hCoV-19/Brazil/UW20112907974/2020	NA	OQ690871
477	2021-03	P.1.14	hCoV-19/Brazil/UW21030477660/2021	NA	OM898006
478	2021-01	B.1.1.28	hCoV-19/Brazil/UW21010878695/2021	NA	OM897706
479	2021-01	B.1	hCoV-19/USA/AZ-UW21011261551/2021	EPI_ISL_10514876	OM898161
480	2021-01	B.1.2	hCoV-19/USA/UW21011537208/2021	NA	OM897667
481	2020-12	B.1.2	hCoV-19/USA/UW20122155033/2020	NA	OQ691008
482	2021-04	N.5	hCoV-19/Argentina/UW21043028274/2021	NA	OQ691129
483	2021-01	B.1.429	hCoV-19/USA/UW21010769224/2021	NA	OQ690353
484	2021-03	B.1.243	hCoV-19/USA/NY-UW21030559515/2021	EPI_ISL_10515026	OM898158
485	2021-03	B.1.1.7	hCoV-19/USA/MI-UW21032996259/2021	EPI_ISL_10514986	OM898357
486	2020-12	B.1.111	hCoV-19/Colombia/UW20122720381/2020	NA	OQ690873
487	2020-12	B.1.429	hCoV-19/USA/UW20121338982/2020	NA	OM897719
488	2021-01	B.1.429	hCoV-19/USA/UW21010911275/2021	NA	OM897779
489	2021-02	C.37	hCoV-19/Peru/PE-LMA-UW21021264021/2021	NA	OQ691466
490	2021-06	B.1.621	hCoV-19/Colombia/UW21060964454/2021	NA	OM898517
491	2021-01	P.2	hCoV-19/Brazil/UW21011172072/2021	NA	OM897771
492	2021-01	B.1.526	hCoV-19/USA/UW21012256486/2021	NA	OM897766
493	2020-12	B.1.351	hCoV-19/South_Africa/UW20122975455/2020	NA	OQ690139
494	2020-12	B.1.1.135	hCoV-19/USA/UW20121550572/2020	NA	OQ690262
495	2021-03	C.37	hCoV-19/Peru/UW21032212305/2021	NA	OM898290
496	2020-12	B.1.351	hCoV-19/South Africa/UW20121418513/2020	EPI_ISL_10514827	OM897657
497	2021-02	B.1.429	hCoV-19/USA/NC-UW21020105117/2021	EPI_ISL_10515038	OM897898
498	2021-01	B.1	hCoV-19/USA/UW21010971839/2021	NA	OM897785
499	2021-02	P.2	hCoV-19/Brazil/UW21020338484/2021	NA	OM897810
500	2020-12	B.1.351	hCoV-19/South_Africa/UW20122925351/2020	NA	OQ690373
501	2020-12	P.2	hCoV-19/Brazil/UW20120823913/2020	NA	OM897758
502	2021-03	N.5	hCoV-19/Argentina/UW21031809643/2021	EPI_ISL_10515147	OM898039
503	2021-06	B.1.621	hCoV-19/Colombia/CO-ANT-UW21060380469/2021	NA	OQ691259
504	2021-04	C.37	hCoV-19/Peru/PE-LMA-UW21042796607/2021	NA	OQ691246
505	2021-01	P.2	hCoV-19/Brazil/UW21010674311/2021	NA	OM897745
506	2021-01	B.1.351	hCoV-19/South_Africa/UW21010868828/2021	NA	OQ690249
507	2021-05	C.37	hCoV-19/Peru/UW21053099321/2021	NA	OM898477
508	2021-03	R.1	hCoV-19/USA/PA-UW21030800154/2021	EPI_ISL_10515059	OM898129
509	2020-12	P.2	hCoV-19/Brazil/UW20121259527/2020	NA	OQ690994
510	2020-12	B.1.2	hCoV-19/USA/UW20122712021/2020	NA	OQ690347
511	2021-06	P.1	hCoV-19/Argentina/UW21061446591/2021	EPI_ISL_10515119	OM898722
512	2021-03	B.1.526	hCoV-19/USA/GA-UW21030355869/2021	EPI_ISL_10514936	OM898147
513	2021-02	B.1.1.7	hCoV-19/USA/KY-UW21022707047/2021	EPI_ISL_10514958	OM898245
514	2020-12	B.1.351	hCoV-19/South_Africa/UW20122853597/2020	NA	OQ690369
515	2021-01	B.1.429	hCoV-19/Colombia/UW21010739037/2021	NA	OM898540
516	2020-12	B.1.311	hCoV-19/USA/UW20122419721/2020	NA	OQ690940
517	2021-03	B.1.1.7	hCoV-19/USA/NJ-UW21030886603/2021	EPI_ISL_10515013	OM898239
518	2021-03	C.37	hCoV-19/Peru/UW21032270859/2021	NA	OM898362
519	2021-06	B.1.621	hCoV-19/Colombia/CO-ANT-UW21061664857/2021	NA	OQ691245
520	2021-04	B.1.621	hCoV-19/Colombia/UW21041060831/2021	NA	OM898025
521	2020-12	B.1.2	hCoV-19/Colombia/UW20122310195/2020	NA	OQ690888
522	2021-02	P.1.14	hCoV-19/Brazil/UW21021031939/2021	NA	OM898339
523	2021-02	P.1	hCoV-19/Brazil/UW21021986957/2021	NA	OM897993
524	2021-02	B.1.2	hCoV-19/USA/SC-UW21020382417/2021	EPI_ISL_10515074	OM897909
525	2021-03	C.37	hCoV-19/Peru/UW21031767873/2021	NA	OM898555
526	2021-01	N.5	hCoV-19/Argentina/UW21011373686/2021	EPI_ISL_10515112	OM897759
527	2021-02	B.1.2	hCoV-19/USA/NC-UW21021624509/2021	EPI_ISL_10515035	OM897837
528	2021-03	C.37	hCoV-19/Peru/PE-LMA-UW21032975738/2021	NA	OQ691188
529	2021-03	B.1.621	hCoV-19/Colombia/CO-ATL-UW21032309667/2021	NA	OQ691153
530	2021-03	B.1.621	hCoV-19/Colombia/UW21032597037/2021	NA	OM898003
531	2021-01	B.1.351	hCoV-19/South_Africa/UW21011299716/2021	NA	OQ690245
532	2020-12	B.1.234	hCoV-19/USA/UW20122876379/2020	NA	OQ690772
533	2021-01	B.1.351	hCoV-19/South_Africa/UW21010436851/2021	NA	OQ690233
534	2021-03	P.1	hCoV-19/Chile/UW21031946797/2021	NA	OM898275
535	2021-03	N.5	hCoV-19/Argentina/UW21032990996/2021	EPI_ISL_10515141	OM898240
536	2020-12	B.1.243	hCoV-19/USA/UW20122913861/2020	NA	OQ690923
537	2021-01	P.2	hCoV-19/Brazil/UW21011105962/2021	NA	OQ690894
538	2020-12	B.1.1	hCoV-19/Brazil/UW20122921560/2020	NA	OQ690311
539	2021-04	B.1.351	hCoV-19/South Africa/UW21041345964/2021	EPI_ISL_10514855	OM897922
540	2021-01	B.1.1	hCoV-19/USA/SC-UW21012206626/2021	NA	OQ690600
541	2021-05	B.1.1.348	hCoV-19/Colombia/CO-DC-UW21051434069/2021	NA	OQ691313
542	2021-02	N.5	hCoV-19/Argentina/UW21020893529/2021	EPI_ISL_10515154	OM898117
543	2021-01	B.1.499	hCoV-19/Argentina/UW21012305103/2021	NA	OQ690584
544	2021-06	B.1.621	hCoV-19/Colombia/UW21060838968/2021	NA	OM898507
545	2021-05	P.1.15	hCoV-19/Argentina/UW21050527036/2021	NA	OQ691173
546	2021-01	B.1.1.171	hCoV-19/Colombia/UW21010308889/2021	NA	OM897733
547	2021-04	C.37	hCoV-19/Peru/PE-CAL-UW21040275154/2021	NA	OQ691099
548	2021-01	B.1.2	hCoV-19/USA/UW21011804397/2021	NA	OM897720
549	2020-12	B.1.243	hCoV-19/USA/UW20122848891/2020	NA	OQ690344
550	2020-12	B.1.1.203	hCoV-19/Colombia/UW20122344510/2020	NA	OQ690934
551	2021-03	C.37	hCoV-19/Peru/UW21030597224/2021	NA	OM898365
552	2020-12	B.1.499	hCoV-19/Argentina/UW20122964117/2020	NA	OQ690928
553	2021-01	B.1	hCoV-19/USA/UW21010507884/2021	NA	OM897778
554	2021-05	B.1.621	hCoV-19/Colombia/CO-ATL-UW21052192515/2021	NA	OQ691061
555	2021-04	B.1.1.7	hCoV-19/Peru/PE-LMA-UW21042353617/2021	NA	OQ691075
556	2020-12	P.2	hCoV-19/Brazil/UW20122839843/2020	NA	OQ690885
557	2021-03	B.1.1.348	hCoV-19/Peru/UW21030426552/2021	NA	OM898272
558	2021-01	B.1.111	hCoV-19/Colombia/UW21010639001/2021	NA	OQ690895
559	2021-03	P.1	hCoV-19/Brazil/UW21030897402/2021	NA	OM898287
560	2021-06	P.1	hCoV-19/Argentina/UW21060347325/2021	EPI_ISL_10515160	OM898686
561	2021-01	B.1.351	hCoV-19/South_Africa/UW21010815592/2021	NA	OQ690240
562	2021-05	B.1.621	hCoV-19/Colombia/UW21052828977/2021	NA	OM898522
563	2021-01	B.1.351	hCoV-19/South_Africa/UW21011511702/2021	NA	OQ690859
564	2021-05	B.1.621	hCoV-19/Colombia/UW21050900106/2021	NA	OM898490
565	2020-12	B.1.111	hCoV-19/Colombia/UW20123162567/2020	NA	OQ690863
566	2021-03	P.1	hCoV-19/Peru/PE-LOR-UW21032668860/2021	NA	OQ691136
567	2020-12	N.4	hCoV-19/Chile/UW20121452181/2020	NA	OQ690899
568	2021-01	B.1.2	hCoV-19/USA/UW21011162348/2021	NA	OQ690335
569	2021-01	B.1.234	hCoV-19/USA/AZ-UW21012166623/2021	NA	OQ690552
570	2021-01	P.2	hCoV-19/Brazil/BR-SP-UW21012616065/2021	NA	OQ690596
571	2020-12	B.1.2	hCoV-19/USA/UW20122101844/2020	NA	OQ690381
572	2021-04	C.37	hCoV-19/Argentina/UW21040775949/2021	EPI_ISL_10515218	OM898219
573	2021-02	B.1.429	hCoV-19/USA/PA-UW21020343623/2021	EPI_ISL_10515061	OM897851
574	2021-06	AY.45	hCoV-19/South_Africa/UW21061783391/2021	NA	OQ691525
575	2021-04	P.1.15	hCoV-19/Argentina/UW21040598864/2021	EPI_ISL_10515212	OM898194
576	2020-12	B.1.243	hCoV-19/USA/UW20121890463/2020	NA	OQ690775
577	2021-01	B.1.2	hCoV-19/USA/UW21010803713/2021	NA	OM897665
578	2021-04	C.37	hCoV-19/Peru/PE-LMA-UW21042974048/2021	NA	OQ691111
579	2021-05	B.1.621	hCoV-19/Colombia/CO-DC-UW21051856910/2021	NA	OQ691117
580	2021-04	P.1.2	hCoV-19/Argentina/UW21042293935/2021	NA	OQ691247
581	2020-12	B.1.1.316	hCoV-19/USA/UW20122883329/2020	NA	OQ690935
582	2021-02	B.1.243	hCoV-19/USA/MA-UW21020806580/2021	EPI_ISL_10514981	OM897869
583	2020-12	N.5	hCoV-19/Argentina/UW20121041609/2020	NA	OQ690913
584	2020-12	P.2	hCoV-19/Brazil/UW20122969040/2020	NA	OQ690340
585	2020-12	B.1.2	hCoV-19/USA/UW20121426559/2020	NA	OQ691039
586	2021-03	P.1	hCoV-19/Colombia/UW21031649005/2021	NA	OM898027
587	2021-03	B.1.1.7	hCoV-19/Brazil/UW21030312132/2021	NA	OM898089
588	2021-04	C.37	hCoV-19/Argentina/UW21041667891/2021	NA	OQ691380
589	2021-01	B.1.111	hCoV-19/Colombia/UW21012370541/2021	NA	OM897881
590	2021-01	P.2	hCoV-19/Brazil/UW21011862959/2021	NA	OM897866
591	2021-03	P.1	hCoV-19/Brazil/UW21030565837/2021	NA	OM898023
592	2020-12	B.1.2	hCoV-19/USA/UW20122326209/2020	NA	OM897783
593	2021-03	C.37	hCoV-19/Peru/UW21030912488/2021	NA	OM898018
594	2021-01	B.1.351	hCoV-19/South_Africa/UW21010558947/2021	NA	OQ690239
595	2020-12	B.1.2	hCoV-19/USA/UW20121666997/2020	NA	OQ690844
596	2020-12	P.2	hCoV-19/Brazil/UW20121164618/2020	NA	OM897713
597	2021-01	B.1.637	hCoV-19/USA/UW21011400598/2021	NA	OM897679
598	2020-12	N.4	hCoV-19/Chile/UW20121170398/2020	NA	OQ690908
599	2021-06	B.1.621	hCoV-19/Colombia/CO-ANT-UW21060891895/2021	NA	OQ691282
600	2021-01	B.1.526	hCoV-19/USA/NJ-UW21012556633/2021	EPI_ISL_10515018	OM897917
601	2021-01	P.2	hCoV-19/Peru/PE-LMA-UW21012673102/2021	NA	OQ690582
602	2021-03	P.1	hCoV-19/Brazil/UW21031585788/2021	NA	OM898042
603	2021-01	B.1.1.159	hCoV-19/USA/UW21011459897/2021	NA	OM897784
604	2021-04	P.1.2	hCoV-19/Argentina/UW21041190955/2021	NA	OQ691378
605	2021-02	P.1	hCoV-19/Brazil/UW21020316853/2021	NA	OM897843
606	2021-01	B.1.1.348	hCoV-19/Colombia/UW21010463564/2021	NA	OM897762
607	2021-02	B.1.2	hCoV-19/USA/SC-UW21021925540/2021	EPI_ISL_10515080	OM898608
608	2021-02	P.2	hCoV-19/Brazil/UW21022100937/2021	NA	OM898097
609	2020-12	B.1.2	hCoV-19/USA/UW20121206216/2020	NA	OQ690843
610	2021-05	P.1	hCoV-19/Peru/PE-LMA-UW21051337521/2021	NA	OQ691465
611	2021-04	C.37	hCoV-19/Peru/UW21040644315/2021	NA	OM898169
612	2021-03	P.1	hCoV-19/Colombia/UW21032621753/2021	NA	OM898325
613	2021-01	B.1.2	hCoV-19/USA/UW21011502183/2021	NA	OM897666
614	2020-12	B.1.111	hCoV-19/Colombia/UW20121658375/2020	NA	OQ690466
615	2021-05	C.37	hCoV-19/Argentina/UW21050181077/2021	NA	OQ691126
616	2021-06	AY.38	hCoV-19/South Africa/UW21061425794/2021	EPI_ISL_10514849	OM898391
617	2021-01	B.1.351	hCoV-19/South_Africa/UW21010444136/2021	NA	OQ690231
618	2021-02	N.5	hCoV-19/Argentina/UW21020836219/2021	EPI_ISL_10515215	OM898202
619	2021-05	B.1.621	hCoV-19/Colombia/UW21052959238/2021	NA	OM898515
620	2021-01	P.1	hCoV-19/Brazil/UW21011667664/2021	NA	OM897773
621	2021-01	B.1.2	hCoV-19/USA/UW21010441407/2021	NA	OQ690349
622	2021-06	AY.38	hCoV-19/South_Africa/UW21061243447/2021	NA	OQ691208
623	2021-01	P.2	hCoV-19/Brazil/UW21010711202/2021	NA	OQ690299
624	2021-06	B.1.621	hCoV-19/Colombia/CO-DC-UW21061798888/2021	NA	OQ691279
625	2021-04	B.1.621	hCoV-19/Colombia/CO-DC-UW21042549931/2021	NA	OQ691060
626	2020-12	N.5	hCoV-19/Argentina/UW20123175105/2020	NA	OQ690876
627	2021-01	B.1.2	hCoV-19/USA/AZ-UW21010539520/2021	NA	OQ691224
628	2020-12	B.1.2	hCoV-19/USA/UW20121029429/2020	NA	OM897721
629	2021-04	B.1.621	hCoV-19/Colombia/UW21040636412/2021	NA	OM898026
630	2021-02	P.1	hCoV-19/Brazil/UW21022568134/2021	NA	OM898075
631	2020-12	B.1.609	hCoV-19/USA/UW20121893344/2020	NA	OQ690313
632	2020-12	B.1.2	hCoV-19/USA/UW20122742681/2020	NA	OQ690315
633	2021-04	P.2	hCoV-19/Argentina/UW21040510797/2021	EPI_ISL_10515134	OM897946
634	2021-01	B.1.1.348	hCoV-19/Peru/UW21011122515/2021	NA	OM897829
635	2021-03	B.1.568	hCoV-19/USA/LA-UW21031586545/2021	EPI_ISL_10514970	OM898159
636	2021-06	B.1.617.2	hCoV-19/South_Africa/UW21061497995/2021	NA	OQ691214
637	2021-03	P.1	hCoV-19/Colombia/CO-ANT-UW21033135532/2021	NA	OQ691093
638	2021-05	B.1.621	hCoV-19/Colombia/CO-DC-UW21052759904/2021	NA	OQ691183
639	2020-12	N.9	hCoV-19/Brazil/UW20122941875/2020	NA	OQ690346
640	2021-04	C.37	hCoV-19/Peru/PE-LMA-UW21042754648/2021	NA	OQ691056
641	2020-12	B.1.2	hCoV-19/USA/UW20123104598/2020	NA	OQ690965
642	2021-02	B.1.2	hCoV-19/USA/AZ-UW21020228405/2021	EPI_ISL_10514878	OM897887
643	2021-02	P.2	hCoV-19/Brazil/UW21022100097/2021	NA	OM898098
644	2021-05	B.1.621	hCoV-19/Colombia/UW21051994750/2021	NA	OM898712
645	2021-05	P.1	hCoV-19/Colombia/CO-DC-UW21050740693/2021	NA	OQ691278
646	2021-03	B.1.1.348	hCoV-19/Colombia/UW21031946009/2021	NA	OM898299
647	2021-04	B.1.111	hCoV-19/Colombia/UW21041256134/2021	NA	OM898223
648	2021-02	P.2	hCoV-19/Brazil/UW21020980081/2021	NA	OM897878
649	2021-02	B.1.499	hCoV-19/Argentina/UW21021906518/2021	EPI_ISL_10515153	OM898115
650	2020-12	B.1.561	hCoV-19/USA/UW20121729447/2020	NA	OQ690786
651	2021-03	B.1.111	hCoV-19/Colombia/UW21032306978/2021	NA	OM898279
652	2021-03	C.37	hCoV-19/Peru/UW21030459430/2021	NA	OM898331
653	2020-12	B.1.2	hCoV-19/USA/NC-UW20123101866/2020	EPI_ISL_10515040	OM898595
654	2020-11	B.1.111	hCoV-19/Colombia/UW20112538887/2020	NA	OQ690510
655	2021-01	B.1.2	hCoV-19/USA/UW21010403527/2021	NA	OQ690864
656	2021-04	B.1.1.348	hCoV-19/Colombia/UW21040985281/2021	NA	OM898206
657	2021-03	B.1.625	hCoV-19/Colombia/CO-DC-UW21031730025/2021	NA	OQ691251
658	2020-12	B.1.111	hCoV-19/Colombia/UW20120759424/2020	NA	OM897680
659	2020-12	N.5	hCoV-19/Argentina/UW20121740123/2020	NA	OQ691023
660	2020-12	B.1.243	hCoV-19/USA/UW20122103986/2020	NA	OQ690986
661	2021-01	B.1.2	hCoV-19/USA/SC-UW21012838361/2021	NA	OQ691157
662	2021-01	B.1.243	hCoV-19/USA/UW21010568843/2021	NA	OQ690314
663	2021-01	B.1.499	hCoV-19/Argentina/UW21010241467/2021	NA	OQ690942
664	2021-04	C.37	hCoV-19/Argentina/UW21042294639/2021	NA	OQ691395
665	2021-01	P.2	hCoV-19/Brazil/BR-RJ-UW21012236017/2021	NA	OQ690568
666	2021-01	B.1.2	hCoV-19/USA/MN-UW21011290924/2021	EPI_ISL_10514997	OM898745
667	2021-04	B.1.621	hCoV-19/Colombia/UW21041151520/2021	NA	OM897984
668	2021-02	P.1	hCoV-19/Brazil/UW21022243218/2021	NA	OM898119
669	2021-04	A.2.5	hCoV-19/Colombia/CO-DC-UW21042499276/2021	NA	OQ691160
670	2021-01	B.1.1.348	hCoV-19/Colombia/UW21012733440/2021	NA	OM897827
671	2020-11	B.1.1.486	hCoV-19/USA/UW20112758052/2020	NA	OM897723
672	2021-04	C.37	hCoV-19/Argentina/UW21041435404/2021	NA	OQ691392
673	2021-02	P.2	hCoV-19/Brazil/UW21020164656/2021	NA	OM897891
674	2021-05	B.1.351	hCoV-19/South_Africa/UW21051224967/2021	NA	OQ691048
675	2021-02	P.2	hCoV-19/Brazil/UW21020846288/2021	NA	OM897808
676	2020-12	B.1.2	hCoV-19/USA/UW20122305475/2020	NA	OQ690836
677	2021-01	B.1.2	hCoV-19/USA/OH-UW21012510578/2021	EPI_ISL_10515050	OM897907
678	2021-02	B.1.2	hCoV-19/USA/KY-UW21020856240/2021	EPI_ISL_10514964	OM897919
679	2021-03	P.2	hCoV-19/Argentina/UW21030739394/2021	EPI_ISL_10515219	OM898224
680	2021-06	P.1.2	hCoV-19/Argentina/UW21062137932/2021	EPI_ISL_10515118	OM898721
681	2020-12	B.1.311	hCoV-19/USA/UW20122666016/2020	NA	OQ690966
682	2021-01	P.2	hCoV-19/Brazil/BR-RJ-UW21012274150/2021	NA	OQ691092
683	2021-02	B.1.526	hCoV-19/USA/NJ-UW21021024203/2021	EPI_ISL_10515015	OM897802
684	2021-02	B.1.2	hCoV-19/USA/NC-UW21020431358/2021	NA	OQ691311
685	2021-04	P.1.2	hCoV-19/Argentina/UW21040175274/2021	EPI_ISL_10515126	OM897926
686	2021-05	C.37	hCoV-19/Argentina/UW21050461265/2021	NA	OQ691125
687	2021-02	B.1.2	hCoV-19/USA/FL-UW21020897154/2021	EPI_ISL_10514909	OM898083
688	2021-01	B.1.311	hCoV-19/USA/UW21010763862/2021	NA	OM897676
689	2021-01	B.1.2	hCoV-19/USA/UW21010867918/2021	NA	OM897718
690	2021-01	B.1.429	hCoV-19/USA/SC-UW21012078501/2021	NA	OQ690560
691	2021-01	P.2	hCoV-19/Brazil/UW21011795812/2021	NA	OM897691
692	2021-01	C.4	hCoV-19/Peru/PE-LMA-UW21012248283/2021	NA	OQ690976
693	2020-12	P.2	hCoV-19/Brazil/UW20121723221/2020	NA	OQ690921
694	2021-01	P.7	hCoV-19/Brazil/UW21012613159/2021	NA	OM897893
695	2021-02	P.1	hCoV-19/Brazil/BR-SP-UW21022617849/2021	NA	OQ691354
696	2020-12	B.1.2	hCoV-19/USA/UW20121888605/2020	NA	OQ690968
697	2021-03	B.1.351	hCoV-19/South Africa/UW21030186641/2021	EPI_ISL_10514835	OM897792
698	2021-01	P.2	hCoV-19/Brazil/BR-MG-UW21010743891/2021	NA	OQ691428
699	2020-12	B.1	hCoV-19/USA/UW20120565922/2020	NA	OQ690969
700	2021-07	AY.45	hCoV-19/South_Africa/UW21070149161/2021	NA	OQ691513
701	2021-04	B.1.621	hCoV-19/Colombia/CO-ATL-UW21042857201/2021	NA	OQ691144
702	2021-03	P.1	hCoV-19/Brazil/UW21031853596/2021	NA	OM898749
703	2021-04	B.1.1.7	hCoV-19/Argentina/UW21041159767/2021	NA	OQ691398
704	2021-01	P.2	hCoV-19/Brazil/UW21010819129/2021	NA	OQ690301
705	2021-07	C.37	hCoV-19/Peru/PE-LMA-UW21070545116/2021	NA	OQ691564
706	2020-12	B.1.2	hCoV-19/USA/UW20121875500/2020	NA	OQ690865
707	2021-01	B.1.1.348	hCoV-19/Colombia/UW21011526326/2021	NA	OM898013
708	2021-05	B.1.621	hCoV-19/Colombia/CO-SAN-UW21051000729/2021	NA	OQ691088
709	2021-01	B.1.243	hCoV-19/USA/UW21011887561/2021	NA	OM897780
710	2021-01	P.1	hCoV-19/Brazil/UW21010813255/2021	NA	OM897715
711	2021-01	B.1	hCoV-19/USA/MA-UW21011304954/2021	NA	OQ691158
712	2021-01	B.1.1.274	hCoV-19/Brazil/UW21011192717/2021	NA	OM897746
713	2021-01	P.2	hCoV-19/Brazil/BR-SP-UW21012326688/2021	NA	OQ691148
714	2020-12	B.1.1.186	hCoV-19/USA/UW20121056760/2020	NA	OQ690359
715	2021-04	B.1.621	hCoV-19/Colombia/CO-DC-UW21042076338/2021	NA	OQ691115
716	2020-12	B.1.351	hCoV-19/South_Africa/UW20122191549/2020	NA	OQ690219
717	2021-04	B.1.351	hCoV-19/South Africa/UW21041299069/2021	EPI_ISL_10514857	OM897956
718	2021-01	P.2	hCoV-19/Brazil/UW21011274095/2021	NA	OM898741
719	2020-11	B.1.2	hCoV-19/USA/UW20112583963/2020	NA	OQ690537
720	2021-05	B.1.621	hCoV-19/Colombia/CO-DC-UW21052677691/2021	NA	OQ691234
721	2021-01	B.1.351	hCoV-19/South_Africa/UW21011180203/2021	NA	OQ690246
722	2021-05	P.1	hCoV-19/Colombia/UW21051981886/2021	NA	OM898440
723	2021-05	B.1.1.7	hCoV-19/Argentina/UW21051991993/2021	NA	OQ691485
724	2021-02	P.2	hCoV-19/Brazil/BR-SP-UW21020165240/2021	NA	OQ690978
725	2021-04	P.1	hCoV-19/Colombia/UW21040769361/2021	NA	OM898046
726	2020-12	B.1.2	hCoV-19/USA/UW20123068081/2020	NA	OQ690829
727	2021-01	B.1.2	hCoV-19/USA/SC-UW21012056232/2021	NA	OQ690556
728	2020-11	B.1.111	hCoV-19/Colombia/UW20111081570/2020	NA	OQ690405
729	2021-01	P.2	hCoV-19/Brazil/UW21011478659/2021	NA	OM897704
730	2021-03	P.1.14	hCoV-19/Brazil/UW21030562081/2021	NA	OM898292
731	2021-01	B.1.499	hCoV-19/Argentina/UW21011466942/2021	EPI_ISL_10515104	OM897717
732	2021-01	P.2	hCoV-19/Brazil/UW21010599305/2021	NA	OM898198
733	2021-03	P.1	hCoV-19/Brazil/BR-MG-UW21031886949/2021	NA	OQ691330
734	2021-04	C.37	hCoV-19/Argentina/UW21040143381/2021	EPI_ISL_10515196	OM897930
735	2021-02	B.1.111	hCoV-19/Colombia/UW21021021780/2021	NA	OM897842
736	2021-02	B.1.420	hCoV-19/Colombia/UW21020575450/2021	NA	OM897841
737	2021-04	P.1.15	hCoV-19/Argentina/UW21040550751/2021	NA	OQ691373
738	2021-05	C.37	hCoV-19/Argentina/UW21051709076/2021	EPI_ISL_10515180	OM898446
739	2021-03	B.1.1.28	hCoV-19/Brazil/UW21031587492/2021	NA	OM898062
740	2021-02	P.2	hCoV-19/Brazil/UW21022604612/2021	NA	OM898095
741	2021-03	C.37	hCoV-19/Peru/UW21032483682/2021	NA	OM898291
742	2021-01	B.1.2	hCoV-19/USA/AZ-UW21011302674/2021	NA	OQ690553
743	2021-01	B.1.351	hCoV-19/South_Africa/UW21010455094/2021	NA	OQ690223
744	2021-01	B.1.351	hCoV-19/South_Africa/UW21010615939/2021	NA	OQ690856
745	2021-03	P.1	hCoV-19/Colombia/UW21032169700/2021	NA	OM898323
746	2021-01	B.1.1.28	hCoV-19/Brazil/UW21012109081/2021	NA	OM897825
747	2020-12	P.2	hCoV-19/Brazil/UW20122196534/2020	NA	OM897624
748	2021-04	B.1.1	hCoV-19/USA/MI-UW21040687344/2021	EPI_ISL_10514996	OM898065
749	2021-01	B.1.1	hCoV-19/Mexico/UW21010766274/2021	NA	OM897757
750	2021-03	C.37	hCoV-19/Peru/PE-LMA-UW21033074857/2021	NA	OQ691187
751	2020-12	P.2	hCoV-19/Brazil/UW20122975424/2020	NA	OQ690297
752	2021-03	B.1.427	hCoV-19/USA/CA-UW21030958147/2021	EPI_ISL_10514883	OM898268
753	2021-01	N.5	hCoV-19/Argentina/UW21011376115/2021	EPI_ISL_10515110	OM897742
754	2021-06	AY.38	hCoV-19/South_Africa/UW21061816458/2021	NA	OQ691221
755	2021-01	P.1	hCoV-19/Peru/PE-LOR-UW21013020706/2021	NA	OQ690977
756	2021-01	P.1	hCoV-19/Peru/UW21012297713/2021	NA	OM897752
757	2020-12	P.2	hCoV-19/Brazil/UW20122234096/2020	NA	OQ690298
758	2021-01	B.1.1.348	hCoV-19/Colombia/CO-DC-UW21012573629/2021	NA	OQ690594
759	2021-01	B.1.1.416	hCoV-19/USA/UW21010637232/2021	NA	OQ690912
760	2020-12	B.1.243	hCoV-19/USA/UW20122857873/2020	NA	OQ690812
761	2021-05	B.1.621	hCoV-19/Colombia/UW21053174524/2021	NA	OM898421
762	2020-12	N.5	hCoV-19/Argentina/UW20122254065/2020	NA	OQ690906
763	2021-01	B.1.351	hCoV-19/South_Africa/UW21011544565/2021	NA	OQ690851
764	2021-03	B.1.621	hCoV-19/Colombia/UW21031960663/2021	NA	OM898281
765	2021-01	B.1.2	hCoV-19/USA/UW21010616940/2021	NA	OM897722
766	2021-03	C.37	hCoV-19/Peru/PE-CAL-UW21033077480/2021	NA	OQ691244
767	2020-12	P.2	hCoV-19/Brazil/UW20122688119/2020	NA	OM897637
768	2021-02	B.1.1.28	hCoV-19/Brazil/UW21020176669/2021	NA	OM897873
769	2021-03	P.1	hCoV-19/Brazil/UW21031049741/2021	NA	OM898012
770	2021-03	P.1	hCoV-19/Brazil/UW21031526361/2021	NA	OM898048
771	2021-01	B.1.243	hCoV-19/USA/FL-UW21012960783/2021	EPI_ISL_10514926	OM897801
772	2021-01	W.1	hCoV-19/USA/UW21011128532/2021	NA	OM897776
773	2020-11	B.1.111	hCoV-19/Colombia/UW20113091337/2020	NA	OQ690887
774	2021-04	B.1.625	hCoV-19/Colombia/UW21041303923/2021	NA	OM898188
775	2021-04	B.1.621	hCoV-19/Colombia/UW21043076478/2021	NA	OM898487
776	2021-02	P.1	hCoV-19/Brazil/BR-SP-UW21020221997/2021	NA	OQ690564
777	2020-12	B.1.1.348	hCoV-19/Colombia/UW20121571072/2020	NA	OQ690991
778	2021-03	P.2	hCoV-19/Brazil/UW21030356266/2021	NA	OM898044
779	2021-02	C.37	hCoV-19/Peru/UW21020811107/2021	NA	OM897853
780	2021-02	P.1	hCoV-19/Brazil/UW21021968527/2021	NA	OM897974
781	2021-05	P.1	hCoV-19/Colombia/CO-ANT-UW21050268052/2021	NA	OQ691154
782	2021-01	B.1.2	hCoV-19/USA/UW21010473247/2021	NA	OM897789
783	2020-12	B.1	hCoV-19/Colombia/UW20121579211/2020	NA	OQ690803
784	2020-11	B.1.111	hCoV-19/Colombia/UW20112860147/2020	NA	OQ691020
785	2021-01	B.1	hCoV-19/Colombia/UW21010696923/2021	NA	OM897756
786	2021-02	P.1	hCoV-19/Peru/UW21021797269/2021	NA	OM898211
787	2021-04	B.1.621	hCoV-19/Colombia/CO-SAN-UW21042797917/2021	NA	OQ691114
788	2021-05	B.1.621	hCoV-19/Colombia/UW21052456918/2021	NA	OM898419
789	2020-12	P.2	hCoV-19/Brazil/UW20122345058/2020	NA	OQ690287
790	2021-01	P.2	hCoV-19/Brazil/UW21011662769/2021	NA	OM897774
791	2020-12	B.1.2	hCoV-19/USA/UW20123106662/2020	NA	OM897711
792	2021-02	P.1	hCoV-19/Brazil/UW21020819187/2021	NA	OM898345
793	2021-01	B.1.420	hCoV-19/Colombia/UW21011469698/2021	NA	OM897775
794	2021-02	B.1.351	hCoV-19/South_Africa/UW21020536068/2021	NA	OQ690972
795	2021-03	P.1	hCoV-19/Colombia/CO-ANT-UW21033051083/2021	NA	OQ691104
796	2021-02	B.1.1.519	hCoV-19/USA/OH-UW21020440408/2021	EPI_ISL_10515051	OM897918
797	2021-01	B.1.2	hCoV-19/USA/UW21010424220/2021	NA	OQ690267
798	2021-01	B.1.1.1	hCoV-19/Colombia/UW21011299121/2021	NA	OM897739
799	2021-01	B.1.1.28	hCoV-19/Brazil/UW21012235459/2021	NA	OM897728
800	2020-12	N.5	hCoV-19/Argentina/UW20121113876/2020	NA	OQ690950
801	2021-01	B.1.2	hCoV-19/USA/UW21010451488/2021	NA	OQ690324
802	2021-05	C.37	hCoV-19/Argentina/UW21051742731/2021	NA	OQ691177
803	2021-05	B.1.621	hCoV-19/Colombia/CO-ATL-UW21050110972/2021	NA	OQ691145
804	2021-04	B.1.621	hCoV-19/Colombia/CO-ATL-UW21041751921/2021	NA	OQ691082
805	2021-04	C.37	hCoV-19/Argentina/UW21040544940/2021	EPI_ISL_10515201	OM897934
806	2021-01	B.1.499	hCoV-19/Argentina/UW21011280086/2021	EPI_ISL_10515102	OM897693
807	2020-12	B.1.240	hCoV-19/USA/UW20120962291/2020	NA	OQ690814
808	2021-02	C.37	hCoV-19/Peru/UW21020133124/2021	NA	OM897847
809	2021-01	B.1.420	hCoV-19/Colombia/UW21010840406/2021	NA	OQ690898
810	2021-01	B.1.396	hCoV-19/USA/UW21010455700/2021	NA	OQ690963
811	2021-05	B.1.621	hCoV-19/Colombia/CO-ATL-UW21050969753/2021	NA	OQ691149
812	2021-05	B.1.621	hCoV-19/Colombia/CO-SAN-UW21051386632/2021	NA	OQ691112
813	2021-03	B.1.1.7	hCoV-19/USA/KY-UW21031541280/2021	EPI_ISL_10514953	OM898269
814	2020-12	B.1.1.28	hCoV-19/Brazil/UW20121720963/2020	NA	OQ690872
815	2021-03	B.1.1.7	hCoV-19/USA/MI-UW21031075972/2021	EPI_ISL_10514988	OM898379
816	2021-04	C.37	hCoV-19/Argentina/UW21040533540/2021	EPI_ISL_10515129	OM897929
817	2021-04	P.1	hCoV-19/Colombia/UW21042530747/2021	NA	OM898486
818	2021-05	B.1.351	hCoV-19/South Africa/UW21053083012/2021	EPI_ISL_10514846	OM898386
819	2021-01	B.1.1.348	hCoV-19/Peru/UW21010327325/2021	NA	OQ690930
820	2020-12	P.2	hCoV-19/Brazil/UW20121795151/2020	NA	OQ690990
821	2021-01	B.1.1.1	hCoV-19/Colombia/CO-CAU-UW21012722494/2021	NA	OQ690567
822	2021-01	B.1.2	hCoV-19/USA/NC-UW21012188326/2021	NA	OQ691262
823	2020-12	B.1.499	hCoV-19/Argentina/UW20120373088/2020	NA	OQ690452
824	2020-12	B.1.351	hCoV-19/South_Africa/UW20123099360/2020	NA	OQ690375
825	2021-01	B.1.351	hCoV-19/South_Africa/UW21011404025/2021	NA	OQ690254
826	2021-04	P.1.2	hCoV-19/Argentina/UW21040604031/2021	EPI_ISL_10515130	OM897936
827	2021-02	B.1.2	hCoV-19/USA/KS-UW21021110438/2021	EPI_ISL_10514951	OM897913
828	2021-01	B.1.2	hCoV-19/USA/LA-UW21012895875/2021	EPI_ISL_10514977	OM897895
829	2021-01	B.1.351	hCoV-19/South Africa/UW21011644705/2021	EPI_ISL_10514831	OM897661
830	2021-03	B.1.111	hCoV-19/Colombia/UW21032362724/2021	NA	OM898282
831	2021-03	B.1.351	hCoV-19/South Africa/UW21031626843/2021	EPI_ISL_10514861	OM897957
832	2020-12	B.1.111	hCoV-19/Colombia/UW20122694216/2020	NA	OQ690952
833	2021-01	B.1.2	hCoV-19/USA/KY-UW21012052341/2021	NA	OQ690609
834	2021-05	B.1.621	hCoV-19/Colombia/UW21053144116/2021	NA	OM898505
835	2021-01	B.1.2	hCoV-19/USA/UW21011080032/2021	NA	OM897770
836	2021-03	B.1.1.348	hCoV-19/Colombia/UW21032455035/2021	NA	OM898327
837	2021-06	P.1	hCoV-19/Colombia/CO-DC-UW21061554453/2021	NA	OQ691288
838	2020-12	B.1.1.316	hCoV-19/USA/AZ-UW20123015106/2020	NA	OQ690980
839	2021-01	P.2	hCoV-19/Brazil/UW21010166420/2021	NA	OQ690307
840	2020-12	B.1.320	hCoV-19/USA/UW20123030400/2020	NA	OQ690318
841	2021-03	B.1.111	hCoV-19/Colombia/UW21031540961/2021	NA	OM898554
842	2021-02	P.1.14	hCoV-19/Brazil/UW21022804365/2021	NA	OM897980
843	2021-02	B.1.2	hCoV-19/USA/FL-UW21020974274/2021	EPI_ISL_10514905	OM898317
844	2021-01	B.1.351	hCoV-19/South_Africa/UW21010546558/2021	NA	OQ690234
845	2020-12	B.1.1	hCoV-19/Peru/UW20122892643/2020	NA	OQ690922
846	2021-04	P.1	hCoV-19/Argentina/UW21040382683/2021	EPI_ISL_10515148	OM898063
847	2021-05	B.1.621	hCoV-19/Colombia/UW21052958070/2021	NA	OM898511
848	2020-12	B.1.2	hCoV-19/USA/UW20123027037/2020	NA	OQ690357
849	2021-03	C.37	hCoV-19/Peru/UW21033195186/2021	NA	OM898654
850	2021-01	B.1.243	hCoV-19/USA/UW21012174981/2021	NA	OM897764
851	2021-03	P.1	hCoV-19/Brazil/UW21031755560/2021	NA	OM898286
852	2021-03	B.1.1.7	hCoV-19/Brazil/UW21031788653/2021	NA	OM898076
853	2020-12	P.2	hCoV-19/Brazil/UW20120561780/2020	NA	OQ691000
854	2020-12	B.1.609	hCoV-19/USA/UW20120263165/2020	NA	OQ690264
855	2021-01	B.1.1.28	hCoV-19/Brazil/BR-RS-UW21011753216/2021	NA	OQ690606
856	2021-04	P.1	hCoV-19/Colombia/CO-DC-UW21042858088/2021	NA	OQ691116
857	2020-12	B.1.2	hCoV-19/USA/UW20120434289/2020	NA	OQ690391
858	2021-02	B.1.1.7	hCoV-19/USA/FL-UW21021967879/2021	EPI_ISL_10514919	OM898236
859	2021-01	B.1.400	hCoV-19/USA/UW21010915273/2021	NA	OQ690316
860	2021-04	C.37	hCoV-19/Peru/UW21040532858/2021	NA	OM898170
861	2020-12	B.1.2	hCoV-19/USA/UW20120837878/2020	NA	OQ690480
862	2021-02	B.1.577	hCoV-19/USA/FL-UW21021727473/2021	NA	OQ690580
863	2020-12	P.2	hCoV-19/Brazil/UW20121059763/2020	NA	OQ690286
864	2021-02	P.1	hCoV-19/Brazil/UW21022261389/2021	NA	OM898366
865	2021-02	C.37	hCoV-19/Peru/UW21021911882/2021	NA	OM897858
866	2020-12	B.1.1.33	hCoV-19/Brazil/UW20122545278/2020	NA	OQ690305
867	2021-03	P.1	hCoV-19/Brazil/UW21031564795/2021	NA	OM897996
868	2020-12	P.2	hCoV-19/Brazil/UW20120354476/2020	NA	OQ690915
869	2020-12	P.2	hCoV-19/Brazil/UW20121602004/2020	NA	OQ690993
870	2021-01	N.5	hCoV-19/Argentina/UW21010477552/2021	EPI_ISL_10515217	OM898207
871	2020-12	B.1.2	hCoV-19/USA/UW20121210449/2020	NA	OQ690819
872	2021-01	P.2	hCoV-19/Brazil/UW21011142474/2021	NA	OQ690897
873	2021-01	B.1.1.348	hCoV-19/Colombia/CO-SAN-UW21012588925/2021	NA	OQ691193
874	2021-02	B.1.499	hCoV-19/Argentina/UW21022769121/2021	EPI_ISL_10515138	OM898176
875	2020-12	B.1.1.28	hCoV-19/Brazil/UW20122738595/2020	NA	OQ690292
876	2021-02	B.1.1	hCoV-19/Argentina/UW21020573166/2021	EPI_ISL_10515221	OM897817
877	2021-01	B.1.1.519	hCoV-19/Mexico/UW21012329135/2021	NA	OM898590
878	2021-02	B.1.243	hCoV-19/USA/FL-UW21020511607/2021	NA	OQ690558
879	2021-05	B.1.351	hCoV-19/South_Africa/UW21052527347/2021	NA	OQ691216
880	2021-04	B.1.621	hCoV-19/Colombia/CO-SAN-UW21042881649/2021	NA	OQ691113
881	2021-02	N.4	hCoV-19/Chile/CL-RM-UW21022265507/2021	NA	OQ691561
882	2021-01	B.1.429	hCoV-19/USA/AZ-UW21011408848/2021	NA	OQ690602
883	2020-12	B.1.1.28	hCoV-19/Brazil/UW20122816675/2020	NA	OQ690290
884	2021-01	B.1.240	hCoV-19/USA/UW21010106491/2021	NA	OQ690343
885	2021-01	P.2	hCoV-19/Brazil/UW21012220118/2021	NA	OM897707
886	2021-01	B.1.351	hCoV-19/South_Africa/UW21010846082/2021	NA	OQ690252
887	2021-02	P.1	hCoV-19/Brazil/BR-SP-UW21020220006/2021	NA	OQ690565
888	2020-12	B.1.243	hCoV-19/USA/AZ-UW20121192581/2020	NA	OQ690595
889	2021-01	P.7	hCoV-19/Brazil/UW21011890908/2021	NA	OM897687
890	2021-02	B.1.2	hCoV-19/USA/FL-UW21020867339/2021	EPI_ISL_10514923	OM897797
891	2021-02	P.1	hCoV-19/Peru/UW21021991533/2021	NA	OM898208
892	2021-05	B.1.1.7	hCoV-19/South_Africa/UW21052654719/2021	NA	OQ691045
893	2020-12	B.1.111	hCoV-19/Colombia/UW20120789153/2020	NA	OQ690874
894	2020-12	B.1.351	hCoV-19/South_Africa/UW20123184872/2020	NA	OQ690770
895	2021-01	B.1.2	hCoV-19/USA/UW21010385026/2021	NA	OQ690350
896	2021-01	B.1.429	hCoV-19/USA/CA-UW21010555080/2021	EPI_ISL_10514894	OM898204
897	2021-01	B.1.1.33	hCoV-19/Brazil/UW21010809879/2021	NA	OM897694
898	2021-01	B.1.623	hCoV-19/USA/FL-UW21012982118/2021	NA	OQ690597
899	2021-04	P.1.2	hCoV-19/Argentina/UW21041337580/2021	NA	OQ691377
900	2021-01	P.2	hCoV-19/USA/UW21010734518/2021	NA	OM897709
901	2021-04	B.1.621	hCoV-19/Colombia/UW21041234849/2021	NA	OM898261
902	2020-12	B.1.351	hCoV-19/South_Africa/UW20123060591/2020	NA	OQ690370
903	2020-12	B.1.2	hCoV-19/USA/UW20120718560/2020	NA	OQ690970
904	2021-06	B.1.625	hCoV-19/Colombia/UW21061239691/2021	NA	OM898688
905	2021-04	P.1.15	hCoV-19/Argentina/UW21043062038/2021	NA	OQ691128
906	2021-01	N.5	hCoV-19/Argentina/UW21010669487/2021	NA	OQ690927
907	2021-04	B.1.621	hCoV-19/Colombia/UW21040639863/2021	NA	OM898001
908	2021-02	B.1.2	hCoV-19/USA/SC-UW21020370406/2021	EPI_ISL_10515071	OM897799
909	2021-03	C.37	hCoV-19/Peru/UW21031916908/2021	NA	OM898052
910	2021-04	B.1.621	hCoV-19/Colombia/CO-DC-UW21043035480/2021	NA	OQ691171
911	2021-01	B.1.2	hCoV-19/USA/UW21010432504/2021	NA	OM897725
912	2020-12	B.1.243	hCoV-19/USA/UW20122292036/2020	NA	OQ690860
913	2021-01	B.1.351	hCoV-19/South Africa/UW21011586897/2021	EPI_ISL_10514822	OM897603
914	2021-03	C.37	hCoV-19/Peru/UW21031381722/2021	NA	OM898177
915	2021-01	B.1.1.28	hCoV-19/Brazil/UW21011891269/2021	NA	OM897824
916	2021-04	B.1.637	hCoV-19/USA/FL-UW21040951260/2021	EPI_ISL_10514912	OM898769
917	2021-06	AY.45	hCoV-19/South_Africa/UW21061370872/2021	NA	OQ691419
918	2020-12	B.1.1	hCoV-19/Colombia/UW20121160917/2020	NA	OQ690955
919	2021-04	P.1	hCoV-19/Argentina/UW21042570552/2021	NA	OQ691375
920	2020-12	P.2	hCoV-19/Brazil/UW20122531061/2020	NA	OQ690331
921	2021-01	B.1.429	hCoV-19/USA/UW21010430366/2021	NA	OQ690362
922	2020-12	B.1.111	hCoV-19/Colombia/UW20122256158/2020	NA	OQ690830
923	2020-12	P.2	hCoV-19/Brazil/UW20122852779/2020	NA	OM897612
924	2020-12	B.1.1	hCoV-19/Brazil/UW20122237141/2020	NA	OQ690285
925	2021-01	N.5	hCoV-19/Argentina/UW21011462220/2021	EPI_ISL_10515100	OM897688
926	2020-11	P.2	hCoV-19/Brazil/UW20113069269/2020	NA	OQ690512
927	2020-12	B.1.2	hCoV-19/USA/UW20121498377/2020	NA	OQ690911
928	2020-12	B.1.351	hCoV-19/South_Africa/UW20123142972/2020	NA	OQ690145
929	2021-01	B.1.243	hCoV-19/USA/UW21010415211/2021	NA	OQ690924
930	2021-01	B.1.2	hCoV-19/USA/OH-UW21011635529/2021	NA	OQ691167
931	2020-12	B.1.2	hCoV-19/USA/UW20121451886/2020	NA	OQ690363
932	2021-04	P.1.2	hCoV-19/Argentina/UW21040241016/2021	NA	OQ691355
933	2020-12	P.2	hCoV-19/Brazil/UW20121910613/2020	NA	OQ690870
934	2021-03	A.2.5	hCoV-19/Colombia/UW21032783829/2021	NA	OM898326
935	2020-12	B.1.2	hCoV-19/USA/UW20123186748/2020	NA	OQ690345
936	2021-01	B.1.111	hCoV-19/Peru/PE-CAL-UW21011218084/2021	NA	OQ691265
937	2021-04	B.1.1.7	hCoV-19/Colombia/UW21040696125/2021	NA	OM898000
938	2021-03	P.1.2	hCoV-19/Brazil/BR-DF-UW21030816476/2021	NA	OQ691275
939	2021-02	P.2	hCoV-19/Brazil/UW21020288048/2021	NA	OM897868
940	2021-03	C.37	hCoV-19/Peru/UW21031097646/2021	NA	OM898054
941	2021-02	P.1	hCoV-19/Brazil/UW21022503862/2021	NA	OM898309
942	2021-01	P.1	hCoV-19/Brazil/UW21012991741/2021	NA	OM898702
943	2021-04	B.1.621	hCoV-19/Colombia/CO-DC-UW21042823308/2021	NA	OQ691161
944	2021-04	B.1.621	hCoV-19/Colombia/UW21041016474/2021	NA	OM897990
945	2020-12	B.1.1.28	hCoV-19/Brazil/UW20120496275/2020	NA	OM897701
946	2021-02	B.1.621	hCoV-19/Colombia/UW21022593024/2021	NA	OM897890
947	2021-02	B.1.1.348	hCoV-19/Peru/UW21020988857/2021	NA	OM898121
948	2021-01	B.1.2	hCoV-19/USA/PA-UW21011073659/2021	NA	OQ691198
949	2021-05	P.1.17	hCoV-19/Argentina/UW21050425022/2021	NA	OQ691394
950	2021-03	P.1	hCoV-19/Brazil/UW21030425268/2021	NA	OM897972
951	2021-01	B.1.2	hCoV-19/USA/UW21012044186/2021	NA	OM897763
952	2021-03	C.37	hCoV-19/Peru/UW21032812619/2021	NA	OM898353
953	2021-06	AY.38	hCoV-19/South_Africa/UW21061454856/2021	NA	OQ691542
954	2021-01	B.1.2	hCoV-19/USA/AZ-UW21011161943/2021	NA	OQ690554
955	2021-03	P.1	hCoV-19/Colombia/UW21032977216/2021	NA	OM898337
956	2021-01	B.1.1.348	hCoV-19/Colombia/UW21012291774/2021	NA	OM897755
957	2021-01	P.2	hCoV-19/Brazil/UW21011123597/2021	NA	OM897698
958	2021-01	B.1.111	hCoV-19/Colombia/UW21010565858/2021	NA	OM897636
959	2021-02	C.37	hCoV-19/Peru/UW21022378443/2021	NA	OM898144
960	2021-01	B.1.1.348	hCoV-19/Colombia/UW21011281459/2021	NA	OM897767
961	2021-01	B.1.404	hCoV-19/USA/UW21010627984/2021	NA	OM897788
962	2021-03	N.5	hCoV-19/Argentina/UW21032501511/2021	EPI_ISL_10515142	OM898241
963	2020-12	B.1.2	hCoV-19/USA/UW20123067639/2020	NA	OM897768
964	2021-01	B.1.2	hCoV-19/USA/UW21011146634/2021	NA	OM897675
965	2021-03	B.1.625	hCoV-19/Colombia/UW21031677226/2021	NA	OM898088
966	2020-12	B.1.351	hCoV-19/South_Africa/UW20123015336/2020	NA	OQ690147
967	2021-01	B.1.1.28	hCoV-19/Brazil/UW21010835080/2021	NA	OQ690938
968	2021-01	B.1.351	hCoV-19/South Africa/UW21012679550/2021	EPI_ISL_10514829	OM897659
969	2021-02	B.1.2	hCoV-19/USA/OH-UW21021240448/2021	EPI_ISL_10515052	OM897921
970	2021-01	B.1.1	hCoV-19/Peru/PE-LMA-UW21011876911/2021	NA	OQ691230
971	2021-03	B.1.1.318	hCoV-19/Brazil/UW21030974903/2021	NA	OM898007
972	2021-06	C.37	hCoV-19/Colombia/UW21060190040/2021	NA	OM898481
973	2021-03	B.1.568	hCoV-19/USA/LA-UW21031516372/2021	EPI_ISL_10514979	OM897958
974	2021-01	B.1.351	hCoV-19/South_Africa/UW21011576361/2021	NA	OQ690857
975	2020-11	P.2	hCoV-19/Brazil/UW20112536756/2020	NA	OQ690422
976	2021-03	P.1	hCoV-19/Brazil/UW21031071294/2021	NA	OM897981
977	2020-12	B.1.1.348	hCoV-19/Colombia/UW20122414001/2020	NA	OM898234
978	2021-01	B.1.351	hCoV-19/South Africa/UW21011990504/2021	EPI_ISL_10514828	OM897658
979	2021-05	P.1.15	hCoV-19/Argentina/UW21051031012/2021	NA	OQ691191
980	2021-04	P.1.15	hCoV-19/Argentina/UW21041341808/2021	NA	OQ691396
981	2021-06	P.1	hCoV-19/Argentina/UW21060881491/2021	EPI_ISL_10515169	OM898724
982	2021-02	B.1.239	hCoV-19/USA/AZ-UW21020413294/2021	EPI_ISL_10514877	OM897793
983	2021-02	P.2	hCoV-19/Brazil/BR-SP-UW21020115596/2021	NA	OQ691491
984	2020-12	B.1.351	hCoV-19/South_Africa/UW20122833989/2020	NA	OQ690218
985	2021-01	B.1.429	hCoV-19/USA/AZ-UW21010502179/2021	NA	OQ690555
986	2021-01	B.1.351	hCoV-19/South_Africa/UW21010891633/2021	NA	OQ690858
987	2020-12	B.1	hCoV-19/Colombia/UW20120541489/2020	NA	OM898100
988	2021-06	B.1.1.7	hCoV-19/South_Africa/UW21062241824/2021	NA	OQ691211
989	2021-04	B.1.526	hCoV-19/Argentina/UW21040632489/2021	NA	OQ691356
990	2020-12	B.1.420	hCoV-19/Colombia/UW20121564787/2020	NA	OQ690518
991	2021-01	B.1.111	hCoV-19/Colombia/CO-ANT-UW21012582655/2021	NA	OQ690569
992	2021-02	B.1.499	hCoV-19/Argentina/UW21022102845/2021	EPI_ISL_10515236	OM898008
993	2021-04	C.37	hCoV-19/Peru/PE-LMA-UW21042372812/2021	NA	OQ691189
994	2020-11	P.2	hCoV-19/Brazil/UW20113089814/2020	NA	OQ690401
995	2021-01	B.1.351	hCoV-19/South_Africa/UW21010681182/2021	NA	OQ690247
996	2020-12	P.2	hCoV-19/Brazil/UW20122534870/2020	NA	OQ690304
997	2020-12	P.2	hCoV-19/Brazil/UW20121922753/2020	NA	OQ690308
998	2021-03	C.37	hCoV-19/Argentina/UW21031288403/2021	EPI_ISL_10515230	OM898561
999	2021-03	B.1.1.7	hCoV-19/USA/MI-UW21032945930/2021	EPI_ISL_10514987	OM898358
1000	2020-12	B.1.2	hCoV-19/USA/UW20121794071/2020	NA	OQ690813
1001	2020-12	B.1.2	hCoV-19/USA/UW20121296733/2020	NA	OQ690807
1002	2021-06	B.1.351	hCoV-19/South Africa/UW21060317463/2021	EPI_ISL_10514850	OM898393
1003	2020-11	P.2	hCoV-19/Brazil/BR-RJ-UW20113024069/2020	NA	OQ691074
1004	2021-01	B.1.351	hCoV-19/South_Africa/UW21010501889/2021	NA	OQ690241
1005	2020-12	N.9	hCoV-19/Brazil/UW20122124760/2020	NA	OQ690946
1006	2021-04	C.37	hCoV-19/Peru/PE-CAL-UW21040477141/2021	NA	OQ691100
1007	2020-12	B.1.1.220	hCoV-19/USA/UW20123134318/2020	NA	OQ690352
1008	2021-04	B.1.351	hCoV-19/South_Africa/UW21041425492/2021	NA	OQ691343
1009	2021-01	P.1	hCoV-19/Brazil/UW21012197622/2021	NA	OM897699
1010	2021-01	B.1.2	hCoV-19/USA/FL-UW21011658958/2021	EPI_ISL_10514928	OM897840
1011	2021-03	B.1.1.7	hCoV-19/USA/NC-UW21031125092/2021	EPI_ISL_10515033	OM898256
1012	2021-02	B.1.1.348	hCoV-19/Peru/UW21020593803/2021	NA	OM897857
1013	2021-03	N.5	hCoV-19/Argentina/UW21030452157/2021	EPI_ISL_10515114	OM898135
1014	2021-01	B.1.499	hCoV-19/Argentina/UW21010209251/2021	NA	OQ690905
1015	2020-12	B.1.351	hCoV-19/South_Africa/UW20122896108/2020	NA	OQ690125
1016	2020-12	N.9	hCoV-19/Brazil/UW20121311835/2020	NA	OQ691011
1017	2021-03	B.1.1	hCoV-19/Chile/UW21030591309/2021	NA	OM897997
1018	2021-01	P.2	hCoV-19/Brazil/UW21012740773/2021	NA	OM897892
1019	2021-01	B.1.2	hCoV-19/Mexico/MX-NLE-UW21010904610/2021	NA	OQ690575
1020	2021-01	N.5	hCoV-19/Argentina/UW21011707826/2021	EPI_ISL_10515097	OM897681
1021	2021-05	B.1.1.528	hCoV-19/South_Africa/UW21050360901/2021	NA	OQ691344
1022	2021-03	P.1	hCoV-19/Brazil/UW21031313735/2021	NA	OM898293
1023	2021-04	P.1	hCoV-19/Colombia/UW21040829416/2021	NA	OM898109
1024	2021-01	B.1.2	hCoV-19/USA/UW21010467289/2021	NA	OQ690947
1025	2021-02	B.1.499	hCoV-19/Argentina/UW21021880444/2021	EPI_ISL_10515222	OM897854
1026	2021-04	P.1	hCoV-19/Peru/UW21040770551/2021	NA	OM898181
1027	2021-01	B.1	hCoV-19/USA/UW21010630767/2021	NA	OQ690276
1028	2021-01	P.2	hCoV-19/Brazil/UW21011435448/2021	NA	OM897702
1029	2021-03	B.1.1.7	hCoV-19/USA/TX-UW21030457329/2021	EPI_ISL_10515090	OM898037
1030	2020-12	B.1.351	hCoV-19/South_Africa/UW20122507293/2020	NA	OQ690160
1031	2021-02	B.1.1.348	hCoV-19/Peru/PE-LMA-UW21020232760/2021	NA	OQ690593
1032	2021-06	P.1	hCoV-19/Colombia/CO-SAN-UW21061060634/2021	NA	OQ691339
1033	2020-12	P.2	hCoV-19/Brazil/UW20123060294/2020	NA	OQ690302
1034	2020-12	C.14	hCoV-19/Peru/UW20123071377/2020	NA	OQ690909
1035	2021-02	P.2	hCoV-19/Brazil/UW21020519490/2021	NA	OM897809
1036	2021-05	B.1.621	hCoV-19/Colombia/CO-DC-UW21050340017/2021	NA	OQ691083
1037	2021-01	B.1.351	hCoV-19/South Africa/UW21011545687/2021	EPI_ISL_10514823	OM897604
1038	2021-01	B.1.111	hCoV-19/Colombia/UW21010386953/2021	NA	OQ690919
1039	2020-12	B.1.1.33	hCoV-19/Brazil/UW20120453776/2020	NA	OQ690884
1040	2021-02	B.1.111	hCoV-19/Colombia/CO-ATL-UW21021143144/2021	NA	OQ690605
1041	2021-03	P.1	hCoV-19/Brazil/UW21031768080/2021	NA	OM898028
1042	2021-01	B.1.2	hCoV-19/USA/NC-UW21012071866/2021	NA	OQ691312
1043	2021-06	B.1.351	hCoV-19/South_Africa/UW21061595556/2021	NA	OQ691519
1044	2021-01	B.1.2	hCoV-19/USA/UW21011103785/2021	NA	OQ690945
1045	2021-06	AY.38	hCoV-19/South Africa/UW21060900229/2021	EPI_ISL_10514851	OM898395
1046	2021-06	B.1.621	hCoV-19/Colombia/CO-SAN-UW21061298153/2021	NA	OQ691305
1047	2021-04	B.1.1.348	hCoV-19/Colombia/UW21040604862/2021	NA	OM898216
1048	2021-01	P.2	hCoV-19/Brazil/UW21011090287/2021	NA	OM897753
1049	2021-01	B.1.111	hCoV-19/Colombia/UW21011524420/2021	NA	OM897879
1050	2021-01	B.1.1.348	hCoV-19/Colombia/CO-DC-UW21010898375/2021	NA	OQ691228
1051	2021-02	P.1	hCoV-19/Brazil/UW21021731189/2021	NA	OM898125
1052	2020-12	A.2.5.2	hCoV-19/USA/UW20122271349/2020	NA	OQ690337
1053	2020-12	B.1.2	hCoV-19/USA/UW20122956214/2020	NA	OQ690967
1054	2021-02	C.37	hCoV-19/Peru/UW21020290357/2021	NA	OM897812
1055	2020-12	B.1.351	hCoV-19/South_Africa/UW20121809451/2020	NA	OQ690244
1056	2020-12	N.9	hCoV-19/Brazil/UW20123128609/2020	NA	OQ690333
1057	2021-01	B.1.2	hCoV-19/USA/UW21010568761/2021	NA	OQ690948
1058	2021-03	B.1.621	hCoV-19/Colombia/UW21033189184/2021	NA	OM898582
1059	2021-02	P.1	hCoV-19/Peru/UW21021526340/2021	NA	OM897862
1060	2020-12	C.4	hCoV-19/Peru/UW20123153827/2020	NA	OQ690882
1061	2021-01	B.1.2	hCoV-19/USA/NC-UW21011578153/2021	NA	OQ691297
1062	2021-05	B.1.621	hCoV-19/Colombia/CO-DC-UW21051811031/2021	NA	OQ691182
1063	2021-03	B.1.621	hCoV-19/Colombia/UW21032408969/2021	NA	OM897987
1064	2021-02	B.1.1.1	hCoV-19/Peru/UW21022608660/2021	NA	OM898301
1065	2021-06	B.1.621	hCoV-19/Colombia/UW21060440059/2021	NA	OM898417
1066	2020-12	B.1.351	hCoV-19/South_Africa/UW20121498107/2020	NA	OQ690128
1067	2021-01	B.1.351	hCoV-19/South_Africa/UW21011391998/2021	NA	OQ690255
1068	2021-01	B.1.2	hCoV-19/USA/UW21011315959/2021	NA	OM897662
1069	2021-01	B.1.1.316	hCoV-19/USA/UW21010756573/2021	NA	OM897663
1070	2021-01	B.1.243	hCoV-19/Peru/UW21012221823/2021	NA	OM898361
1071	2021-02	B.1.1.348	hCoV-19/Peru/UW21020582780/2021	NA	OM898304
1072	2021-01	B.1.351	hCoV-19/South_Africa/UW21011139669/2021	NA	OQ690238
1073	2021-01	B.1.499	hCoV-19/Argentina/UW21012148180/2021	EPI_ISL_10515103	OM897716
1074	2021-01	P.2	hCoV-19/Brazil/UW21011263274/2021	NA	OQ690332
1075	2021-01	B.1	hCoV-19/Mexico/UW21010525248/2021	NA	OM897712
1076	2021-01	B.1.420	hCoV-19/Colombia/CO-DC-UW21011853037/2021	NA	OQ691252
1077	2021-05	B.1.621	hCoV-19/Colombia/CO-SAN-UW21051273493/2021	NA	OQ691481
1078	2021-01	N.5	hCoV-19/Argentina/UW21011299530/2021	EPI_ISL_10515106	OM897735
1079	2020-12	B.1	hCoV-19/USA/UW20123184533/2020	NA	OM897790
1080	2021-01	B.1.351	hCoV-19/South_Africa/UW21010697448/2021	NA	OQ690248
1081	2021-03	B.1.1.7	hCoV-19/USA/NJ-UW21031878093/2021	EPI_ISL_10515007	OM898367
1082	2021-01	P.2	hCoV-19/Brazil/UW21011162253/2021	NA	OQ690962
1083	2021-02	B.1.2	hCoV-19/Peru/PE-LMA-UW21020171549/2021	NA	OQ690570
1084	2021-05	B.1.621	hCoV-19/Colombia/CO-ATL-UW21050221460/2021	NA	OQ691199
1085	2021-03	P.1	hCoV-19/Colombia/UW21031113889/2021	NA	OM898024
1086	2021-01	B.1.427	hCoV-19/USA/UW21010725898/2021	NA	OM897669
1087	2020-12	P.2	hCoV-19/Brazil/UW20122580788/2020	NA	OM897614
1088	2021-01	B.1.311	hCoV-19/USA/NC-UW21012525899/2021	EPI_ISL_10515036	OM897888
1089	2021-03	P.1	hCoV-19/Brazil/UW21030698458/2021	NA	OM898061
1090	2021-03	C.37	hCoV-19/Argentina/UW21031850104/2021	EPI_ISL_10515150	OM898307
1091	2021-02	N.5	hCoV-19/Argentina/UW21021275846/2021	EPI_ISL_10515152	OM898114
1092	2021-06	C.1.2	hCoV-19/South Africa/UW21060858639/2021	NA	OM898394
1093	2021-04	B.1.1.7	hCoV-19/Argentina/UW21042329494/2021	NA	OQ691393
1094	2020-12	B.1.577	hCoV-19/USA/UW20122571970/2020	NA	OQ690478
1095	2021-02	B.1.1.348	hCoV-19/Peru/PE-LMA-UW21022565578/2021	NA	OQ691451
1096	2021-02	P.1	hCoV-19/Brazil/UW21021666861/2021	NA	OM897831
1097	2021-03	B.1.621	hCoV-19/Colombia/UW21032476868/2021	NA	OM898260
1098	2021-06	AY.38	hCoV-19/South_Africa/UW21061045385/2021	NA	OQ691539
1099	2021-06	P.1	hCoV-19/Colombia/UW21060374237/2021	NA	OM898488
1100	2020-12	B.1.2	hCoV-19/USA/UW20121688984/2020	NA	OQ690834
1101	2021-05	B.1.621	hCoV-19/Colombia/CO-DC-UW21052874282/2021	NA	OQ691170
1102	2020-12	B.1.265	hCoV-19/USA/UW20121687017/2020	NA	OQ690361
1103	2020-12	B.1.111	hCoV-19/Colombia/UW20122769001/2020	NA	OQ690941
1104	2021-02	B.1.429	hCoV-19/USA/CA-UW21022793194/2021	EPI_ISL_10514884	OM898372
1105	2021-05	P.1.15	hCoV-19/Argentina/UW21052113299/2021	EPI_ISL_10515186	OM898463
1106	2020-12	B.1.243	hCoV-19/USA/UW20122875153/2020	NA	OQ690828
1107	2021-04	B.1.625	hCoV-19/Colombia/UW21040623258/2021	NA	OM898056
1108	2021-03	P.1	hCoV-19/Brazil/UW21031229663/2021	NA	OM897995
1109	2020-12	B.1.1.33	hCoV-19/Brazil/UW20122947426/2020	NA	OM897686
1110	2021-02	P.1	hCoV-19/Brazil/UW21020366833/2021	NA	OM897844
1111	2021-01	B.1.243	hCoV-19/Mexico/MX-NLE-UW21010450360/2021	NA	OQ690571
1112	2021-01	B.1.2	hCoV-19/USA/UW21010692650/2021	NA	OM897620
1113	2021-04	P.1.15	hCoV-19/Argentina/UW21041378977/2021	EPI_ISL_10515200	OM897933
1114	2021-02	B.1.2	hCoV-19/USA/FL-UW21021791746/2021	EPI_ISL_10514927	OM897839
1115	2021-02	B.1.2	hCoV-19/USA/AL-UW21021233160/2021	EPI_ISL_10514865	OM898267
1116	2021-01	B.1	hCoV-19/Colombia/UW21011872059/2021	NA	OM897826
1117	2021-02	B.1.1.207	hCoV-19/USA/SC-UW21022071607/2021	EPI_ISL_10515069	OM898249
1118	2020-12	P.2	hCoV-19/Brazil/UW20122480301/2020	NA	OQ690303
1119	2020-12	B.1.2	hCoV-19/USA/UW20121187361/2020	NA	OQ690548
1120	2020-12	N.5	hCoV-19/Argentina/UW20121916965/2020	NA	OQ690880
1121	2020-12	B.1.568	hCoV-19/USA/UW20122345481/2020	NA	OM897708
1122	2020-12	B.1.234	hCoV-19/USA/UW20121378926/2020	NA	OQ690543
1123	2021-05	B.1.621	hCoV-19/Colombia/CO-ANT-UW21051721748/2021	NA	OQ691146
1124	2021-02	B.1.1.1	hCoV-19/Peru/UW21021048089/2021	NA	OM898302
1125	2020-12	B.1.2	hCoV-19/USA/UW20121738078/2020	NA	OQ690781
1126	2020-12	B.1.351	hCoV-19/South_Africa/UW20121414617/2020	NA	OQ691417
1127	2021-01	B.1.427	hCoV-19/USA/NV-UW21012582390/2021	NA	OQ690561
1128	2021-01	P.2	hCoV-19/Brazil/UW21011437181/2021	NA	OM897690
1129	2020-12	P.2	hCoV-19/Brazil/UW20120792773/2020	NA	OQ690798
1130	2020-12	B.1.1.348	hCoV-19/Colombia/UW20122966835/2020	NA	OQ690958
1131	2020-12	B.1.2	hCoV-19/USA/UW20120703463/2020	NA	OM897677
1132	2021-01	B.1.1.332	hCoV-19/Brazil/UW21010427495/2021	NA	OQ690329
1133	2021-01	B.1.240	hCoV-19/USA/UW21010427061/2021	NA	OQ690936
1134	2021-01	B.1.1.28	hCoV-19/Brazil/UW21011291373/2021	NA	OM897748
1135	2021-01	B.1.2	hCoV-19/USA/UW21010838581/2021	NA	OQ690949
1136	2021-01	B.1.2	hCoV-19/USA/KY-UW21012985549/2021	EPI_ISL_10514961	OM897795
1137	2021-01	P.1	hCoV-19/Peru/UW21010760075/2021	NA	OM897714
1138	2021-01	A.2.5	hCoV-19/USA/UW21011369168/2021	NA	OM897769
1139	2021-04	P.1	hCoV-19/Colombia/CO-DC-UW21042195490/2021	NA	OQ691143
1140	2021-04	B.1.351	hCoV-19/South Africa/UW21040341350/2021	EPI_ISL_10514864	OM897955
1141	2021-01	B.1.351	hCoV-19/South_Africa/UW21011314671/2021	NA	OQ690216
1142	2021-06	AY.45	hCoV-19/South Africa/UW21061501795/2021	EPI_ISL_10514852	OM898396
1143	2021-01	B.1.2	hCoV-19/USA/SC-UW21010701907/2021	NA	OQ691055
1144	2021-01	B.1.2	hCoV-19/USA/OH-UW21012883519/2021	EPI_ISL_10515049	OM897794
1145	2021-04	C.37	hCoV-19/Argentina/UW21040255001/2021	NA	OQ691349
1146	2021-01	B.1.429	hCoV-19/USA/FL-UW21012668811/2021	NA	OQ690557
1147	2020-12	B.1.609	hCoV-19/USA/UW20123016146/2020	NA	OQ690862
1148	2021-01	C.37	hCoV-19/Peru/PE-LMA-UW21012257716/2021	NA	OQ690577
1149	2020-12	B.1.1.28	hCoV-19/Brazil/UW20122872775/2020	NA	OQ690284
1150	2021-04	B.1.621	hCoV-19/Colombia/CO-DC-UW21042862601/2021	NA	OQ691159
1151	2020-12	B.1.1.203	hCoV-19/Colombia/UW20122946439/2020	NA	OQ690956
1152	2021-02	B.1.1.434	hCoV-19/USA/NJ-UW21020385893/2021	NA	OQ690973
1153	2020-12	B.1.1.378	hCoV-19/Brazil/UW20121469992/2020	NA	OQ690415
1154	2020-12	P.2	hCoV-19/Brazil/UW20120798420/2020	NA	OQ690868
1155	2021-04	B.1.1.7	hCoV-19/USA/CA-UW21040338422/2021	EPI_ISL_10514882	OM898266
1156	2021-01	B.1.2	hCoV-19/USA/FL-UW21012995150/2021	NA	OQ690585
1157	2021-03	P.1	hCoV-19/Brazil/UW21031905559/2021	NA	OM898259
1158	2021-01	B.1.1.348	hCoV-19/Colombia/CO-SAN-UW21010100505/2021	NA	OQ690981
1159	2020-12	B.1.2	hCoV-19/USA/UW20120714289/2020	NA	OQ691035
