# Supplementary material for: Quantifying how single dose Ad26.COV2.S vaccine efficacy depends on Spike sequence features
Source: Nat Commun. 2024 Mar 11;15:2175. doi: 10.1038/s41467-024-46536-w (PMC10928100; doi:10.1038/s41467-024-46536-w)
Supplement: Supplementary file 6 — Source Data [file 41467_2024_46536_MOESM6_ESM.xlsx]

## Sheet: Supp Fig 53A and Fig 8e (left)
Supp Fig 53A	BLI
	WT															Lambda
	[ACE2] (nM)	200 nM		67 nM		22 nM		7 nM		2 nM						[ACE2] (nM)	200 nM		67 nM		22 nM		7 nM		2 nM
	Time (sec)	binding (nm)	curve fit	binding (nm)	curve fit	binding (nm)	curve fit	binding (nm)	curve fit	binding (nm)	curve fit					Time (sec)	binding (nm)	curve fit	binding (nm)	curve fit	binding (nm)	curve fit	binding (nm)	curve fit	binding (nm)	curve fit
	224.202	-0.00077	0	-0.00268	0	-0.0012	0	-0.00225	0	-0.0016	0					148.003	0.000258	0	-0.00034	0	8.01e-05	0	-0.00281	0	0.000173	0
	224.402	0.001691	0.005846	-0.00176	0.002241	-0.00105	0.000736	-0.00236	0.00029	-0.00184	0.000111					148.203	0.005346	0.00839	0.00207	0.002843	0.00116	0.001084	-0.00232	0.000362	0.000892	0.000108
	224.602	0.005512	0.011642	0.000249	0.004472	-0.00024	0.001469	-0.00188	0.000578	-0.00153	0.000222					148	0.01105	0.016698	0.004478	0.005672	0.002329	0.002165	-0.00197	0.000722	0.001522	0.000215
	224.802	0.009638	0.017386	0.002031	0.006692	0.000448	0.002199	-0.00189	0.000866	-0.00152	0.000333					148.603	0.017627	0.024925	0.00779	0.008485	0.003815	0.003241	-0.00156	0.001082	0.002285	0.000322
	225.002	0.014962	0.02308	0.004272	0.008901	0.00147	0.002927	-0.00137	0.001153	-0.00102	0.000444					148.803	0.024883	0.033071	0.010246	0.011284	0.004567	0.004314	-0.00133	0.00144	0.002786	0.000429
	225.202	0.020575	0.028725	0.006332	0.0111	0.002397	0.003652	-0.00107	0.00144	-0.00086	0.000554					149.003	0.033045	0.041137	0.013334	0.014068	0.005796	0.005382	-0.00106	0.001797	0.003182	0.000536
	225.402	0.026606	0.03432	0.009185	0.013288	0.003898	0.004375	-0.00027	0.001725	-0.00039	0.000664					149.203	0.041599	0.049124	0.016498	0.016837	0.007032	0.006446	-0.00056	0.002153	0.003474	0.000642
	225.602	0.032694	0.039866	0.011807	0.015465	0.005091	0.005096	0.000253	0.002009	3.22e-05	0.000773					149.403	0.050616	0.057032	0.019811	0.019592	0.008304	0.007507	7.7e-05	0.002508	0.003499	0.000748
	225.802	0.038951	0.045363	0.014476	0.017632	0.005906	0.005813	0.000504	0.002293	-0.00017	0.000882					149.603	0.059848	0.064863	0.023342	0.022332	0.00959	0.008563	0.000474	0.002861	0.003718	0.000853
	226.002	0.044814	0.050812	0.01718	0.019789	0.006432	0.006529	0.000433	0.002576	-0.00029	0.000991					149.803	0.068729	0.072618	0.026573	0.025058	0.01078	0.009616	0.000991	0.003214	0.00378	0.000959
	226.202	0.051094	0.056214	0.019925	0.021935	0.007151	0.007241	0.00105	0.002857	-0.00015	0.0011					150.003	0.077705	0.080296	0.029658	0.02777	0.012104	0.010664	0.001672	0.003565	0.00381	0.001063
	226.402	0.057365	0.061568	0.022526	0.024071	0.008127	0.007952	0.001372	0.003138	-0.00024	0.001208					150.203	0.085887	0.087899	0.032518	0.030467	0.013489	0.011709	0.002401	0.003915	0.00428	0.001168
	226.602	0.063317	0.066875	0.02489	0.026196	0.008501	0.00866	0.001554	0.003419	-0.00036	0.001316					150.403	0.093849	0.095428	0.035398	0.03315	0.014546	0.012749	0.002992	0.004265	0.005023	0.001272
	226.802	0.069092	0.072136	0.027315	0.028312	0.009638	0.009365	0.001781	0.003698	-0.00013	0.001423					150.603	0.101562	0.102883	0.038166	0.035819	0.015409	0.013786	0.00311	0.004612	0.005143	0.001376
	227.002	0.074217	0.077351	0.029939	0.030417	0.010606	0.010068	0.002434	0.003976	-8.53e-06	0.00153					150.803	0.108545	0.110264	0.040356	0.038474	0.015777	0.014819	0.002927	0.004959	0.004767	0.00148
	227.202	0.080043	0.08252	0.032177	0.032512	0.011372	0.010768	0.002718	0.004254	0.000285	0.001637					151.003	0.115799	0.117574	0.04267	0.041115	0.016503	0.015848	0.003629	0.005305	0.004488	0.001583
	227.402	0.085986	0.087644	0.034475	0.034597	0.012088	0.011466	0.00278	0.00453	0.00053	0.001744					151.203	0.123344	0.124811	0.044775	0.043743	0.017203	0.016874	0.003493	0.00565	0.004031	0.001686
	227.602	0.091507	0.092723	0.036604	0.036672	0.013132	0.012162	0.003119	0.004806	0.000579	0.00185					151.403	0.130419	0.131978	0.047038	0.046356	0.018337	0.017895	0.003839	0.005993	0.003983	0.001789
	227.802	0.097508	0.097758	0.039249	0.038737	0.014615	0.012855	0.003636	0.005081	0.001258	0.001956					151.603	0.137533	0.139074	0.049773	0.048956	0.019436	0.018913	0.004033	0.006336	0.004178	0.001891
	228.002	0.103076	0.102749	0.041432	0.040792	0.01551	0.013546	0.004001	0.005356	0.001236	0.002062					151.803	0.14498	0.146101	0.0523	0.051542	0.020815	0.019927	0.004651	0.006677	0.00459	0.001993
	228.202	0.108774	0.107695	0.043943	0.042837	0.016679	0.014234	0.004453	0.005629	0.001624	0.002168					152.003	0.151725	0.153059	0.055197	0.054114	0.021504	0.020937	0.004485	0.007017	0.004357	0.002095
	228.402	0.113833	0.112599	0.046309	0.044873	0.017844	0.01492	0.004987	0.005901	0.001984	0.002273					152.203	0.159227	0.159949	0.057839	0.056673	0.022351	0.021943	0.004836	0.007356	0.004739	0.002196
	228.602	0.119755	0.117459	0.049212	0.046898	0.018952	0.015604	0.006057	0.006173	0.002911	0.002377					152.403	0.16589	0.166772	0.059951	0.059219	0.023011	0.022945	0.00438	0.007694	0.004478	0.002297
	228.802	0.125191	0.122278	0.050838	0.048914	0.019745	0.016285	0.005966	0.006444	0.003375	0.002482					152.603	0.17258	0.173527	0.062331	0.061751	0.023634	0.023944	0.004306	0.008031	0.004097	0.002398
	229.002	0.131108	0.127053	0.053025	0.05092	0.020766	0.016964	0.007037	0.006714	0.004061	0.002586					152.803	0.17899	0.180216	0.064306	0.064269	0.023608	0.024939	0.004153	0.008367	0.003559	0.002499
	229.202	0.136074	0.131787	0.054847	0.052917	0.021502	0.01764	0.007348	0.006983	0.00385	0.00269					153.003	0.185631	0.18684	0.06651	0.066775	0.024232	0.02593	0.003838	0.008702	0.002751	0.002599
	229.402	0.141122	0.13648	0.057464	0.054904	0.022378	0.018314	0.008175	0.007252	0.004375	0.002794					153.203	0.192468	0.193398	0.069397	0.069267	0.024984	0.026918	0.003813	0.009035	0.002432	0.002699
	229.602	0.146253	0.141132	0.059623	0.056881	0.022921	0.018986	0.008335	0.007519	0.004333	0.002897					153.403	0.199382	0.199893	0.071854	0.071747	0.025837	0.027902	0.00407	0.009368	0.002392	0.002798
	229.802	0.150445	0.145742	0.061305	0.058849	0.022698	0.019655	0.00802	0.007786	0.003333	0.003					153.603	0.205722	0.206324	0.07477	0.074213	0.026278	0.028882	0.003984	0.009699	0.002326	0.002898
	230.002	0.154916	0.150313	0.063771	0.060807	0.022928	0.020322	0.008342	0.008052	0.003262	0.003103					153.803	0.211719	0.212691	0.077195	0.076666	0.026865	0.029859	0.004045	0.01003	0.001866	0.002996
	230.202	0.159658	0.154843	0.065857	0.062756	0.023711	0.020987	0.008789	0.008317	0.003057	0.003205					154.003	0.218541	0.218996	0.080173	0.079107	0.028174	0.030832	0.004905	0.010359	0.002168	0.003095
	230.402	0.164195	0.159334	0.067521	0.064696	0.024099	0.021649	0.008627	0.008581	0.002573	0.003307					154.203	0.224896	0.22524	0.082899	0.081534	0.029488	0.031801	0.005353	0.010687	0.002858	0.003193
	230.602	0.168335	0.163785	0.069444	0.066626	0.024433	0.022309	0.008692	0.008845	0.002382	0.003409					154.403	0.230933	0.231422	0.085097	0.083949	0.030305	0.032767	0.005374	0.011015	0.002727	0.003292
	230.802	0.172586	0.168198	0.071541	0.068547	0.025173	0.022967	0.00865	0.009108	0.002468	0.00351					154.603	0.236424	0.237544	0.087329	0.086351	0.031309	0.033729	0.005492	0.011341	0.002857	0.003389
	231.002	0.177017	0.172572	0.073438	0.070459	0.025257	0.023622	0.00876	0.00937	0.002553	0.003612					154.803	0.242279	0.243605	0.089518	0.088741	0.032392	0.034687	0.005467	0.011666	0.00283	0.003487
	231.202	0.181437	0.176907	0.075372	0.072362	0.025752	0.024276	0.008948	0.009631	0.002891	0.003713					155.003	0.248175	0.249608	0.092246	0.091118	0.033646	0.035642	0.005863	0.01199	0.002214	0.003584
	231.402	0.185883	0.181205	0.077664	0.074255	0.026915	0.024926	0.009234	0.009891	0.003428	0.003813					155.203	0.254407	0.255551	0.094697	0.093482	0.034938	0.036594	0.005618	0.012313	0.0021	0.003681
	231.602	0.190472	0.185465	0.079939	0.076139	0.028086	0.025575	0.010072	0.010151	0.003831	0.003913					155.403	0.260315	0.261436	0.097162	0.095834	0.035867	0.037542	0.00619	0.012635	0.002296	0.003777
	231.802	0.194512	0.189688	0.082026	0.078015	0.028785	0.026221	0.010409	0.010409	0.004192	0.004014					155.603	0.266322	0.267264	0.099648	0.098174	0.036775	0.038486	0.006351	0.012956	0.002335	0.003874
	232.002	0.198643	0.193873	0.08432	0.079881	0.029177	0.026866	0.010843	0.010667	0.004337	0.004113					155.803	0.272089	0.273034	0.102168	0.100501	0.037449	0.039427	0.006356	0.013276	0.002117	0.00397
	232.202	0.203034	0.198022	0.086639	0.081738	0.030299	0.027507	0.011359	0.010924	0.004976	0.004213					156.003	0.277854	0.278748	0.104856	0.102816	0.038109	0.040364	0.006049	0.013595	0.002096	0.004065
	232.402	0.207302	0.202135	0.088622	0.083587	0.030774	0.028147	0.011949	0.011181	0.005566	0.004312					156.203	0.283943	0.284405	0.107552	0.105119	0.039298	0.041298	0.007025	0.013913	0.002691	0.004161
	232.602	0.211296	0.206212	0.090753	0.085426	0.030853	0.028784	0.012091	0.011436	0.005939	0.004411					156.403	0.289312	0.290008	0.109819	0.10741	0.039791	0.042228	0.007063	0.014229	0.002394	0.004256
	232.802	0.215892	0.210253	0.092261	0.087257	0.031226	0.02942	0.011511	0.011691	0.005922	0.004509					156.603	0.294759	0.295555	0.112434	0.109689	0.040676	0.043155	0.007935	0.014545	0.002306	0.004351
	233.002	0.220417	0.214258	0.094152	0.089078	0.031697	0.030052	0.011854	0.011945	0.005883	0.004608					156.803	0.300232	0.301048	0.115128	0.111956	0.041347	0.044078	0.008271	0.01486	0.002657	0.004445
	233.202	0.224316	0.218229	0.095734	0.090891	0.032127	0.030683	0.011723	0.012199	0.005373	0.004706					157.003	0.305931	0.306487	0.117055	0.114211	0.042014	0.044998	0.008407	0.015174	0.002797	0.004539
	233.402	0.228749	0.222165	0.09819	0.092696	0.032808	0.031312	0.012078	0.012451	0.005762	0.004803					157.203	0.311784	0.311873	0.120246	0.116454	0.042734	0.045914	0.009034	0.015487	0.003479	0.004633
	233.602	0.232715	0.226066	0.100169	0.094491	0.033261	0.031938	0.012026	0.012703	0.005226	0.004901					157.403	0.317184	0.317206	0.122401	0.118685	0.043476	0.046827	0.010007	0.015798	0.003693	0.004727
	233.802	0.23625	0.229933	0.10176	0.096278	0.033508	0.032562	0.012192	0.012954	0.004827	0.004998					157.603	0.321705	0.322487	0.124712	0.120905	0.043579	0.047737	0.010089	0.016109	0.003371	0.00482
	234.002	0.240842	0.233767	0.104345	0.098057	0.034797	0.033184	0.013158	0.013204	0.005326	0.005095					157.803	0.326713	0.327716	0.126937	0.123113	0.04432	0.048643	0.010506	0.016419	0.003374	0.004913
	234.202	0.245051	0.237567	0.106119	0.099827	0.035969	0.033804	0.013617	0.013453	0.005347	0.005192					158.003	0.332324	0.332894	0.129215	0.125309	0.045183	0.049546	0.011457	0.016728	0.003864	0.005006
	234.402	0.249119	0.241333	0.107921	0.101588	0.036613	0.034422	0.014161	0.013702	0.005747	0.005288					158.203	0.33739	0.33802	0.131012	0.127494	0.045868	0.050445	0.011798	0.017035	0.004236	0.005099
	234.602	0.253071	0.245067	0.109984	0.103341	0.037697	0.035037	0.014786	0.01395	0.005961	0.005384					158.403	0.341921	0.343097	0.133058	0.129667	0.046591	0.051341	0.011798	0.017342	0.004087	0.005191
	234.802	0.256645	0.248767	0.111577	0.105086	0.037824	0.035651	0.01474	0.014197	0.005978	0.00548					158.603	0.346883	0.348124	0.135576	0.131829	0.047887	0.052234	0.012309	0.017648	0.004718	0.005283
	235.002	0.259933	0.252436	0.113018	0.106822	0.038398	0.036262	0.015202	0.014443	0.006432	0.005575					158.803	0.351503	0.353102	0.137867	0.13398	0.048464	0.053123	0.012128	0.017953	0.004151	0.005374
	235.202	0.263325	0.256072	0.114771	0.108549	0.039295	0.036871	0.015919	0.014689	0.006761	0.00567					159.003	0.356832	0.358031	0.140429	0.136119	0.049219	0.054009	0.012396	0.018257	0.004244	0.005466
	235.402	0.267467	0.259677	0.116978	0.110269	0.040769	0.037478	0.016738	0.014934	0.007471	0.005765					159.203	0.361756	0.362911	0.142095	0.138247	0.049909	0.054892	0.012222	0.018559	0.004367	0.005557
	235.602	0.270642	0.26325	0.118697	0.11198	0.041145	0.038083	0.017107	0.015178	0.007166	0.00586					159.403	0.366281	0.367744	0.144078	0.140364	0.05046	0.055772	0.012244	0.018861	0.004058	0.005648
	235.802	0.273568	0.266791	0.119959	0.113683	0.041461	0.038685	0.016737	0.015422	0.006716	0.005954					159.603	0.370892	0.372529	0.14595	0.14247	0.051427	0.056648	0.012173	0.019162	0.004143	0.005738
	236.002	0.276968	0.270302	0.1219	0.115378	0.041951	0.039286	0.016516	0.015664	0.006316	0.006049					159.803	0.375718	0.377268	0.148521	0.144564	0.052628	0.057521	0.01218	0.019462	0.004583	0.005829
	236.202	0.280432	0.273782	0.123842	0.117064	0.042946	0.039884	0.01657	0.015906	0.006147	0.006142					160.003	0.380181	0.38196	0.150801	0.146648	0.053579	0.058391	0.012243	0.019761	0.004866	0.005919
	236.402	0.283778	0.277231	0.125429	0.118743	0.043085	0.040481	0.016254	0.016147	0.006333	0.006236					160.203	0.384974	0.386606	0.15304	0.14872	0.055054	0.059257	0.012863	0.020059	0.005204	0.006008
	236.602	0.287106	0.280651	0.127334	0.120413	0.043375	0.041075	0.01579	0.016388	0.006237	0.006329					160.403	0.389695	0.391206	0.155077	0.150782	0.056152	0.06012	0.013108	0.020356	0.005379	0.006098
	236.802	0.290497	0.28404	0.128885	0.122076	0.043748	0.041668	0.015227	0.016628	0.005724	0.006422					160.603	0.393845	0.395761	0.157117	0.152833	0.057492	0.06098	0.013499	0.020652	0.005656	0.006187
	237.002	0.293689	0.2874	0.130566	0.12373	0.044458	0.042258	0.015428	0.016867	0.005901	0.006515					160.803	0.398505	0.400272	0.15951	0.154873	0.058597	0.061837	0.01383	0.020947	0.00627	0.006276
	237.202	0.296902	0.29073	0.13274	0.125376	0.045497	0.042846	0.015558	0.017105	0.006142	0.006608					161.003	0.403061	0.404739	0.161425	0.156903	0.05951	0.06269	0.01433	0.021241	0.006141	0.006364
	237.402	0.300197	0.294031	0.135256	0.127015	0.046546	0.043432	0.015828	0.017342	0.006679	0.0067					161.203	0.406694	0.409161	0.163507	0.158922	0.059969	0.063541	0.014525	0.021534	0.005619	0.006453
	237.602	0.303571	0.297303	0.137222	0.128646	0.047186	0.044016	0.016118	0.017579	0.006648	0.006792					161.403	0.410901	0.413541	0.165401	0.16093	0.061423	0.064388	0.015322	0.021827	0.00565	0.006541
	237.802	0.307173	0.300547	0.139035	0.130268	0.047892	0.044598	0.016655	0.017815	0.006888	0.006883					161.603	0.414777	0.417877	0.167174	0.162927	0.061986	0.065232	0.015097	0.022118	0.005832	0.006629
	238.002	0.311018	0.303762	0.141576	0.131883	0.049697	0.045178	0.01754	0.018051	0.007952	0.006975					161.803	0.419259	0.422171	0.169139	0.164914	0.06252	0.066073	0.015255	0.022408	0.005856	0.006716
	238.202	0.314136	0.306949	0.14318	0.133491	0.049988	0.045756	0.017548	0.018285	0.00766	0.007066					162.003	0.42374	0.426423	0.170972	0.166891	0.063187	0.066911	0.015799	0.022698	0.005708	0.006804
	238.402	0.316724	0.310108	0.144797	0.13509	0.050407	0.046332	0.017343	0.018519	0.007949	0.007157					162.203	0.428008	0.430633	0.173315	0.168857	0.064247	0.067745	0.016384	0.022986	0.005838	0.006891
	238.602	0.319755	0.313239	0.14634	0.136682	0.050989	0.046906	0.017444	0.018752	0.008016	0.007247					162.403	0.431884	0.434802	0.175568	0.170813	0.065101	0.068577	0.016452	0.023274	0.005323	0.006977
	238.802	0.322412	0.316343	0.147415	0.138266	0.050842	0.047478	0.017005	0.018985	0.007795	0.007338					162.603	0.436307	0.43893	0.177854	0.172759	0.066429	0.069405	0.017292	0.02356	0.005775	0.007064
	239.002	0.325083	0.31942	0.148431	0.139843	0.051528	0.048048	0.017103	0.019217	0.007776	0.007428					162.803	0.440068	0.443017	0.179783	0.174694	0.066534	0.07023	0.01719	0.023846	0.005388	0.00715
	239.202	0.328068	0.32247	0.149944	0.141412	0.05213	0.048616	0.017322	0.019448	0.007902	0.007518					163.003	0.444413	0.447065	0.181819	0.17662	0.067144	0.071053	0.01725	0.024131	0.006	0.007236
	239.402	0.330906	0.325493	0.151054	0.142973	0.0528	0.049182	0.017444	0.019678	0.007695	0.007607					163.203	0.448066	0.451073	0.18386	0.178535	0.068126	0.071872	0.017379	0.024415	0.00586	0.007322
	239.602	0.333042	0.32849	0.152181	0.144527	0.052544	0.049746	0.017372	0.019908	0.007071	0.007697					163.403	0.451706	0.455041	0.185752	0.18044	0.068455	0.072688	0.017183	0.024698	0.005704	0.007407
	239.802	0.335751	0.33146	0.15334	0.146073	0.052454	0.050308	0.017405	0.020137	0.006721	0.007786					163.603	0.455193	0.458971	0.187334	0.182335	0.068981	0.073501	0.017263	0.02498	0.006033	0.007492
	240.002	0.338471	0.334405	0.154836	0.147612	0.052537	0.050868	0.017573	0.020365	0.005895	0.007875					163.803	0.458968	0.462862	0.189532	0.18422	0.069494	0.074311	0.017394	0.025261	0.006594	0.007577
	240.202	0.341853	0.337324	0.156379	0.149144	0.053118	0.051426	0.01845	0.020593	0.006333	0.007963					164.003	0.462461	0.466715	0.190965	0.186095	0.069963	0.075118	0.017055	0.025541	0.006656	0.007662
	240.402	0.345096	0.340217	0.157931	0.150668	0.053489	0.051982	0.019004	0.02082	0.006692	0.008051					164.203	0.466414	0.47053	0.192928	0.187961	0.071389	0.075922	0.017385	0.02582	0.007146	0.007746
	240.602	0.34793	0.343085	0.159925	0.152185	0.054462	0.052536	0.019605	0.021046	0.006892	0.008139					164.403	0.47005	0.474308	0.195027	0.189816	0.072156	0.076723	0.01803	0.026099	0.007235	0.00783
	240.802	0.350522	0.345927	0.161397	0.153695	0.054909	0.053089	0.020148	0.021271	0.006742	0.008227					164.603	0.473357	0.478048	0.197066	0.191662	0.072661	0.077521	0.018374	0.026376	0.007559	0.007914
	241.002	0.3536	0.348745	0.1632	0.155197	0.056136	0.053639	0.02094	0.021496	0.007178	0.008315					164.803	0.477103	0.481752	0.199413	0.193498	0.073458	0.078316	0.018904	0.026653	0.00738	0.007998
	241.202	0.356262	0.351538	0.165196	0.156692	0.057272	0.054187	0.021403	0.02172	0.006976	0.008402					165.003	0.480395	0.48542	0.200968	0.195325	0.073901	0.079108	0.019369	0.026929	0.007232	0.008081
	241.402	0.358484	0.354307	0.166785	0.15818	0.057897	0.054734	0.022161	0.021944	0.006607	0.008489					165.203	0.483688	0.489052	0.202897	0.197142	0.074837	0.079897	0.019857	0.027203	0.007746	0.008164
	241.602	0.361457	0.357051	0.168939	0.159661	0.05809	0.055279	0.022682	0.022167	0.007048	0.008576					165.403	0.487798	0.492648	0.204802	0.198949	0.076202	0.080683	0.020827	0.027477	0.008354	0.008247
	241.802	0.364095	0.359772	0.17108	0.161135	0.059068	0.055821	0.023201	0.022389	0.007497	0.008662					165.603	0.490922	0.496209	0.206087	0.200747	0.076536	0.081466	0.020529	0.02775	0.008178	0.00833
	242.002	0.366791	0.362469	0.173089	0.162601	0.060367	0.056362	0.023789	0.02261	0.008448	0.008748					165.803	0.494851	0.499735	0.208043	0.202535	0.077251	0.082246	0.021138	0.028023	0.008443	0.008412
	242.202	0.369098	0.365142	0.174141	0.164061	0.060099	0.056901	0.023459	0.022831	0.00774	0.008835					166.003	0.498319	0.503227	0.209981	0.204314	0.07814	0.083024	0.022024	0.028294	0.008365	0.008494
	242.402	0.371481	0.367791	0.175615	0.165513	0.060687	0.057438	0.023258	0.023051	0.008037	0.00892					166.203	0.501581	0.506684	0.211972	0.206084	0.07921	0.083798	0.022614	0.028564	0.008578	0.008576
	242.602	0.37422	0.370418	0.177106	0.166959	0.061177	0.057973	0.023449	0.02327	0.008347	0.009006					166.403	0.504578	0.510107	0.213619	0.207844	0.080023	0.08457	0.022837	0.028834	0.008226	0.008658
	242.802	0.376537	0.373021	0.178348	0.168398	0.061798	0.058507	0.0232	0.023489	0.008272	0.009091					166.603	0.507624	0.513497	0.215325	0.209595	0.080962	0.085338	0.022767	0.029103	0.008057	0.008739
	243.002	0.378712	0.375602	0.179289	0.169829	0.062615	0.059038	0.023116	0.023707	0.007966	0.009176					166.803	0.510625	0.516853	0.217242	0.211337	0.081742	0.086104	0.022903	0.02937	0.007546	0.00882
	243.202	0.380687	0.37816	0.180796	0.171254	0.062948	0.059568	0.022881	0.023925	0.007885	0.009261					167.003	0.513588	0.520177	0.219215	0.21307	0.082798	0.086867	0.022983	0.029637	0.007582	0.008901
	243.402	0.382806	0.380695	0.18187	0.172672	0.062984	0.060096	0.022778	0.024141	0.007789	0.009345					167.203	0.51712	0.523468	0.22114	0.214794	0.084128	0.087627	0.023608	0.029903	0.00757	0.008982
	243.602	0.385048	0.383209	0.18362	0.174083	0.063061	0.060621	0.022809	0.024358	0.007938	0.00943					167.403	0.519714	0.526727	0.222899	0.216508	0.08439	0.088384	0.023599	0.030169	0.007327	0.009062
	243.802	0.387218	0.3857	0.184887	0.175487	0.063161	0.061146	0.022784	0.024573	0.007576	0.009514					167.603	0.522855	0.529954	0.224878	0.218214	0.084695	0.089139	0.02395	0.030433	0.007035	0.009142
	244.002	0.389896	0.38817	0.18672	0.176885	0.063989	0.061668	0.023231	0.024788	0.007788	0.009597					167.803	0.526453	0.533149	0.227023	0.21991	0.08571	0.08989	0.0243	0.030697	0.007014	0.009222
	244.202	0.392758	0.390618	0.188207	0.178276	0.064922	0.062188	0.023677	0.025002	0.008409	0.009681					168.003	0.529794	0.536313	0.228167	0.221598	0.086125	0.090639	0.023978	0.030959	0.00669	0.009301
	244.402	0.395039	0.393044	0.189523	0.17966	0.065333	0.062707	0.023505	0.025215	0.008279	0.009764					168.203	0.533127	0.539446	0.230232	0.223277	0.087339	0.091385	0.024523	0.031221	0.006886	0.009381
	244.602	0.397535	0.39545	0.191488	0.181038	0.06617	0.063224	0.023905	0.025428	0.008954	0.009847					168.403	0.536179	0.542548	0.231818	0.224947	0.087962	0.092128	0.024878	0.031482	0.006594	0.00946
	244.802	0.399518	0.397834	0.192103	0.182408	0.066082	0.063739	0.023597	0.02564	0.008315	0.00993					168.603	0.539286	0.54562	0.23363	0.226608	0.08813	0.092869	0.02501	0.031742	0.006705	0.009539
	245.002	0.40134	0.400197	0.19344	0.183773	0.066494	0.064252	0.023533	0.025852	0.007965	0.010013					168.803	0.542469	0.548662	0.235735	0.22826	0.089055	0.093606	0.025379	0.032002	0.007053	0.009618
	245.202	0.403316	0.40254	0.194813	0.18513	0.066824	0.064763	0.023718	0.026063	0.007773	0.010095					169.003	0.545453	0.551674	0.237286	0.229904	0.089668	0.094341	0.025463	0.03226	0.007507	0.009696
	245.402	0.40553	0.404862	0.196664	0.186482	0.066971	0.065273	0.024101	0.026273	0.008201	0.010177					169.203	0.548458	0.554656	0.238861	0.231539	0.090692	0.095073	0.025665	0.032518	0.007779	0.009774
	245.602	0.408031	0.407164	0.198449	0.187826	0.067313	0.065781	0.024352	0.026482	0.008714	0.010259					169.403	0.551322	0.557609	0.240141	0.233166	0.091473	0.095803	0.025825	0.032774	0.007514	0.009852
	245.802	0.410224	0.409446	0.199679	0.189165	0.068117	0.066287	0.024664	0.026691	0.00866	0.010341					169.603	0.553901	0.560533	0.241597	0.234784	0.091842	0.09653	0.02581	0.03303	0.008073	0.00993
	246.002	0.412951	0.411707	0.201023	0.190497	0.068376	0.066791	0.025099	0.0269	0.008657	0.010422					169.803	0.557126	0.563429	0.243917	0.236394	0.093049	0.097254	0.026356	0.033286	0.009044	0.010007
	246.202	0.416009	0.413949	0.202448	0.191822	0.068715	0.067294	0.02568	0.027107	0.008596	0.010503					170.003	0.559411	0.566296	0.245662	0.237995	0.093641	0.097975	0.026483	0.03354	0.008658	0.010084
	246.402	0.418483	0.416172	0.204132	0.193141	0.069602	0.067795	0.025878	0.027314	0.009091	0.010584					170.203	0.56216	0.569135	0.247482	0.239587	0.094613	0.098694	0.026863	0.033793	0.008572	0.010161
	246.602	0.421093	0.418375	0.206043	0.194454	0.070442	0.068294	0.026602	0.027521	0.009275	0.010665					170.403	0.564761	0.571946	0.249131	0.241172	0.095469	0.099409	0.026877	0.034046	0.008728	0.010238
	246.802	0.423195	0.420558	0.207178	0.19576	0.071286	0.068791	0.026622	0.027727	0.009299	0.010745					170.603	0.567172	0.574729	0.250727	0.242748	0.096287	0.100123	0.026864	0.034298	0.008583	0.010315
	247.002	0.424702	0.422722	0.208083	0.19706	0.071721	0.069287	0.026651	0.027932	0.008966	0.010825					170.803	0.569847	0.577486	0.252358	0.244315	0.097514	0.100833	0.027666	0.034549	0.008739	0.010391
	247.202	0.426272	0.424868	0.209617	0.198354	0.072216	0.06978	0.02697	0.028136	0.009214	0.010905					171.003	0.572616	0.580215	0.254441	0.245875	0.098419	0.101541	0.028158	0.034799	0.008976	0.010467
	247.402	0.427713	0.426995	0.21035	0.199642	0.072212	0.070273	0.026781	0.02834	0.009131	0.010985					171.203	0.575501	0.582918	0.256452	0.247426	0.099678	0.102247	0.029141	0.035049	0.009655	0.010543
	247.602	0.429105	0.429103	0.211256	0.200923	0.072563	0.070763	0.026804	0.028543	0.009036	0.011065					171.403	0.577514	0.585594	0.258156	0.248969	0.099773	0.102949	0.028924	0.035297	0.009208	0.010618
	247.802	0.430786	0.431192	0.212448	0.202198	0.073112	0.071252	0.027582	0.028746	0.008793	0.011144					171.603	0.58014	0.588244	0.259403	0.250504	0.099823	0.103649	0.029125	0.035545	0.009293	0.010694
	248.002	0.432804	0.433264	0.21425	0.203468	0.074185	0.071739	0.028375	0.028948	0.009562	0.011223					171.803	0.582595	0.590867	0.26064	0.252031	0.100604	0.104347	0.029468	0.035792	0.009516	0.010769
	248.202	0.434803	0.435317	0.215266	0.204731	0.075008	0.072224	0.028734	0.02915	0.009805	0.011302					172.003	0.585297	0.593466	0.262019	0.25355	0.101192	0.105041	0.029679	0.036038	0.010183	0.010844
	248.402	0.436851	0.437352	0.216672	0.205988	0.075817	0.072708	0.029224	0.02935	0.010426	0.01138					172.203	0.587396	0.596038	0.263408	0.255061	0.102165	0.105734	0.02955	0.036284	0.010643	0.010918
	248.602	0.438519	0.43937	0.217661	0.207239	0.076392	0.07319	0.029113	0.029551	0.010682	0.011459					172.403	0.589636	0.598586	0.264266	0.256564	0.102386	0.106423	0.029592	0.036529	0.010373	0.010993
	248.802	0.439935	0.441369	0.218453	0.208483	0.076502	0.07367	0.028806	0.02975	0.010035	0.011537					172.603	0.592221	0.601108	0.265885	0.258059	0.103055	0.10711	0.029382	0.036772	0.010671	0.011067
	249.002	0.44125	0.443352	0.21995	0.209722	0.077029	0.074148	0.028874	0.029949	0.010171	0.011615					172.803	0.594685	0.603606	0.267778	0.259546	0.104058	0.107795	0.029346	0.037015	0.010671	0.011141
	249.202	0.443088	0.445316	0.221267	0.210955	0.077751	0.074625	0.028971	0.030148	0.010224	0.011693					173.003	0.596722	0.606079	0.268875	0.261025	0.104618	0.108477	0.029337	0.037258	0.010465	0.011215
	249.402	0.44508	0.447264	0.223335	0.212182	0.078403	0.0751	0.029268	0.030345	0.010615	0.01177					173.203	0.59907	0.608528	0.270533	0.262497	0.105701	0.109156	0.030099	0.037499	0.01073	0.011288
	249.602	0.446696	0.449195	0.224122	0.213404	0.078705	0.075574	0.029012	0.030543	0.010597	0.011847					173.403	0.600988	0.610953	0.271958	0.263961	0.10607	0.109833	0.030206	0.03774	0.010834	0.011362
	249.802	0.448889	0.451108	0.226051	0.214619	0.079238	0.076046	0.029454	0.030739	0.011034	0.011924					173.603	0.602938	0.613354	0.27365	0.265417	0.106513	0.110507	0.030409	0.03798	0.011185	0.011435
	250.002	0.451215	0.453005	0.227977	0.215828	0.080023	0.076516	0.03016	0.030935	0.011059	0.012001					173.803	0.605239	0.615732	0.275611	0.266866	0.107392	0.111179	0.030526	0.038219	0.011001	0.011508
	250.202	0.452985	0.454886	0.229388	0.217032	0.080326	0.076985	0.030712	0.03113	0.011282	0.012078					174.003	0.607204	0.618086	0.276975	0.268307	0.108074	0.111849	0.030428	0.038458	0.010518	0.01158
	250.402	0.454736	0.45675	0.231164	0.21823	0.081356	0.077452	0.030917	0.031325	0.011769	0.012154					174.203	0.609521	0.620418	0.278314	0.26974	0.108572	0.112515	0.030828	0.038695	0.010714	0.011653
	250.602	0.456473	0.458597	0.23264	0.219422	0.081771	0.077917	0.031439	0.031519	0.011435	0.01223					174.403	0.611545	0.622726	0.280102	0.271166	0.109361	0.11318	0.031064	0.038932	0.011062	0.011725
	250.802	0.457689	0.460429	0.233863	0.220608	0.082751	0.078381	0.031608	0.031713	0.011943	0.012306					174.603	0.613372	0.625012	0.281521	0.272584	0.110054	0.113841	0.031061	0.039168	0.01091	0.011797
	251.002	0.458768	0.462244	0.235183	0.221789	0.083456	0.078843	0.031983	0.031906	0.011899	0.012382					174.803	0.615294	0.627276	0.282482	0.273995	0.110493	0.114501	0.031099	0.039404	0.01082	0.011869
	251.202	0.460859	0.464044	0.236179	0.222964	0.08394	0.079304	0.032533	0.032098	0.012274	0.012457					175.003	0.617466	0.629517	0.284631	0.275399	0.110882	0.115158	0.03175	0.039638	0.010915	0.01194
	251.402	0.462312	0.465827	0.237079	0.224133	0.084399	0.079762	0.032679	0.03229	0.012099	0.012532					175.203	0.619783	0.631736	0.285954	0.276795	0.111179	0.115812	0.032095	0.039872	0.011183	0.012011
	251.602	0.46409	0.467595	0.238242	0.225297	0.084946	0.08022	0.032971	0.032481	0.012393	0.012607					175.403	0.621764	0.633934	0.287256	0.278183	0.111284	0.116464	0.031964	0.040105	0.010666	0.012082
	251.802	0.466199	0.469348	0.239949	0.226455	0.085911	0.080675	0.03394	0.032672	0.012709	0.012682					175.603	0.623986	0.636109	0.288699	0.279565	0.112027	0.117114	0.032671	0.040337	0.011263	0.012153
	252.002	0.467969	0.471085	0.241082	0.227607	0.086543	0.08113	0.034044	0.032862	0.01295	0.012757					175.803	0.626322	0.638264	0.289992	0.280939	0.112844	0.117761	0.033033	0.040569	0.011253	0.012224
	252.202	0.469387	0.472807	0.241336	0.228754	0.086718	0.081582	0.033789	0.033052	0.012559	0.012831					176.003	0.628634	0.640398	0.291334	0.282306	0.113517	0.118406	0.033265	0.0408	0.011709	0.012294
	252.402	0.47089	0.474514	0.241937	0.229896	0.086724	0.082033	0.03377	0.033241	0.012262	0.012905					176.203	0.630686	0.64251	0.292581	0.283666	0.114171	0.119048	0.033188	0.04103	0.01166	0.012365
	252.602	0.471706	0.476206	0.242069	0.231032	0.08623	0.082482	0.033229	0.033429	0.011553	0.012979					176.403	0.633213	0.644602	0.294115	0.285019	0.114792	0.119688	0.033157	0.041259	0.011386	0.012435
	252.802	0.47295	0.477884	0.24305	0.232162	0.086407	0.08293	0.033157	0.033617	0.011177	0.013053					176.603	0.635316	0.646674	0.29556	0.286364	0.115696	0.120325	0.033211	0.041488	0.011469	0.012504
	253.002	0.474357	0.479546	0.24374	0.233287	0.086709	0.083377	0.03299	0.033804	0.011146	0.013127					176.803	0.637672	0.648725	0.29767	0.287703	0.116904	0.120961	0.034061	0.041716	0.011593	0.012574
	253.202	0.47587	0.481194	0.244179	0.234407	0.086596	0.083821	0.032797	0.033991	0.010879	0.0132					177.003	0.639579	0.650756	0.298744	0.289034	0.117714	0.121593	0.03444	0.041943	0.012183	0.012643
	253.402	0.476981	0.482828	0.245184	0.235521	0.086894	0.084264	0.032615	0.034177	0.010837	0.013273					177.203	0.64149	0.652767	0.299932	0.290358	0.118302	0.122224	0.034703	0.042169	0.012064	0.012713
	253.602	0.478369	0.484447	0.245761	0.23663	0.087154	0.084706	0.032552	0.034362	0.010857	0.013346					177.403	0.643253	0.654758	0.301093	0.291676	0.118384	0.122852	0.034311	0.042395	0.011704	0.012782
	253.802	0.480084	0.486052	0.247143	0.237734	0.087573	0.085146	0.032971	0.034547	0.010772	0.013418					177.603	0.645349	0.65673	0.302858	0.292986	0.11962	0.123478	0.03493	0.04262	0.012285	0.01285
	254.002	0.481276	0.487643	0.247976	0.238832	0.088129	0.085585	0.032949	0.034731	0.010416	0.013491					177.803	0.647149	0.658682	0.304201	0.29429	0.120474	0.124101	0.035189	0.042844	0.012438	0.012919
	254.202	0.482797	0.48922	0.249088	0.239925	0.08849	0.086022	0.033147	0.034915	0.010814	0.013563					178.003	0.649185	0.660616	0.30563	0.295587	0.12159	0.124722	0.035413	0.043067	0.012688	0.012987
	254.402	0.484531	0.490784	0.250337	0.241013	0.089596	0.086457	0.033315	0.035098	0.011069	0.013635					178.203	0.651145	0.66253	0.307138	0.296877	0.122104	0.125341	0.035869	0.04329	0.013037	0.013055
	254.602	0.485685	0.492333	0.25135	0.242095	0.090018	0.086891	0.033367	0.035281	0.010994	0.013707					178.403	0.653193	0.664426	0.30891	0.29816	0.123273	0.125957	0.036226	0.043512	0.013388	0.013123
	254.802	0.487134	0.493869	0.253059	0.243173	0.09097	0.087323	0.03388	0.035463	0.011695	0.013779					178.603	0.655016	0.666303	0.310185	0.299437	0.1242	0.126571	0.036671	0.043734	0.013652	0.013191
	255.002	0.489127	0.495392	0.254451	0.244245	0.091879	0.087754	0.034414	0.035645	0.012083	0.01385					178.803	0.656491	0.668161	0.311232	0.300707	0.124712	0.127183	0.037001	0.043954	0.01367	0.013258
	255.202	0.491102	0.496901	0.255677	0.245312	0.092434	0.088184	0.034527	0.035826	0.012745	0.013921					179.003	0.658449	0.670002	0.312876	0.30197	0.125265	0.127793	0.037721	0.044174	0.013634	0.013326
	255.402	0.492512	0.498397	0.256911	0.246374	0.093091	0.088612	0.034092	0.036006	0.012754	0.013992					179.203	0.660687	0.671824	0.313691	0.303226	0.125967	0.1284	0.038177	0.044393	0.013897	0.013393
	255.602	0.494107	0.49988	0.257982	0.24743	0.093018	0.089038	0.033902	0.036186	0.012724	0.014063					179.403	0.662275	0.673629	0.314825	0.304476	0.126704	0.129005	0.038317	0.044612	0.01332	0.01346
	255.802	0.495566	0.50135	0.259428	0.248482	0.093308	0.089463	0.034192	0.036365	0.013237	0.014134					179.603	0.664255	0.675416	0.316185	0.305719	0.127556	0.129608	0.039103	0.044829	0.013607	0.013526
	256.002	0.496627	0.502807	0.260497	0.249529	0.093334	0.089887	0.034219	0.036544	0.012613	0.014204					179.803	0.665865	0.677185	0.317562	0.306956	0.127974	0.130208	0.039568	0.045047	0.013741	0.013593
	256.202	0.497524	0.504252	0.261314	0.25057	0.093447	0.090309	0.034203	0.036723	0.012548	0.014274					180.003	0.667691	0.678937	0.318977	0.308186	0.128565	0.130806	0.039805	0.045263	0.014005	0.013659
	256.402	0.498768	0.505683	0.262269	0.251607	0.093262	0.090729	0.034476	0.0369	0.012606	0.014344					180.203	0.669091	0.680672	0.320311	0.30941	0.129307	0.131402	0.039729	0.045479	0.013741	0.013725
	256.602	0.499864	0.507102	0.263211	0.252639	0.093656	0.091148	0.03471	0.037077	0.012903	0.014414					180.403	0.670666	0.68239	0.321226	0.310628	0.129828	0.131996	0.039537	0.045694	0.013492	0.013791
	256.802	0.501211	0.508509	0.26454	0.253665	0.094411	0.091566	0.03483	0.037254	0.013216	0.014483					180.603	0.672393	0.684091	0.322261	0.311839	0.130347	0.132588	0.039888	0.045908	0.013685	0.013856
	257.002	0.502785	0.509904	0.266149	0.254687	0.094915	0.091982	0.034986	0.03743	0.013583	0.014553					180.803	0.674016	0.685775	0.32345	0.313043	0.130953	0.133177	0.040091	0.046121	0.013614	0.013922
	257.202	0.503812	0.511286	0.267197	0.255704	0.095379	0.092396	0.035549	0.037606	0.013805	0.014622					181.003	0.675246	0.687443	0.323684	0.314241	0.130398	0.133764	0.039838	0.046334	0.013081	0.013987
	257.402	0.504854	0.512656	0.268619	0.256716	0.096388	0.09281	0.036074	0.037781	0.014004	0.014691					181.203	0.676984	0.689094	0.32437	0.315433	0.130312	0.134349	0.039672	0.046547	0.012357	0.014052
	257.602	0.506615	0.514014	0.270164	0.257723	0.097371	0.093221	0.037089	0.037955	0.014503	0.01476					181.403	0.678806	0.690729	0.326021	0.316619	0.1308	0.134932	0.040087	0.046758	0.012795	0.014117
	257.802	0.507394	0.51536	0.271147	0.258725	0.097789	0.093632	0.037217	0.038129	0.014226	0.014828					181.603	0.680596	0.692349	0.327638	0.317799	0.131843	0.135513	0.040791	0.046969	0.013559	0.014182
	258.002	0.508694	0.516695	0.272499	0.259722	0.098687	0.094041	0.037629	0.038303	0.014413	0.014897					181.803	0.682721	0.693952	0.329007	0.318972	0.132257	0.136091	0.040889	0.047179	0.013427	0.014246
	258.202	0.509838	0.518018	0.273436	0.260715	0.098839	0.094448	0.037853	0.038476	0.014413	0.014965					182.003	0.684149	0.69554	0.33041	0.320139	0.132504	0.136667	0.040867	0.047389	0.013157	0.01431
	258.402	0.510526	0.519329	0.273879	0.261702	0.098542	0.094854	0.037696	0.038648	0.013785	0.015033					182.203	0.685808	0.697112	0.331757	0.3213	0.133368	0.137242	0.041261	0.047597	0.013445	0.014374
	258.602	0.511387	0.520628	0.274545	0.262685	0.098654	0.095259	0.038014	0.03882	0.013793	0.015101					182.403	0.68715	0.698668	0.332958	0.322455	0.13414	0.137813	0.041495	0.047806	0.013345	0.014438
	258.802	0.51255	0.521917	0.275777	0.263664	0.099125	0.095662	0.03841	0.038991	0.013677	0.015168					182.603	0.68822	0.70021	0.334064	0.323604	0.134565	0.138383	0.041787	0.048013	0.013313	0.014502
	259.002	0.513775	0.523194	0.276498	0.264637	0.099822	0.096064	0.038447	0.039162	0.013532	0.015236					182.803	0.689016	0.701736	0.334389	0.324747	0.13463	0.138951	0.041315	0.04822	0.012734	0.014566
	259.202	0.514636	0.52446	0.277361	0.265606	0.099757	0.096464	0.038252	0.039332	0.013461	0.015303					183.003	0.69052	0.703247	0.335995	0.325883	0.134927	0.139517	0.041615	0.048426	0.012844	0.014629
	259.402	0.51588	0.525714	0.278389	0.266571	0.099926	0.096864	0.038428	0.039502	0.013341	0.01537					183.203	0.692402	0.704744	0.337372	0.327014	0.135615	0.14008	0.041949	0.048632	0.012985	0.014692
	259.602	0.517041	0.526958	0.279525	0.26753	0.099925	0.097261	0.039074	0.039671	0.012994	0.015436					183.403	0.693523	0.706226	0.338652	0.328139	0.136015	0.140642	0.041959	0.048836	0.012331	0.014755
	259.802	0.518042	0.528191	0.280839	0.268485	0.100334	0.097657	0.03909	0.03984	0.013085	0.015503					183.603	0.695116	0.707693	0.340363	0.329258	0.137084	0.141201	0.042709	0.04904	0.012887	0.014817
	260.002	0.519115	0.529413	0.281573	0.269436	0.10054	0.098052	0.038911	0.040008	0.012887	0.015569					183.803	0.695894	0.709146	0.341187	0.330371	0.137661	0.141758	0.042725	0.049244	0.012894	0.01488
	260.202	0.520278	0.530625	0.282054	0.270382	0.101031	0.098446	0.038998	0.040176	0.01341	0.015636					184.003	0.697239	0.710585	0.342264	0.331478	0.138381	0.142313	0.042973	0.049447	0.012923	0.014942
	260.402	0.521893	0.531825	0.282851	0.271323	0.101497	0.098838	0.038938	0.040343	0.01386	0.015702					184.203	0.698129	0.712009	0.343151	0.33258	0.139128	0.142866	0.043149	0.049649	0.013026	0.015004
	260.602	0.523392	0.533016	0.284219	0.27226	0.102443	0.099229	0.039024	0.04051	0.014819	0.015768					184.403	0.699784	0.71342	0.344474	0.333675	0.139982	0.143417	0.043643	0.04985	0.013611	0.015066
	260.802	0.524502	0.534196	0.285154	0.273192	0.102988	0.099618	0.038979	0.040676	0.014809	0.015833					184.603	0.701388	0.714817	0.345602	0.334765	0.140293	0.143966	0.043758	0.050051	0.013881	0.015128
	261.002	0.525994	0.535365	0.286337	0.27412	0.103668	0.100006	0.039176	0.040842	0.015271	0.015899					184.803	0.702835	0.7162	0.346613	0.335849	0.140728	0.144513	0.044067	0.050252	0.013678	0.01519
	261.202	0.527129	0.536524	0.287439	0.275043	0.104474	0.100393	0.039849	0.041007	0.015449	0.015964					185.003	0.70488	0.717569	0.347674	0.336928	0.14138	0.145058	0.044448	0.050451	0.014113	0.015251
	261.402	0.528691	0.537674	0.288944	0.275962	0.105605	0.100778	0.040346	0.041172	0.015901	0.016029					185.203	0.707006	0.718925	0.349245	0.338001	0.142623	0.145601	0.045041	0.05065	0.015047	0.015312
	261.602	0.529974	0.538813	0.290133	0.276877	0.106425	0.101162	0.040441	0.041336	0.015833	0.016094					185.403	0.70892	0.720268	0.350748	0.339068	0.143595	0.146141	0.045256	0.050848	0.01566	0.015373
	261.802	0.530973	0.539942	0.291226	0.277787	0.106612	0.101545	0.040319	0.041499	0.01531	0.016159					185.603	0.710741	0.721598	0.351814	0.340129	0.144608	0.14668	0.045373	0.051046	0.015787	0.015434
	262.002	0.532501	0.541061	0.292203	0.278692	0.107055	0.101926	0.040477	0.041663	0.015704	0.016223					185.803	0.712632	0.722914	0.35323	0.341185	0.145578	0.147217	0.045832	0.051243	0.015904	0.015495
	262.202	0.533294	0.542171	0.292652	0.279594	0.106945	0.102306	0.040247	0.041825	0.01561	0.016287					186.003	0.713723	0.724218	0.353975	0.342236	0.146033	0.147752	0.045926	0.051439	0.01581	0.015555
	262.402	0.533785	0.54327	0.293347	0.280491	0.107095	0.102685	0.040552	0.041987	0.015584	0.016351					186.203	0.715523	0.725509	0.3553	0.34328	0.147192	0.148284	0.046243	0.051635	0.016735	0.015615
	262.602	0.534597	0.54436	0.293904	0.281383	0.107531	0.103062	0.041178	0.042149	0.015425	0.016415					186.403	0.716363	0.726787	0.355811	0.34432	0.147357	0.148815	0.045954	0.05183	0.016724	0.015675
	262.802	0.53533	0.545441	0.295008	0.282272	0.107973	0.103438	0.04155	0.04231	0.015656	0.016479					186.603	0.717606	0.728053	0.356641	0.345354	0.147419	0.149344	0.045985	0.052025	0.016495	0.015735
	263.002	0.536189	0.546512	0.295943	0.283156	0.108102	0.103813	0.041701	0.042471	0.015691	0.016543					186.803	0.718748	0.729306	0.357748	0.346382	0.147931	0.149871	0.045773	0.052219	0.015997	0.015795
	263.202	0.537098	0.547574	0.297107	0.284036	0.108223	0.104186	0.042199	0.042631	0.016023	0.016606					187.003	0.720136	0.730547	0.359701	0.347405	0.148588	0.150396	0.046157	0.052412	0.016532	0.015855
	263.402	0.537692	0.548626	0.297996	0.284912	0.108367	0.104558	0.042136	0.042791	0.015831	0.016669					187.203	0.720856	0.731776	0.360235	0.348423	0.148331	0.150918	0.045943	0.052605	0.015835	0.015914
	263.602	0.538521	0.549669	0.298781	0.285783	0.108649	0.104929	0.042035	0.04295	0.01556	0.016732					187.403	0.721197	0.732993	0.361005	0.349435	0.148415	0.151439	0.04591	0.052797	0.01557	0.015973
	263.802	0.53947	0.550703	0.299346	0.28665	0.108946	0.105299	0.041861	0.043109	0.015743	0.016795					187.603	0.722177	0.734198	0.361989	0.350443	0.149176	0.151958	0.04613	0.052988	0.015454	0.016032
	264.002	0.540471	0.551728	0.299602	0.287513	0.109621	0.105667	0.042091	0.043267	0.016107	0.016858					187.803	0.722573	0.735391	0.362516	0.351444	0.14908	0.152475	0.046187	0.053179	0.01504	0.016091
	264.202	0.541412	0.552744	0.300039	0.288372	0.110204	0.106034	0.042392	0.043425	0.015807	0.01692					188.003	0.723683	0.736573	0.364043	0.352441	0.149328	0.15299	0.046683	0.053369	0.015827	0.016149
	264.402	0.542678	0.553752	0.301149	0.289227	0.110544	0.106399	0.042071	0.043582	0.016104	0.016983					188.203	0.724075	0.737742	0.365091	0.353432	0.149611	0.153504	0.047049	0.053558	0.015783	0.016208
	264.602	0.543708	0.55475	0.301931	0.290078	0.111156	0.106764	0.042333	0.043739	0.016306	0.017045					188.403	0.725097	0.738901	0.366426	0.354418	0.149832	0.154015	0.0477	0.053747	0.015997	0.016266
	264.802	0.545125	0.55574	0.302204	0.290924	0.111826	0.107127	0.042705	0.043895	0.016303	0.017107					188.603	0.725066	0.740048	0.366925	0.355399	0.149605	0.154524	0.047342	0.053936	0.015695	0.016324
	265.002	0.546456	0.55672	0.303091	0.291767	0.11229	0.107489	0.043058	0.044051	0.016631	0.017168					188.803	0.726334	0.741184	0.36777	0.356375	0.150126	0.155032	0.047871	0.054123	0.015903	0.016382
	265.202	0.547816	0.557693	0.304209	0.292605	0.113194	0.107849	0.043262	0.044207	0.016646	0.01723					189.003	0.727465	0.742308	0.368363	0.357345	0.150896	0.155537	0.048327	0.05431	0.016306	0.01644
	265.402	0.54888	0.558657	0.305297	0.29344	0.113947	0.108209	0.043442	0.044361	0.016867	0.017291					189.203	0.728087	0.743422	0.368848	0.358311	0.15115	0.156041	0.048265	0.054497	0.016115	0.016497
	265.602	0.549868	0.559612	0.306066	0.29427	0.114379	0.108567	0.043431	0.044516	0.016807	0.017353					189.403	0.729136	0.744525	0.369319	0.359271	0.151756	0.156543	0.048153	0.054683	0.015664	0.016555
	265.802	0.550975	0.560559	0.307022	0.295097	0.114601	0.108923	0.043738	0.04467	0.016927	0.017414					189.603	0.730305	0.745616	0.370086	0.360227	0.152734	0.157043	0.048688	0.054868	0.015837	0.016612
	266.002	0.551952	0.561498	0.307623	0.295919	0.115202	0.109279	0.044171	0.044823	0.017492	0.017474					189.803	0.731461	0.746698	0.37092	0.361177	0.15355	0.157541	0.048984	0.055053	0.015722	0.016669
	266.202	0.552509	0.562428	0.308565	0.296738	0.115275	0.109633	0.044287	0.044976	0.017304	0.017535					190.003	0.73281	0.747768	0.371601	0.362122	0.154426	0.158037	0.049073	0.055237	0.01573	0.016726
	266.402	0.552957	0.563351	0.308982	0.297552	0.115296	0.109986	0.04454	0.045129	0.016864	0.017596					190.203	0.733647	0.748828	0.372732	0.363063	0.155248	0.158531	0.049306	0.05542	0.015908	0.016783
	266.602	0.55365	0.564265	0.309234	0.298363	0.114929	0.110338	0.044566	0.045281	0.01642	0.017656					190.403	0.735357	0.749878	0.373669	0.363998	0.156139	0.159024	0.049446	0.055603	0.015469	0.016839
	266.802	0.554427	0.565171	0.310189	0.29917	0.115222	0.110689	0.044975	0.045433	0.01684	0.017716					190.603	0.736835	0.750917	0.374871	0.364929	0.156857	0.159514	0.049821	0.055785	0.01522	0.016895
	267.002	0.55475	0.56607	0.310754	0.299973	0.114734	0.111038	0.044479	0.045584	0.016557	0.017776					190.803	0.738165	0.751947	0.376019	0.365854	0.157789	0.160003	0.049745	0.055967	0.014963	0.016952
	267.202	0.555668	0.56696	0.311704	0.300772	0.115342	0.111386	0.044825	0.045735	0.016465	0.017836					191.003	0.739419	0.752966	0.377173	0.366775	0.158155	0.16049	0.050188	0.056148	0.01498	0.017008
	267.402	0.556104	0.567843	0.312542	0.301567	0.115487	0.111733	0.044919	0.045885	0.01625	0.017896					191.203	0.740636	0.753975	0.37787	0.367691	0.158274	0.160975	0.05005	0.056329	0.014536	0.017063
	267.602	0.556859	0.568718	0.31369	0.302358	0.116222	0.112079	0.04538	0.046035	0.016151	0.017955					191.403	0.742202	0.754974	0.379021	0.368602	0.159089	0.161459	0.049991	0.056509	0.014455	0.017119
	267.802	0.557456	0.569585	0.31424	0.303146	0.116622	0.112424	0.045432	0.046184	0.016193	0.018014					191.603	0.744025	0.755964	0.380387	0.369508	0.160097	0.16194	0.050495	0.056688	0.014964	0.017175
	268.002	0.557848	0.570445	0.31462	0.30393	0.116741	0.112767	0.045167	0.046333	0.015891	0.018073					191.803	0.744952	0.756943	0.381588	0.37041	0.160289	0.16242	0.050732	0.056867	0.015295	0.01723
	268.202	0.558351	0.571297	0.315431	0.30471	0.116444	0.113109	0.04505	0.046481	0.015664	0.018132					192.003	0.746001	0.757913	0.382961	0.371307	0.161115	0.162898	0.051078	0.057045	0.015898	0.017285
	268.402	0.559454	0.572142	0.316646	0.305486	0.117079	0.11345	0.045326	0.046629	0.016011	0.018191					192.203	0.746708	0.758874	0.383952	0.372199	0.161789	0.163374	0.051643	0.057223	0.016027	0.01734
	268.602	0.560724	0.572979	0.31738	0.306259	0.117554	0.11379	0.04628	0.046777	0.016331	0.01825					192.403	0.747587	0.759825	0.384988	0.373086	0.162501	0.163849	0.052136	0.0574	0.016629	0.017395
	268.802	0.561984	0.573809	0.318216	0.307027	0.11805	0.114129	0.046545	0.046924	0.016857	0.018308					192.603	0.748295	0.760767	0.385641	0.373969	0.163099	0.164321	0.052251	0.057577	0.017156	0.017449
	269.002	0.562788	0.574632	0.319497	0.307793	0.118594	0.114466	0.046741	0.04707	0.017062	0.018366					192.803	0.74983	0.7617	0.386582	0.374847	0.163597	0.164792	0.052593	0.057752	0.017754	0.017504
	269.202	0.563799	0.575447	0.320965	0.308554	0.119318	0.114802	0.047016	0.047217	0.017785	0.018425					193.003	0.75047	0.762623	0.387309	0.375721	0.164126	0.165261	0.052658	0.057928	0.017978	0.017558
	269.402	0.564558	0.576256	0.322294	0.309312	0.119862	0.115137	0.047207	0.047362	0.018028	0.018482					193.203	0.751215	0.763538	0.387788	0.37659	0.164016	0.165729	0.051905	0.058103	0.017923	0.017612
	269.602	0.565827	0.577057	0.323285	0.310066	0.12043	0.115471	0.047621	0.047508	0.018388	0.01854					193.403	0.75222	0.764443	0.388434	0.377454	0.16482	0.166194	0.051713	0.058277	0.018096	0.017666
	269.802	0.566664	0.577851	0.32377	0.310816	0.120233	0.115804	0.047387	0.047652	0.018313	0.018598					193.603	0.752903	0.76534	0.389401	0.378314	0.16568	0.166658	0.051906	0.058451	0.018353	0.01772
	270.002	0.56733	0.578639	0.324711	0.311563	0.120406	0.116135	0.047588	0.047797	0.018232	0.018655					193.803	0.753412	0.766228	0.389916	0.379169	0.16594	0.16712	0.05219	0.058624	0.01821	0.017774
	270.202	0.568037	0.579419	0.325394	0.312307	0.120457	0.116466	0.047222	0.047941	0.017738	0.018713					194.003	0.754699	0.767107	0.390939	0.38002	0.166689	0.167581	0.052606	0.058796	0.018488	0.017827
	270.402	0.568437	0.580193	0.325308	0.313046	0.120558	0.116795	0.047197	0.048084	0.017123	0.01877					194.203	0.755406	0.767977	0.391808	0.380866	0.166847	0.168039	0.053157	0.058968	0.018023	0.01788
	270.602	0.569594	0.58096	0.326251	0.313782	0.120814	0.117123	0.04724	0.048227	0.017318	0.018827					194.403	0.756599	0.768839	0.392819	0.381708	0.167051	0.168496	0.053455	0.05914	0.018136	0.017934
	270.802	0.569895	0.58172	0.326409	0.314515	0.120505	0.11745	0.047125	0.04837	0.016841	0.018883					194.603	0.757241	0.769693	0.393335	0.382546	0.167022	0.168952	0.053549	0.059311	0.018278	0.017987
	271.002	0.569738	0.582473	0.326471	0.315244	0.119946	0.117776	0.046337	0.048512	0.016191	0.01894					194.803	0.758125	0.770538	0.394223	0.383379	0.167253	0.169405	0.053491	0.059481	0.01781	0.018039
	271.202	0.570874	0.58322	0.327249	0.31597	0.120645	0.118101	0.046946	0.048654	0.01633	0.018996					195.003	0.758952	0.771375	0.395498	0.384207	0.167828	0.169857	0.054092	0.059651	0.018329	0.018092
	271.402	0.571338	0.58396	0.327806	0.316692	0.121112	0.118424	0.046941	0.048795	0.016766	0.019053					195.203	0.759916	0.772204	0.396177	0.385032	0.168199	0.170307	0.053808	0.05982	0.017963	0.018145
	271.602	0.571913	0.584694	0.328479	0.317411	0.121627	0.118747	0.046643	0.048936	0.016779	0.019109					195.403	0.760518	0.773024	0.397095	0.385852	0.168341	0.170756	0.053569	0.059989	0.017649	0.018197
	271.802	0.57207	0.585422	0.328778	0.318126	0.121456	0.119068	0.046473	0.049077	0.016708	0.019165					195.603	0.762009	0.773837	0.398368	0.386667	0.169377	0.171203	0.05448	0.060157	0.018546	0.018249
	272.002	0.572363	0.586143	0.329186	0.318838	0.121053	0.119388	0.046636	0.049217	0.016576	0.01922					195.803	0.762728	0.774641	0.399433	0.387479	0.169979	0.171648	0.054909	0.060325	0.018461	0.018301
	272.202	0.572596	0.586857	0.329469	0.319546	0.121546	0.119707	0.047096	0.049357	0.016515	0.019276					196.003	0.763739	0.775438	0.400535	0.388286	0.170983	0.172091	0.055668	0.060492	0.018831	0.018353
	272.402	0.572837	0.587566	0.330066	0.320251	0.122169	0.120025	0.047488	0.049496	0.016723	0.019331					196.203	0.76453	0.776227	0.401777	0.389089	0.171708	0.172533	0.056108	0.060658	0.019037	0.018405
	272.602	0.573685	0.588268	0.331391	0.320952	0.122835	0.120342	0.048106	0.049635	0.017381	0.019387					196.403	0.766002	0.777008	0.40309	0.389888	0.172299	0.172973	0.056615	0.060824	0.01936	0.018456
	272.802	0.574399	0.588964	0.33223	0.321651	0.12388	0.120658	0.04844	0.049773	0.018083	0.019442					196.603	0.767047	0.777781	0.403641	0.390682	0.173003	0.173412	0.056662	0.06099	0.019339	0.018508
	273.002	0.574829	0.589654	0.333097	0.322345	0.124383	0.120972	0.048854	0.049911	0.018495	0.019497					196.803	0.767691	0.778547	0.404136	0.391472	0.172966	0.173849	0.056367	0.061155	0.019134	0.018559
	273.202	0.575325	0.590338	0.333616	0.323037	0.124615	0.121286	0.048957	0.050048	0.01877	0.019552					197.003	0.768705	0.779306	0.404728	0.392258	0.173872	0.174284	0.056104	0.061319	0.019003	0.01861
	273.402	0.576015	0.591016	0.334233	0.323725	0.125125	0.121598	0.049264	0.050185	0.018432	0.019606					197.203	0.769416	0.780056	0.405247	0.39304	0.174181	0.174718	0.055809	0.061483	0.018755	0.018661
	273.602	0.576707	0.591689	0.334684	0.32441	0.1254	0.12191	0.049779	0.050322	0.018543	0.019661					197.403	0.76972	0.7808	0.405849	0.393818	0.175075	0.17515	0.055829	0.061646	0.018741	0.018712
	273.802	0.577318	0.592355	0.335283	0.325091	0.125513	0.12222	0.050393	0.050458	0.018428	0.019715					197.603	0.770268	0.781536	0.406367	0.394592	0.17523	0.17558	0.056247	0.061809	0.018723	0.018762
	274.002	0.578225	0.593015	0.336419	0.32577	0.126417	0.122529	0.050495	0.050594	0.018482	0.019769					197.803	0.771147	0.782265	0.40671	0.395362	0.175466	0.176009	0.056747	0.061971	0.018793	0.018813
	274.202	0.578965	0.59367	0.336942	0.326445	0.127049	0.122837	0.050463	0.05073	0.018175	0.019823					198.003	0.771888	0.782987	0.406953	0.396128	0.17565	0.176436	0.056779	0.062133	0.018644	0.018863
	274.402	0.580131	0.594319	0.33774	0.327116	0.127377	0.123144	0.051029	0.050865	0.018332	0.019877					198.203	0.77235	0.783702	0.407542	0.396889	0.175493	0.176862	0.056849	0.062294	0.017903	0.018913
	274.602	0.581485	0.594962	0.338789	0.327785	0.127416	0.12345	0.050848	0.050999	0.018369	0.019931					198.403	0.772732	0.78441	0.408001	0.397647	0.175433	0.177286	0.056643	0.062455	0.018028	0.018963
	274.802	0.581661	0.595599	0.339043	0.32845	0.126984	0.123755	0.050277	0.051133	0.017775	0.019985					198.603	0.773498	0.785111	0.408784	0.398401	0.175972	0.177708	0.057055	0.062615	0.018304	0.019013
	275.002	0.582685	0.596231	0.340098	0.329112	0.127477	0.124059	0.050543	0.051267	0.018092	0.020038					198.803	0.774484	0.785805	0.409912	0.399151	0.176583	0.178129	0.057544	0.062775	0.018782	0.019063
	275.202	0.584318	0.596858	0.34124	0.329771	0.128449	0.124362	0.050871	0.051401	0.018879	0.020091					199.003	0.775236	0.786492	0.410751	0.399896	0.177388	0.178549	0.057741	0.062934	0.019001	0.019112
	275.402	0.585352	0.597479	0.342319	0.330427	0.128952	0.124663	0.05096	0.051534	0.019138	0.020144					199.203	0.776317	0.787173	0.411487	0.400638	0.177734	0.178966	0.057822	0.063093	0.018815	0.019161
	275.602	0.585886	0.598094	0.343185	0.33108	0.129173	0.124964	0.050841	0.051666	0.0187	0.020197					199.403	0.777763	0.787846	0.412789	0.401376	0.17851	0.179383	0.058347	0.063251	0.019312	0.019211
	275.802	0.58606	0.598704	0.343785	0.331729	0.128895	0.125264	0.051076	0.051798	0.018478	0.02025					199.603	0.779139	0.788514	0.413561	0.40211	0.179458	0.179797	0.059091	0.063409	0.019977	0.01926
	276.002	0.585692	0.599309	0.343741	0.332375	0.128706	0.125562	0.0508	0.05193	0.018033	0.020303					199.803	0.77965	0.789174	0.414685	0.402841	0.179581	0.18021	0.059317	0.063566	0.020291	0.019309
	276.202	0.585755	0.599908	0.343487	0.333019	0.128835	0.12586	0.050368	0.052061	0.017656	0.020355					200.003	0.780642	0.789828	0.415824	0.403567	0.179928	0.180622	0.059662	0.063722	0.020607	0.019358
	276.402	0.586193	0.600503	0.34436	0.333659	0.129253	0.126156	0.050381	0.052192	0.017919	0.020407					200.203	0.7811	0.790476	0.416436	0.40429	0.18035	0.181032	0.05941	0.063878	0.020357	0.019406
	276.602	0.587164	0.601092	0.344825	0.334296	0.129959	0.126452	0.050613	0.052323	0.018153	0.02046					200.403	0.782424	0.791118	0.417503	0.405008	0.180711	0.18144	0.059916	0.064034	0.020814	0.019455
	276.802	0.587327	0.601676	0.344564	0.33493	0.130097	0.126746	0.050705	0.052453	0.018065	0.020512					200.603	0.782795	0.791753	0.41829	0.405723	0.181463	0.181847	0.060273	0.064189	0.020735	0.019503
	277.002	0.587545	0.602254	0.3449	0.335561	0.130335	0.127039	0.050743	0.052583	0.018298	0.020563					200.803	0.783231	0.792382	0.418992	0.406435	0.181744	0.182253	0.060117	0.064344	0.020629	0.019551
	277.202	0.588318	0.602828	0.345791	0.336189	0.130734	0.127332	0.051173	0.052712	0.01848	0.020615					201.003	0.783913	0.793005	0.420069	0.407142	0.182726	0.182657	0.06044	0.064498	0.020947	0.019599
	277.402	0.588581	0.603397	0.346094	0.336814	0.130438	0.127623	0.051699	0.052841	0.018399	0.020667					201.203	0.783796	0.793621	0.420359	0.407846	0.182959	0.183059	0.060664	0.064651	0.020791	0.019647
	277.602	0.589195	0.60396	0.346234	0.337436	0.130558	0.127913	0.05229	0.05297	0.018169	0.020718					201.403	0.783843	0.794232	0.421178	0.408546	0.18333	0.18346	0.060673	0.064805	0.021025	0.019695
	277.802	0.590317	0.604519	0.347128	0.338055	0.131269	0.128203	0.052976	0.053098	0.018537	0.020769					201.603	0.784466	0.794836	0.421409	0.409243	0.183378	0.183859	0.060762	0.064957	0.021278	0.019742
	278.002	0.590976	0.605073	0.347392	0.33867	0.131711	0.128491	0.05247	0.053226	0.018778	0.020821					201.803	0.784503	0.795435	0.422097	0.409935	0.183394	0.184257	0.061068	0.065109	0.021482	0.01979
	278.202	0.591751	0.605622	0.348278	0.339283	0.131736	0.128778	0.052883	0.053353	0.018892	0.020872					202.003	0.784316	0.796028	0.42222	0.410624	0.183083	0.184654	0.060955	0.065261	0.02108	0.019837
	278.402	0.592812	0.606166	0.349442	0.339893	0.131902	0.129065	0.052946	0.05348	0.019121	0.020922					202.203	0.784967	0.796615	0.422685	0.41131	0.183269	0.185049	0.06078	0.065412	0.020659	0.019884
	278.602	0.593524	0.606706	0.350075	0.340501	0.132014	0.12935	0.052761	0.053607	0.019115	0.020973					202.403	0.785316	0.797196	0.423304	0.411992	0.183632	0.185442	0.060999	0.065563	0.020771	0.019931
	278.802	0.594326	0.60724	0.35114	0.341105	0.132774	0.129634	0.05316	0.053733	0.019489	0.021024					202.603	0.786365	0.797772	0.424303	0.41267	0.183987	0.185834	0.061236	0.065713	0.020499	0.019978
	279.002	0.594993	0.60777	0.352176	0.341706	0.133102	0.129918	0.053186	0.053859	0.019666	0.021074					202.803	0.787559	0.798342	0.425188	0.413345	0.184536	0.186225	0.061057	0.065863	0.020561	0.020025
	279.202	0.59512	0.608296	0.353114	0.342304	0.133736	0.1302	0.053046	0.053985	0.019392	0.021124					203.003	0.788471	0.798906	0.425662	0.414016	0.185048	0.186614	0.061094	0.066012	0.019975	0.020072
	279.402	0.595216	0.608817	0.353786	0.3429	0.133989	0.130481	0.053066	0.05411	0.018986	0.021174					203.203	0.789296	0.799465	0.42626	0.414684	0.185347	0.187001	0.061093	0.066161	0.02027	0.020118
	279.602	0.595109	0.609333	0.353819	0.343493	0.134128	0.130762	0.052642	0.054234	0.01816	0.021224					203.403	0.790612	0.800018	0.427306	0.415348	0.186185	0.187388	0.061476	0.066309	0.020647	0.020164
	279.802	0.595328	0.609845	0.354379	0.344082	0.13434	0.131041	0.053082	0.054359	0.018137	0.021274					203.603	0.791212	0.800566	0.427819	0.416009	0.186274	0.187772	0.061304	0.066457	0.020473	0.02021
	280.002	0.595233	0.610352	0.354278	0.344669	0.134421	0.131319	0.052396	0.054483	0.017451	0.021324					203.803	0.792256	0.801108	0.429045	0.416666	0.186379	0.188156	0.061266	0.066604	0.021098	0.020257
	280.202	0.596198	0.610855	0.35464	0.345253	0.134719	0.131597	0.052152	0.054606	0.017354	0.021373					204.003	0.79324	0.801646	0.429717	0.41732	0.187215	0.188537	0.061156	0.066751	0.020817	0.020302
	280.402	0.596665	0.611353	0.355508	0.345835	0.135486	0.131873	0.052571	0.054729	0.017757	0.021423					204.203	0.793853	0.802178	0.430248	0.41797	0.1877	0.188918	0.061046	0.066897	0.02059	0.020348
	280.602	0.59737	0.611847	0.355836	0.346413	0.135646	0.132149	0.052794	0.054852	0.018253	0.021472					204.403	0.795257	0.802704	0.431533	0.418617	0.188413	0.189297	0.061623	0.067043	0.020848	0.020394
	280.802	0.597841	0.612337	0.356392	0.346989	0.135649	0.132423	0.052775	0.054975	0.017942	0.021521					204.603	0.7963	0.803226	0.432321	0.419261	0.189409	0.189675	0.062093	0.067188	0.02086	0.020439
	281.002	0.598493	0.612822	0.357196	0.347562	0.135545	0.132697	0.053037	0.055097	0.018476	0.02157					204.803	0.796923	0.803742	0.432822	0.419901	0.190155	0.190051	0.061924	0.067333	0.02093	0.020485
	281.202	0.598675	0.613303	0.357538	0.348132	0.135342	0.132969	0.053251	0.055218	0.018437	0.021619					205.003	0.79753	0.804254	0.433394	0.420537	0.190441	0.190426	0.06238	0.067478	0.020847	0.02053
	281.402	0.598673	0.61378	0.357584	0.3487	0.135043	0.133241	0.053581	0.05534	0.018605	0.021667					205.203	0.798063	0.80476	0.433762	0.421171	0.190805	0.190799	0.06248	0.067622	0.020446	0.020575
	281.602	0.599739	0.614253	0.358254	0.349264	0.135322	0.133512	0.05401	0.055461	0.019154	0.021716					205.403	0.798446	0.805262	0.434546	0.421801	0.191129	0.191171	0.062526	0.067765	0.020559	0.02062
	281.802	0.600879	0.614722	0.359115	0.349826	0.135983	0.133782	0.054622	0.055581	0.020072	0.021764					205.603	0.798759	0.805758	0.434512	0.422428	0.191429	0.191542	0.062811	0.067908	0.02089	0.020664
	282.002	0.601109	0.615186	0.359224	0.350386	0.135609	0.134051	0.054438	0.055702	0.02004	0.021812					205.803	0.799005	0.80625	0.434916	0.423051	0.191461	0.191911	0.063437	0.068051	0.020718	0.020709
	282.202	0.601732	0.615647	0.360026	0.350942	0.135696	0.134318	0.054566	0.055821	0.020169	0.021861					206.003	0.799511	0.806736	0.435091	0.423671	0.192017	0.192279	0.063621	0.068193	0.020531	0.020754
	282.402	0.602247	0.616103	0.3607	0.351496	0.136264	0.134585	0.05461	0.055941	0.020386	0.021908					206.203	0.800243	0.807219	0.435673	0.424288	0.192066	0.192645	0.063829	0.068335	0.020276	0.020798
	282.602	0.602917	0.616556	0.361133	0.352048	0.13665	0.134851	0.055154	0.05606	0.021191	0.021956					206.403	0.800659	0.807696	0.436561	0.424902	0.192397	0.19301	0.064087	0.068476	0.020218	0.020842
	282.802	0.603284	0.617004	0.362178	0.352596	0.137437	0.135117	0.055711	0.056179	0.021592	0.022004					206.603	0.801458	0.808168	0.43686	0.425513	0.192734	0.193374	0.064088	0.068617	0.019856	0.020886
	283.002	0.603604	0.617449	0.3631	0.353142	0.137792	0.135381	0.055469	0.056297	0.021606	0.022051					206.803	0.801644	0.808636	0.437194	0.42612	0.192798	0.193736	0.064045	0.068757	0.020042	0.02093
	283.202	0.603846	0.617889	0.363461	0.353686	0.138663	0.135644	0.056033	0.056415	0.021564	0.022099					207.003	0.801557	0.8091	0.437137	0.426724	0.192847	0.194097	0.063985	0.068897	0.019827	0.020974
	283.402	0.604648	0.618326	0.363707	0.354227	0.139089	0.135906	0.056406	0.056533	0.021549	0.022146					207.203	0.801378	0.809559	0.437598	0.427325	0.192912	0.194457	0.064091	0.069036	0.020132	0.021018
	283.602	0.605146	0.618759	0.364002	0.354765	0.139315	0.136168	0.056387	0.05665	0.021392	0.022193					207.403	0.801568	0.810013	0.438161	0.427923	0.193013	0.194815	0.064471	0.069175	0.020024	0.021061
	283.802	0.605626	0.619188	0.36426	0.3553	0.139666	0.136428	0.056307	0.056767	0.021197	0.02224					207.603	0.801559	0.810463	0.438432	0.428517	0.192646	0.195172	0.064188	0.069314	0.019501	0.021105
	284.002	0.60598	0.619614	0.364467	0.355833	0.139568	0.136688	0.055764	0.056884	0.020736	0.022287					207.803	0.801772	0.810909	0.439049	0.429109	0.193085	0.195528	0.064016	0.069452	0.019566	0.021148
	284.202	0.606414	0.620036	0.364924	0.356364	0.139893	0.136947	0.055874	0.057	0.020472	0.022334					208.003	0.802096	0.81135	0.439433	0.429697	0.193446	0.195882	0.06381	0.06959	0.018769	0.021191
	284.402	0.606394	0.620454	0.365204	0.356892	0.139839	0.137204	0.055885	0.057116	0.020337	0.02238					208.203	0.803197	0.811786	0.440188	0.430282	0.1939	0.196235	0.064226	0.069727	0.01898	0.021234
	284.602	0.606992	0.620868	0.365572	0.357417	0.140197	0.137461	0.055756	0.057232	0.020201	0.022427					208.403	0.80411	0.812219	0.44102	0.430865	0.194445	0.196587	0.064397	0.069863	0.019476	0.021277
	284.802	0.607216	0.621279	0.365756	0.35794	0.140111	0.137717	0.055112	0.057347	0.019146	0.022473					208.603	0.804564	0.812647	0.441876	0.431444	0.195171	0.196938	0.064519	0.07	0.019511	0.02132
	285.002	0.607593	0.621686	0.366413	0.35846	0.140217	0.137972	0.055012	0.057462	0.01924	0.022519					208.803	0.804547	0.813071	0.442427	0.43202	0.19519	0.197287	0.064201	0.070136	0.019273	0.021362
	285.202	0.608057	0.622089	0.366924	0.358978	0.140771	0.138227	0.055077	0.057576	0.019153	0.022565					209.003	0.805262	0.813491	0.443162	0.432593	0.195315	0.197634	0.064356	0.070271	0.019165	0.021405
	285.402	0.609045	0.622489	0.367605	0.359493	0.140933	0.13848	0.055434	0.05769	0.019495	0.022611					209.203	0.806231	0.813907	0.444143	0.433163	0.196176	0.197981	0.065061	0.070406	0.019475	0.021447
	285.602	0.60985	0.622886	0.367689	0.360006	0.141001	0.138732	0.055511	0.057804	0.019407	0.022657					209.403	0.806643	0.814319	0.444643	0.43373	0.196642	0.198326	0.065677	0.070541	0.019855	0.02149
	285.802	0.61057	0.623279	0.367933	0.360517	0.141756	0.138984	0.056107	0.057918	0.019523	0.022703					209.603	0.807749	0.814727	0.445694	0.434294	0.197595	0.19867	0.066817	0.070675	0.020328	0.021532
	286.002	0.611003	0.623669	0.368215	0.361025	0.141806	0.139235	0.05587	0.058031	0.019054	0.022748					209.803	0.808647	0.81513	0.44657	0.434855	0.198213	0.199013	0.067036	0.070808	0.020748	0.021574
	286.202	0.61153	0.624055	0.368625	0.36153	0.1424	0.139484	0.055844	0.058143	0.019366	0.022794					210.003	0.809553	0.81553	0.447362	0.435414	0.198685	0.199354	0.067226	0.070942	0.021297	0.021616
	286.402	0.6122	0.624438	0.369323	0.362033	0.143081	0.139733	0.05635	0.058256	0.019979	0.022839					210.203	0.810254	0.815926	0.447858	0.435969	0.198602	0.199694	0.067422	0.071074	0.021447	0.021657
	286.602	0.612596	0.624817	0.369986	0.362534	0.143244	0.139981	0.056482	0.058368	0.020493	0.022884					210.403	0.810426	0.816318	0.448219	0.436521	0.199251	0.200033	0.067226	0.071207	0.021572	0.021699
	286.802	0.61318	0.625193	0.371025	0.363032	0.144099	0.140229	0.056803	0.05848	0.020727	0.022929					210.603	0.810589	0.816706	0.44861	0.437071	0.199337	0.20037	0.066994	0.071339	0.021346	0.02174
	287.002	0.613764	0.625566	0.37196	0.363528	0.144667	0.140475	0.057197	0.058591	0.021279	0.022974					210.803	0.810848	0.81709	0.449488	0.437617	0.199624	0.200707	0.067254	0.07147	0.021661	0.021782
	287.202	0.613994	0.625936	0.372298	0.364021	0.145148	0.140721	0.057488	0.058702	0.021705	0.023019					211.003	0.810993	0.817471	0.449943	0.438161	0.200406	0.201042	0.067825	0.071601	0.021612	0.021823
	287.402	0.614032	0.626302	0.372835	0.364512	0.145022	0.140965	0.057787	0.058813	0.021638	0.023063					211.203	0.811258	0.817848	0.450914	0.438702	0.200832	0.201375	0.068319	0.071732	0.021843	0.021864
	287.602	0.614126	0.626665	0.373212	0.365001	0.144962	0.141209	0.057503	0.058923	0.021797	0.023108					211.403	0.811586	0.818221	0.451222	0.43924	0.201139	0.201708	0.068372	0.071862	0.02164	0.021905
	287.802	0.614281	0.627025	0.373302	0.365487	0.145022	0.141452	0.057638	0.059033	0.021737	0.023152					211.603	0.813068	0.81859	0.452417	0.439775	0.202006	0.202039	0.069165	0.071992	0.02218	0.021946
	288.002	0.614505	0.627382	0.374485	0.365971	0.145467	0.141694	0.058447	0.059143	0.02218	0.023196					211.803	0.814104	0.818956	0.453286	0.440307	0.203146	0.202369	0.069318	0.072122	0.022564	0.021987
	288.202	0.614193	0.627736	0.375033	0.366453	0.145562	0.141935	0.058217	0.059252	0.022162	0.02324					212.003	0.814983	0.819318	0.453933	0.440837	0.203726	0.202698	0.06948	0.072251	0.023064	0.022027
	288.402	0.614407	0.628086	0.375743	0.366933	0.145644	0.142176	0.058565	0.059361	0.022177	0.023284					212.203	0.815955	0.819677	0.454622	0.441363	0.204388	0.203025	0.069873	0.072379	0.023713	0.022068
	288.602	0.614797	0.628434	0.376499	0.36741	0.14611	0.142415	0.058635	0.05947	0.021908	0.023328					212.403	0.816354	0.820032	0.455757	0.441887	0.20507	0.203352	0.06996	0.072508	0.024639	0.022108
	288.802	0.615512	0.628778	0.376998	0.367884	0.145972	0.142654	0.058581	0.059578	0.021845	0.023372					212.603	0.816189	0.820384	0.455922	0.442409	0.205351	0.203677	0.069891	0.072635	0.024425	0.022148
	289.002	0.616137	0.62912	0.377756	0.368357	0.146377	0.142892	0.058911	0.059686	0.022307	0.023415					212.803	0.816739	0.820732	0.456367	0.442927	0.205588	0.204001	0.070639	0.072763	0.024469	0.022188
	289.202	0.616587	0.629458	0.377691	0.368827	0.146301	0.143129	0.059059	0.059794	0.022402	0.023459					213.003	0.817656	0.821077	0.456766	0.443443	0.206048	0.204324	0.070984	0.07289	0.024357	0.022228
	289.402	0.617151	0.629794	0.377605	0.369295	0.146036	0.143365	0.059215	0.059902	0.022413	0.023502					213.203	0.818469	0.821418	0.456643	0.443956	0.206417	0.204645	0.071412	0.073016	0.024449	0.022268
	289.602	0.617832	0.630126	0.378172	0.369761	0.146855	0.1436	0.059895	0.060009	0.022795	0.023545					213.403	0.818704	0.821757	0.456535	0.444466	0.206394	0.204965	0.071488	0.073142	0.02425	0.022308
	289.802	0.618648	0.630456	0.37924	0.370224	0.147674	0.143835	0.060286	0.060115	0.023037	0.023588					213.603	0.819513	0.822091	0.457318	0.444974	0.206867	0.205284	0.071433	0.073268	0.024227	0.022347
	290.002	0.619277	0.630783	0.379515	0.370686	0.147907	0.144069	0.060128	0.060222	0.022832	0.023631					213.803	0.819477	0.822423	0.457406	0.445479	0.207005	0.205602	0.070775	0.073393	0.02415	0.022387
	290.202	0.619634	0.631107	0.379705	0.371145	0.148128	0.144302	0.060072	0.060328	0.023037	0.023674					214.003	0.820254	0.822751	0.4579	0.445981	0.207074	0.205919	0.071017	0.073518	0.023851	0.022426
	290.402	0.620034	0.631428	0.380092	0.371602	0.148254	0.144534	0.060261	0.060434	0.022874	0.023717					214.203	0.820432	0.823076	0.458848	0.446481	0.207472	0.206235	0.071011	0.073643	0.023238	0.022466
	290.602	0.620192	0.631746	0.380209	0.372056	0.148122	0.144765	0.059758	0.060539	0.022549	0.023759					214.403	0.820619	0.823398	0.459629	0.446978	0.207838	0.206549	0.070996	0.073767	0.022724	0.022505
	290.802	0.620825	0.632062	0.380698	0.372509	0.14893	0.144996	0.060198	0.060644	0.023148	0.023802					214.603	0.821027	0.823717	0.460477	0.447473	0.208495	0.206862	0.071174	0.073891	0.02268	0.022544
	291.002	0.62094	0.632374	0.381183	0.372959	0.149211	0.145225	0.0603	0.060749	0.02325	0.023844					214.803	0.82131	0.824032	0.460832	0.447964	0.208955	0.207174	0.071333	0.074014	0.022643	0.022583
	291.202	0.620797	0.632684	0.381052	0.373407	0.148964	0.145454	0.059967	0.060853	0.022694	0.023886					215.003	0.821493	0.824345	0.46142	0.448454	0.20943	0.207485	0.071371	0.074137	0.022318	0.022621
	291.402	0.620524	0.632992	0.38074	0.373853	0.14847	0.145682	0.060072	0.060958	0.022199	0.023928					215.203	0.821506	0.824654	0.461855	0.44894	0.209356	0.207795	0.071149	0.074259	0.022237	0.02266
	291.602	0.621137	0.633296	0.381119	0.374297	0.148908	0.14591	0.059978	0.061061	0.02215	0.02397					215.403	0.821819	0.824961	0.461948	0.449425	0.209375	0.208103	0.071414	0.074381	0.0222	0.022699
	291.802	0.621413	0.633598	0.381853	0.374738	0.149532	0.146136	0.060759	0.061165	0.022443	0.024012					215.603	0.822685	0.825264	0.462748	0.449906	0.20992	0.208411	0.071942	0.074503	0.023007	0.022737
	292.002	0.621345	0.633898	0.382471	0.375178	0.149601	0.146362	0.061003	0.061268	0.022258	0.024054					215.803	0.822353	0.825564	0.462738	0.450385	0.210358	0.208717	0.07112	0.074624	0.022646	0.022775
	292.202	0.62072	0.634194	0.382678	0.375615	0.149291	0.146587	0.060503	0.061371	0.021938	0.024095					216.003	0.822203	0.825862	0.463275	0.450862	0.210597	0.209022	0.070964	0.074745	0.022746	0.022813
	292.402	0.621187	0.634488	0.383197	0.376051	0.14962	0.146811	0.060921	0.061474	0.022116	0.024137					216.203	0.822838	0.826157	0.463891	0.451336	0.210869	0.209326	0.071439	0.074866	0.022978	0.022851
	292.602	0.621105	0.63478	0.383275	0.376484	0.149674	0.147035	0.060639	0.061576	0.022176	0.024178					216.403	0.823004	0.826448	0.464165	0.451808	0.211231	0.209629	0.071452	0.074986	0.022607	0.022889
	292.802	0.621925	0.635069	0.383895	0.376915	0.150325	0.147257	0.061016	0.061678	0.022919	0.024219					216.603	0.822855	0.826737	0.463523	0.452277	0.21125	0.209931	0.071487	0.075106	0.022176	0.022927
	293.002	0.622183	0.635355	0.384545	0.377344	0.150718	0.147479	0.061213	0.061779	0.023333	0.024261					216.803	0.823674	0.827023	0.464046	0.452743	0.211512	0.210231	0.072169	0.075225	0.022228	0.022965
	293.202	0.622551	0.635639	0.384903	0.377771	0.150781	0.1477	0.061524	0.061881	0.023573	0.024302					217.003	0.823904	0.827306	0.463874	0.453208	0.211405	0.210531	0.07227	0.075344	0.022149	0.023003
	293.402	0.623214	0.63592	0.386111	0.378196	0.151291	0.14792	0.061634	0.061982	0.024172	0.024342					217.203	0.824388	0.827587	0.463751	0.453669	0.211615	0.210829	0.072119	0.075463	0.02254	0.02304
	293.602	0.624087	0.636199	0.38694	0.378619	0.152218	0.14814	0.061872	0.062083	0.024807	0.024383					217.403	0.824717	0.827864	0.464711	0.454129	0.211994	0.211126	0.072524	0.075581	0.022624	0.023077
	293.802	0.624419	0.636476	0.387869	0.37904	0.152338	0.148359	0.061985	0.062183	0.02489	0.024424					217.603	0.825615	0.828139	0.465682	0.454585	0.21237	0.211422	0.072776	0.075699	0.022705	0.023115
	294.002	0.625252	0.63675	0.388536	0.379459	0.152857	0.148577	0.062535	0.062283	0.025577	0.024464					217.803	0.826199	0.828411	0.466258	0.45504	0.212916	0.211717	0.073311	0.075816	0.023035	0.023152
	294.202	0.625871	0.637022	0.388872	0.379876	0.153003	0.148794	0.062692	0.062383	0.02549	0.024505					218.003	0.827197	0.828681	0.467066	0.455492	0.213764	0.212011	0.074	0.075933	0.02362	0.023189
	294.402	0.626075	0.637291	0.388813	0.380291	0.153205	0.14901	0.062566	0.062482	0.025437	0.024545					218.203	0.827924	0.828948	0.467903	0.455942	0.214052	0.212304	0.074295	0.07605	0.023837	0.023226
	294.602	0.626362	0.637558	0.388688	0.380704	0.153257	0.149226	0.062374	0.062582	0.025385	0.024585					218.403	0.828486	0.829212	0.468127	0.456389	0.214003	0.212596	0.074226	0.076167	0.023842	0.023263
	294.802	0.626375	0.637822	0.388889	0.381114	0.153468	0.149441	0.062126	0.06268	0.025367	0.024625					218.603	0.828557	0.829474	0.468528	0.456834	0.214603	0.212886	0.074271	0.076282	0.024165	0.023299
	295.002	0.625949	0.638085	0.388978	0.381523	0.153052	0.149655	0.061529	0.062779	0.024531	0.024665					218.803	0.828659	0.829733	0.468972	0.457277	0.214536	0.213176	0.073987	0.076398	0.024241	0.023336
	295.202	0.625864	0.638345	0.388646	0.38193	0.15229	0.149869	0.061098	0.062877	0.023883	0.024705					219.003	0.829091	0.82999	0.469916	0.457717	0.21481	0.213464	0.0744	0.076513	0.02462	0.023372
	295.402	0.626032	0.638603	0.389065	0.382335	0.152274	0.150081	0.061086	0.062975	0.023861	0.024745					219.203	0.828661	0.830244	0.469944	0.458155	0.214655	0.213752	0.074344	0.076628	0.024339	0.023409
	295.602	0.626325	0.638858	0.389693	0.382738	0.152542	0.150293	0.060985	0.063073	0.023772	0.024784					219.403	0.828933	0.830495	0.470258	0.458591	0.214811	0.214038	0.074186	0.076743	0.024321	0.023445
	295.802	0.626572	0.639111	0.390164	0.383139	0.152511	0.150504	0.061291	0.06317	0.023868	0.024824					219.603	0.829172	0.830744	0.470984	0.459025	0.215369	0.214323	0.07389	0.076857	0.0245	0.023481
	296.002	0.626312	0.639362	0.389881	0.383538	0.152018	0.150715	0.060699	0.063267	0.023038	0.024863					219.803	0.829228	0.830991	0.471075	0.459456	0.21551	0.214607	0.073383	0.07697	0.023772	0.023517
	296.202	0.626371	0.639611	0.390041	0.383936	0.152073	0.150925	0.060579	0.063364	0.023182	0.024902					220.003	0.829808	0.831235	0.471531	0.459885	0.215735	0.21489	0.073473	0.077084	0.023738	0.023553
	296.402	0.626739	0.639858	0.390357	0.384331	0.152856	0.151134	0.060771	0.063461	0.023302	0.024941					220.203	0.830231	0.831477	0.471735	0.460311	0.216025	0.215172	0.0736	0.077197	0.023323	0.023589
	296.602	0.626851	0.640102	0.3907	0.384724	0.15339	0.151342	0.060943	0.063557	0.023269	0.02498					220.403	0.830125	0.831717	0.47151	0.460736	0.216218	0.215453	0.073247	0.077309	0.02275	0.023624
	296.802	0.627536	0.640344	0.39162	0.385116	0.153909	0.15155	0.061443	0.063653	0.023237	0.025019					220.603	0.830482	0.831954	0.471597	0.461158	0.216262	0.215733	0.073823	0.077422	0.023334	0.02366
	297.002	0.627658	0.640585	0.391759	0.385506	0.154021	0.151757	0.061649	0.063748	0.023261	0.025058					220.803	0.830933	0.832189	0.472104	0.461578	0.216168	0.216012	0.074081	0.077534	0.023497	0.023696
	297.202	0.628526	0.640823	0.392951	0.385893	0.154586	0.151963	0.062481	0.063844	0.024229	0.025097					221.003	0.830763	0.832421	0.472257	0.461996	0.216229	0.21629	0.074567	0.077645	0.023667	0.023731
	297.402	0.629058	0.641059	0.39374	0.386279	0.154971	0.152168	0.062645	0.063939	0.024626	0.025135					221.203	0.831026	0.832652	0.472443	0.462411	0.216111	0.216567	0.074301	0.077756	0.023335	0.023766
	297.602	0.62989	0.641293	0.394066	0.386663	0.155583	0.152373	0.063484	0.064034	0.024833	0.025174					221.403	0.831248	0.83288	0.472998	0.462825	0.216335	0.216843	0.075149	0.077867	0.023553	0.023801
	297.802	0.629901	0.641525	0.394857	0.387046	0.155713	0.152577	0.064188	0.064128	0.025175	0.025212					221.603	0.831932	0.833105	0.473552	0.463236	0.216872	0.217117	0.075195	0.077978	0.023764	0.023836
	298.002	0.630524	0.641755	0.39539	0.387426	0.156459	0.15278	0.064655	0.064222	0.025325	0.02525					221.803	0.832084	0.833329	0.473837	0.463645	0.217491	0.217391	0.075679	0.078088	0.024361	0.023871
	298.202	0.630347	0.641982	0.394962	0.387805	0.156504	0.152983	0.064233	0.064316	0.024836	0.025289					222.003	0.832634	0.83355	0.474335	0.464052	0.218213	0.217664	0.075981	0.078198	0.024818	0.023906
	298.402	0.630265	0.642208	0.395152	0.388181	0.156807	0.153184	0.064183	0.06441	0.02506	0.025327					222.203	0.833267	0.833769	0.474977	0.464457	0.21863	0.217936	0.07606	0.078307	0.024907	0.023941
	298.602	0.630594	0.642432	0.39553	0.388556	0.156994	0.153386	0.064288	0.064503	0.02518	0.025364					222.403	0.833605	0.833987	0.475852	0.464859	0.219008	0.218206	0.076184	0.078416	0.025279	0.023975
	298.802	0.630767	0.642654	0.395865	0.388929	0.157151	0.153586	0.064085	0.064596	0.025298	0.025402					222.603	0.834131	0.834201	0.476898	0.46526	0.219492	0.218476	0.076441	0.078525	0.026137	0.02401
	299.002	0.631044	0.642874	0.39606	0.389301	0.156908	0.153786	0.063987	0.064689	0.025343	0.02544					222.803	0.834978	0.834414	0.4778	0.465658	0.219858	0.218745	0.076746	0.078633	0.026412	0.024044
	299.202	0.631691	0.643092	0.396916	0.38967	0.156883	0.153985	0.064254	0.064781	0.025365	0.025477					223.003	0.835353	0.834625	0.478593	0.466054	0.220475	0.219012	0.077291	0.078741	0.026749	0.024079
	299.402	0.631781	0.643308	0.397401	0.390038	0.156833	0.154183	0.064391	0.064873	0.025057	0.025515					223.203	0.835186	0.834834	0.478674	0.466449	0.220668	0.219279	0.076861	0.078849	0.026466	0.024113
	299.602	0.631728	0.643523	0.397403	0.390404	0.156627	0.154381	0.064227	0.064965	0.024617	0.025552					223.403	0.835607	0.83504	0.478912	0.466841	0.220918	0.219544	0.076635	0.078956	0.026574	0.024147
	299.802	0.632301	0.643735	0.397976	0.390768	0.15738	0.154578	0.064585	0.065057	0.024731	0.02559					223.603	0.835846	0.835245	0.479147	0.467231	0.221248	0.219809	0.076727	0.079063	0.02678	0.024181
	300.002	0.631789	0.643946	0.39802	0.391131	0.157459	0.154774	0.06427	0.065148	0.023938	0.025627					223.803	0.835728	0.835447	0.478638	0.467619	0.220771	0.220073	0.076718	0.07917	0.026363	0.024215
	300.202	0.632466	0.644154	0.398374	0.391491	0.158358	0.15497	0.06446	0.065239	0.024204	0.025664					224.003	0.836046	0.835648	0.478912	0.468005	0.220865	0.220336	0.076607	0.079276	0.026376	0.024249
	300.402	0.632803	0.644361	0.399069	0.39185	0.159436	0.155165	0.064704	0.06533	0.024136	0.025701					224.203	0.835856	0.835847	0.47879	0.468389	0.220945	0.220597	0.076427	0.079382	0.026118	0.024282
	300.602	0.632914	0.644566	0.399277	0.392208	0.159578	0.155359	0.064948	0.065421	0.024184	0.025737					224.403	0.835803	0.836043	0.478603	0.468771	0.220579	0.220858	0.0764	0.079487	0.025707	0.024316
	300.802	0.633343	0.644769	0.399643	0.392563	0.159535	0.155552	0.065254	0.065511	0.024043	0.025774					224.603	0.836214	0.836238	0.478646	0.469151	0.220546	0.221118	0.077042	0.079593	0.025633	0.024349
	301.002	0.633872	0.644971	0.400081	0.392917	0.159711	0.155745	0.065572	0.065601	0.024047	0.025811					224.803	0.835874	0.836431	0.478783	0.469529	0.220876	0.221377	0.076991	0.079698	0.025233	0.024383
	301.202	0.634703	0.645171	0.401258	0.393269	0.159947	0.155937	0.066375	0.06569	0.024714	0.025847					225.003	0.835964	0.836622	0.479079	0.469905	0.22099	0.221634	0.077155	0.079802	0.024735	0.024416
	301.402	0.634899	0.645369	0.40111	0.39362	0.159846	0.156129	0.066451	0.06578	0.024456	0.025884					225.203	0.836369	0.836811	0.479315	0.470279	0.221143	0.221891	0.076908	0.079906	0.024272	0.024449
	301.602	0.635335	0.645565	0.401282	0.393968	0.160018	0.15632	0.066555	0.065869	0.024563	0.02592					225.403	0.836922	0.836998	0.48025	0.470651	0.22205	0.222147	0.077328	0.08001	0.024685	0.024482
	301.802	0.635254	0.645759	0.401328	0.394316	0.15981	0.15651	0.066152	0.065958	0.024388	0.025956					225.603	0.837205	0.837184	0.480931	0.471021	0.222936	0.222402	0.077046	0.080114	0.024239	0.024515
	302.002	0.63566	0.645952	0.401836	0.394661	0.160354	0.1567	0.066223	0.066046	0.024535	0.025992					225.803	0.837016	0.837367	0.480981	0.471389	0.223347	0.222656	0.077202	0.080217	0.024188	0.024548
	302.202	0.636113	0.646143	0.40193	0.395005	0.160149	0.156889	0.066223	0.066135	0.02484	0.026028					226.003	0.837981	0.837549	0.48178	0.471755	0.223962	0.222909	0.077264	0.08032	0.024326	0.024581
	302.402	0.636483	0.646333	0.402466	0.395347	0.16026	0.157077	0.066263	0.066223	0.025025	0.026064					226.203	0.838474	0.837729	0.482527	0.47212	0.224481	0.223161	0.07718	0.080422	0.024081	0.024613
	302.602	0.636895	0.646521	0.402402	0.395687	0.160285	0.157264	0.066238	0.066311	0.025312	0.0261					226.403	0.839495	0.837907	0.483654	0.472482	0.224938	0.223412	0.077671	0.080525	0.024581	0.024646
	302.802	0.637486	0.646707	0.402869	0.396026	0.159924	0.157451	0.06641	0.066398	0.025361	0.026135					226.603	0.840494	0.838084	0.484464	0.472842	0.225507	0.223663	0.077889	0.080627	0.024631	0.024678
	303.002	0.63806	0.646891	0.403472	0.396363	0.159912	0.157637	0.06671	0.066485	0.025502	0.026171					226.803	0.841035	0.838258	0.484682	0.473201	0.226223	0.223912	0.077876	0.080728	0.024233	0.024711
	303.202	0.638248	0.647074	0.404117	0.396699	0.159976	0.157823	0.067106	0.066572	0.025635	0.026206					227.003	0.841095	0.838431	0.485283	0.473558	0.226769	0.22416	0.077816	0.080829	0.024533	0.024743
	303.402	0.638448	0.647255	0.404125	0.397033	0.159678	0.158008	0.067271	0.066659	0.025363	0.026242					227.203	0.841417	0.838603	0.485572	0.473913	0.226855	0.224408	0.077932	0.08093	0.02478	0.024775
	303.602	0.638309	0.647435	0.404191	0.397365	0.159616	0.158192	0.066484	0.066746	0.025052	0.026277					227.403	0.841586	0.838772	0.485959	0.474265	0.227041	0.224654	0.078024	0.081031	0.024694	0.024807
	303.802	0.638615	0.647613	0.40502	0.397696	0.159916	0.158376	0.066539	0.066832	0.025731	0.026312					227.603	0.841811	0.83894	0.485934	0.474617	0.226861	0.2249	0.078125	0.081131	0.024628	0.024839
	304.002	0.638411	0.64779	0.40473	0.398025	0.159576	0.158559	0.065883	0.066918	0.025376	0.026347					227.803	0.841831	0.839107	0.486079	0.474966	0.226329	0.225144	0.077805	0.081231	0.024331	0.024871
	304.202	0.63897	0.647965	0.404892	0.398353	0.160315	0.158741	0.065875	0.067003	0.025781	0.026382					228.003	0.842184	0.839271	0.486643	0.475313	0.226746	0.225388	0.077933	0.081331	0.024581	0.024903
	304.402	0.638697	0.648138	0.405145	0.398679	0.160497	0.158923	0.065865	0.067089	0.025667	0.026417					228.203	0.841864	0.839435	0.486531	0.475659	0.22697	0.225631	0.077626	0.08143	0.024668	0.024935
	304.602	0.638276	0.64831	0.405059	0.399003	0.160584	0.159104	0.065985	0.067174	0.02561	0.026452					228.403	0.841886	0.839596	0.486677	0.476003	0.226612	0.225873	0.077502	0.081529	0.024506	0.024966
	304.802	0.638666	0.648481	0.405295	0.399326	0.160794	0.159285	0.065995	0.067259	0.025413	0.026486					228.603	0.841851	0.839756	0.487097	0.476345	0.22718	0.226114	0.077937	0.081628	0.024781	0.024998
	305.002	0.638951	0.64865	0.405583	0.399647	0.161036	0.159465	0.066011	0.067343	0.025224	0.026521					228.803	0.84112	0.839914	0.487254	0.476685	0.227041	0.226354	0.077331	0.081726	0.024384	0.025029
	305.202	0.6391	0.648817	0.405463	0.399967	0.161025	0.159644	0.06617	0.067428	0.02504	0.026555					229.003	0.841186	0.840071	0.487404	0.477023	0.226988	0.226593	0.077412	0.081824	0.024483	0.02506
	305.402	0.639388	0.648983	0.405752	0.400285	0.161833	0.159823	0.066452	0.067512	0.025169	0.02659					229.203	0.840561	0.840226	0.487279	0.47736	0.227085	0.226832	0.076807	0.081922	0.024544	0.025092
	305.602	0.639495	0.649148	0.405905	0.400602	0.162121	0.160001	0.066296	0.067596	0.025084	0.026624					229.403	0.840285	0.84038	0.487804	0.477694	0.227459	0.227069	0.07707	0.082019	0.024702	0.025123
	305.802	0.63913	0.649311	0.405918	0.400917	0.162174	0.160178	0.066188	0.067679	0.024612	0.026658					229.603	0.840286	0.840532	0.487799	0.478028	0.227838	0.227306	0.077257	0.082116	0.024334	0.025154
	306.002	0.639116	0.649473	0.406388	0.401231	0.162717	0.160355	0.066347	0.067763	0.024882	0.026692					229.803	0.840277	0.840683	0.487865	0.478359	0.228037	0.227541	0.07753	0.082213	0.024388	0.025185
	306.202	0.639352	0.649633	0.406868	0.401543	0.163004	0.160531	0.066778	0.067846	0.025031	0.026726					230.003	0.840626	0.840832	0.488482	0.478688	0.22827	0.227776	0.077696	0.082309	0.02423	0.025215
	306.402	0.638896	0.649792	0.407131	0.401854	0.163444	0.160706	0.066555	0.067929	0.02467	0.02676					230.203	0.840781	0.84098	0.488575	0.479016	0.229166	0.22801	0.078226	0.082406	0.023966	0.025246
	306.602	0.638796	0.649949	0.407362	0.402163	0.163612	0.160881	0.067116	0.068011	0.024951	0.026793					230.403	0.841259	0.841127	0.488919	0.479342	0.229406	0.228243	0.078834	0.082501	0.024253	0.025277
	306.802	0.639255	0.650106	0.408004	0.402471	0.164246	0.161056	0.067371	0.068094	0.025344	0.026827					230.603	0.841847	0.841271	0.489343	0.479667	0.229842	0.228475	0.079499	0.082597	0.024545	0.025307
	307.002	0.639015	0.65026	0.408005	0.402777	0.164387	0.161229	0.067288	0.068176	0.025099	0.026861					230.803	0.842086	0.841415	0.489591	0.47999	0.230249	0.228707	0.079539	0.082692	0.024542	0.025338
	307.202	0.63874	0.650414	0.407876	0.403082	0.164208	0.161402	0.06717	0.068257	0.024873	0.026894					231.003	0.842593	0.841557	0.49064	0.480311	0.230598	0.228937	0.080284	0.082787	0.025228	0.025368
	307.402	0.63931	0.650566	0.408315	0.403385	0.163929	0.161575	0.067188	0.068339	0.024625	0.026927					231.203	0.843658	0.841698	0.49109	0.48063	0.230794	0.229167	0.080803	0.082882	0.025393	0.025398
	307.602	0.639035	0.650717	0.407705	0.403687	0.163553	0.161747	0.06629	0.06842	0.024028	0.026961					231.403	0.844067	0.841837	0.491217	0.480948	0.230761	0.229396	0.08047	0.082976	0.024937	0.025428
	307.802	0.639418	0.650866	0.408091	0.403987	0.163488	0.161918	0.066686	0.068501	0.024498	0.026994					231.603	0.8447	0.841975	0.491306	0.481264	0.230541	0.229623	0.080621	0.08307	0.0252	0.025459
	308.002	0.638973	0.651014	0.407729	0.404286	0.16338	0.162089	0.066214	0.068582	0.023994	0.027027					231.803	0.845277	0.842112	0.49212	0.481578	0.231087	0.22985	0.080715	0.083164	0.026057	0.025489
	308.202	0.639271	0.651161	0.408131	0.404584	0.163871	0.162259	0.066414	0.068663	0.023977	0.02706					232.003	0.845525	0.842247	0.492623	0.481891	0.2317	0.230077	0.080881	0.083257	0.02667	0.025518
	308.402	0.639548	0.651306	0.408531	0.40488	0.164091	0.162428	0.066471	0.068743	0.023766	0.027093					232.203	0.845622	0.842381	0.492639	0.482202	0.231257	0.230302	0.080229	0.08335	0.026557	0.025548
	308.602	0.640243	0.651451	0.408655	0.405174	0.164036	0.162597	0.066473	0.068823	0.023823	0.027125					232.403	0.845928	0.842513	0.493162	0.482511	0.231048	0.230526	0.080008	0.083443	0.02661	0.025578
	308.802	0.64126	0.651594	0.408713	0.405467	0.164093	0.162765	0.066574	0.068903	0.023885	0.027158					232.603	0.845984	0.842645	0.493769	0.482819	0.231468	0.23075	0.080154	0.083535	0.026408	0.025608
	309.002	0.641451	0.651735	0.408986	0.405759	0.164028	0.162933	0.066604	0.068983	0.023774	0.027191					232.803	0.845527	0.842775	0.493368	0.483125	0.23098	0.230973	0.079459	0.083628	0.025699	0.025637
	309.202	0.642422	0.651876	0.409818	0.40605	0.164169	0.1631	0.066791	0.069062	0.024312	0.027223					233.003	0.846163	0.842904	0.493443	0.483429	0.231217	0.231195	0.079421	0.083719	0.025879	0.025666
	309.402	0.642985	0.652015	0.410235	0.406339	0.164319	0.163267	0.067229	0.069141	0.024678	0.027256					233.203	0.845911	0.843031	0.493592	0.483732	0.231586	0.231416	0.078645	0.083811	0.025416	0.025696
	309.602	0.643426	0.652153	0.410512	0.406626	0.164057	0.163433	0.067412	0.06922	0.02487	0.027288					233.403	0.846194	0.843157	0.493919	0.484034	0.231745	0.231636	0.079074	0.083902	0.025438	0.025725
	309.802	0.64377	0.65229	0.411203	0.406913	0.164503	0.163598	0.067594	0.069299	0.025084	0.02732					233.603	0.846535	0.843282	0.494268	0.484333	0.232272	0.231856	0.079551	0.083993	0.025571	0.025754
	310.002	0.644428	0.652426	0.412259	0.407197	0.16515	0.163763	0.068315	0.069377	0.025911	0.027352					233.803	0.846178	0.843406	0.494216	0.484632	0.232565	0.232075	0.079374	0.084084	0.025388	0.025783
	310.202	0.644376	0.65256	0.412621	0.407481	0.165643	0.163927	0.068438	0.069455	0.025932	0.027384					234.003	0.846625	0.843529	0.494807	0.484928	0.233144	0.232293	0.079624	0.084174	0.025709	0.025812
	310.402	0.644595	0.652693	0.412872	0.407763	0.165747	0.164091	0.068288	0.069533	0.025917	0.027416					234.203	0.846784	0.84365	0.494437	0.485223	0.233694	0.23251	0.080309	0.084265	0.025981	0.025841
	310.602	0.644828	0.652825	0.413077	0.408044	0.16606	0.164254	0.068637	0.069611	0.025847	0.027448					234.403	0.847133	0.84377	0.494788	0.485517	0.233628	0.232726	0.080395	0.084354	0.026381	0.02587
	310.802	0.64508	0.652956	0.413342	0.408323	0.166627	0.164416	0.068776	0.069688	0.025953	0.02748					234.603	0.847682	0.843889	0.495227	0.485809	0.234181	0.232941	0.080926	0.084444	0.027026	0.025899
	311.002	0.644952	0.653086	0.413325	0.408601	0.166507	0.164578	0.068989	0.069766	0.025449	0.027511					234.803	0.848032	0.844007	0.495302	0.486099	0.234736	0.233156	0.080806	0.084533	0.02682	0.025927
	311.202	0.645621	0.653215	0.413914	0.408878	0.167359	0.16474	0.06954	0.069843	0.02591	0.027543					235.003	0.848523	0.844124	0.495484	0.486388	0.235159	0.23337	0.081097	0.084622	0.027256	0.025956
	311.402	0.646361	0.653342	0.414498	0.409153	0.167899	0.164901	0.070096	0.069919	0.026535	0.027574					235.203	0.848882	0.844239	0.49523	0.486675	0.234854	0.233583	0.081108	0.084711	0.027019	0.025984
	311.602	0.645911	0.653469	0.413933	0.409427	0.167679	0.165061	0.069931	0.069996	0.025987	0.027606					235.403	0.848981	0.844354	0.495472	0.486961	0.23536	0.233795	0.081363	0.084799	0.027313	0.026013
	311.802	0.645793	0.653594	0.414359	0.4097	0.167987	0.165221	0.069927	0.070072	0.0261	0.027637					235.603	0.849217	0.844467	0.496127	0.487246	0.235621	0.234007	0.082457	0.084887	0.027751	0.026041
	312.002	0.645209	0.653718	0.414341	0.409972	0.167905	0.16538	0.069427	0.070148	0.025935	0.027668					235.803	0.849664	0.844579	0.497117	0.487529	0.236365	0.234217	0.083142	0.084975	0.028417	0.026069
	312.202	0.645477	0.653841	0.414619	0.410242	0.168184	0.165538	0.069602	0.070224	0.026024	0.027699					236.003	0.849658	0.84469	0.497368	0.48781	0.236324	0.234427	0.083029	0.085063	0.027956	0.026097
	312.402	0.645386	0.653963	0.414644	0.410511	0.167994	0.165696	0.069577	0.0703	0.026107	0.02773					236.203	0.849687	0.8448	0.497805	0.48809	0.236121	0.234636	0.082903	0.08515	0.027649	0.026125
	312.602	0.645611	0.654084	0.414936	0.410778	0.168079	0.165854	0.069723	0.070375	0.026262	0.027761					236.403	0.849975	0.844909	0.498758	0.488368	0.236927	0.234844	0.083317	0.085237	0.02797	0.026153
	312.802	0.645605	0.654204	0.415462	0.411045	0.168296	0.166011	0.069833	0.07045	0.026513	0.027792					236.603	0.849597	0.845017	0.498866	0.488645	0.236694	0.235052	0.083177	0.085324	0.027333	0.026181
	313.002	0.64535	0.654323	0.415781	0.411309	0.16857	0.166167	0.069722	0.070525	0.026693	0.027823					236.803	0.849189	0.845124	0.499043	0.488921	0.236756	0.235259	0.082854	0.08541	0.026816	0.026209
	313.202	0.645457	0.654441	0.416141	0.411573	0.168217	0.166323	0.07004	0.0706	0.026863	0.027853					237.003	0.849843	0.84523	0.499713	0.489195	0.237251	0.235465	0.082841	0.085496	0.027033	0.026237
	313.402	0.64493	0.654558	0.415915	0.411836	0.168152	0.166478	0.070264	0.070674	0.026362	0.027884					237.203	0.849346	0.845334	0.499695	0.489468	0.237188	0.23567	0.082858	0.085582	0.026358	0.026264
	313.602	0.645171	0.654674	0.416473	0.412097	0.168522	0.166633	0.070324	0.070748	0.026628	0.027915					237.403	0.849425	0.845438	0.499827	0.489739	0.237052	0.235874	0.083181	0.085668	0.026532	0.026292
	313.802	0.645291	0.654788	0.416651	0.412357	0.168677	0.166787	0.070353	0.070822	0.026527	0.027945					237.603	0.849816	0.845541	0.500806	0.490009	0.238112	0.236078	0.083792	0.085753	0.027038	0.026319
	314.002	0.645163	0.654902	0.416913	0.412615	0.168935	0.166941	0.070581	0.070896	0.026302	0.027975					237.803	0.850045	0.845642	0.501034	0.490277	0.238428	0.236281	0.083986	0.085838	0.026946	0.026346
	314.202	0.645278	0.655015	0.416688	0.412873	0.169106	0.167094	0.069811	0.07097	0.025843	0.028005					238.003	0.85054	0.845743	0.501868	0.490544	0.239303	0.236483	0.084681	0.085923	0.027634	0.026374
	314.402	0.64593	0.655127	0.417196	0.413129	0.169275	0.167247	0.069902	0.071043	0.025716	0.028036					238.203	0.850726	0.845843	0.501413	0.490809	0.239402	0.236685	0.084628	0.086007	0.027582	0.026401
	314.602	0.645971	0.655238	0.417346	0.413384	0.169212	0.167399	0.069963	0.071116	0.025259	0.028066					238.403	0.850823	0.845941	0.50146	0.491074	0.239699	0.236885	0.084265	0.086091	0.027701	0.026428
	314.802	0.64609	0.655347	0.417971	0.413638	0.169539	0.167551	0.070028	0.071189	0.025285	0.028096					238.603	0.851402	0.846039	0.501707	0.491336	0.240304	0.237085	0.084735	0.086175	0.027856	0.026455
	315.002	0.646639	0.655456	0.418047	0.41389	0.169911	0.167702	0.070068	0.071262	0.025429	0.028125					238.803	0.851933	0.846136	0.501738	0.491598	0.240888	0.237284	0.084924	0.086259	0.027758	0.026482
	315.202	0.647411	0.655564	0.418721	0.414142	0.170366	0.167852	0.070329	0.071334	0.025936	0.028155					239.003	0.851582	0.846232	0.501317	0.491858	0.240298	0.237483	0.084732	0.086342	0.027307	0.026509
	315.402	0.647616	0.655671	0.418683	0.414392	0.170282	0.168002	0.070043	0.071406	0.02593	0.028185					239.203	0.852204	0.846326	0.501902	0.492116	0.240577	0.23768	0.085179	0.086426	0.027255	0.026536
	315.602	0.647543	0.655777	0.418559	0.414641	0.170183	0.168151	0.069791	0.071478	0.025798	0.028214					239.403	0.852349	0.84642	0.502343	0.492374	0.241021	0.237877	0.085729	0.086508	0.027216	0.026562
	315.802	0.648503	0.655882	0.419479	0.414888	0.170614	0.1683	0.070139	0.07155	0.026598	0.028244					239.603	0.852032	0.846513	0.502796	0.49263	0.240559	0.238074	0.085989	0.086591	0.02692	0.026589
	316.002	0.648945	0.655986	0.420146	0.415135	0.17052	0.168449	0.070528	0.071622	0.026698	0.028273					239.803	0.852491	0.846606	0.503144	0.492884	0.240992	0.238269	0.085708	0.086673	0.027259	0.026615
	316.202	0.650059	0.65609	0.420838	0.41538	0.171143	0.168597	0.071648	0.071693	0.027123	0.028303					240.003	0.852482	0.846697	0.503412	0.493137	0.241034	0.238464	0.085372	0.086755	0.026928	0.026642
	316.402	0.650014	0.656192	0.421356	0.415624	0.171162	0.168744	0.071834	0.071764	0.026996	0.028332					240.203	0.852201	0.846787	0.503381	0.493389	0.241066	0.238658	0.085237	0.086837	0.027301	0.026668
	316.602	0.650653	0.656294	0.421993	0.415867	0.171507	0.168891	0.07226	0.071835	0.027298	0.028361					240.403	0.852265	0.846877	0.503659	0.49364	0.24094	0.238851	0.085003	0.086919	0.027531	0.026694
	316.802	0.651046	0.656394	0.422369	0.416109	0.171587	0.169037	0.072353	0.071906	0.027476	0.02839					240.603	0.852267	0.846965	0.503777	0.493889	0.240952	0.239044	0.084519	0.087	0.02722	0.026721
	317.002	0.651618	0.656494	0.422548	0.41635	0.171985	0.169183	0.072862	0.071976	0.027806	0.028419					240.803	0.852167	0.847053	0.504103	0.494137	0.241415	0.239236	0.08444	0.087081	0.027048	0.026747
	317.202	0.651824	0.656593	0.422871	0.416589	0.171643	0.169328	0.073728	0.072046	0.027939	0.028448					241.003	0.852413	0.84714	0.504094	0.494384	0.241108	0.239427	0.08427	0.087162	0.026999	0.026773
	317.402	0.652388	0.656691	0.423257	0.416827	0.173048	0.169473	0.074203	0.072116	0.028435	0.028477					241.203	0.852515	0.847226	0.504034	0.494629	0.24047	0.239617	0.084123	0.087242	0.026721	0.026799
	317.602	0.652664	0.656788	0.423394	0.417065	0.17306	0.169618	0.074348	0.072186	0.028291	0.028506					241.403	0.852504	0.847311	0.504596	0.494873	0.240805	0.239807	0.084161	0.087322	0.0272	0.026825
	317.802	0.653057	0.656884	0.423633	0.417301	0.173501	0.169761	0.07462	0.072256	0.02824	0.028534					241.603	0.85271	0.847395	0.505651	0.495116	0.242007	0.239996	0.084977	0.087402	0.027578	0.02685
	318.002	0.653314	0.656979	0.424056	0.417536	0.173986	0.169905	0.074431	0.072325	0.027968	0.028563					241.803	0.852982	0.847479	0.506149	0.495358	0.241864	0.240184	0.084999	0.087482	0.027599	0.026876
	318.202	0.653584	0.657074	0.424341	0.417769	0.174185	0.170048	0.074108	0.072394	0.028189	0.028592					242.003	0.85324	0.847561	0.506313	0.495598	0.242191	0.240372	0.085175	0.087562	0.028321	0.026902
	318.402	0.65355	0.657168	0.424506	0.418002	0.173911	0.17019	0.074074	0.072463	0.027755	0.02862					242.203	0.853475	0.847643	0.505714	0.495837	0.241797	0.240559	0.084754	0.087641	0.027953	0.026927
	318.602	0.653204	0.657261	0.424483	0.418234	0.173517	0.170332	0.073879	0.072532	0.027485	0.028648					242.403	0.853791	0.847724	0.505947	0.496075	0.241879	0.240745	0.084928	0.08772	0.028176	0.026953
	318.802	0.652972	0.657353	0.424586	0.418464	0.173817	0.170473	0.073658	0.072601	0.027477	0.028677					242.603	0.854204	0.847804	0.506029	0.496311	0.242054	0.24093	0.085144	0.087798	0.027836	0.026978
	319.002	0.652503	0.657444	0.424132	0.418693	0.173603	0.170614	0.073441	0.072669	0.027291	0.028705					242.803	0.854646	0.847884	0.506131	0.496546	0.2423	0.241115	0.085549	0.087877	0.0281	0.027004
	319.202	0.652076	0.657535	0.424053	0.418922	0.173481	0.170754	0.073203	0.072737	0.027345	0.028733					243.003	0.854406	0.847962	0.506067	0.49678	0.241992	0.241299	0.08572	0.087955	0.027554	0.027029
	319.402	0.651528	0.657624	0.423952	0.419149	0.17315	0.170894	0.072673	0.072805	0.027199	0.028761					243.203	0.855434	0.84804	0.507054	0.497013	0.242869	0.241483	0.086387	0.088033	0.028017	0.027054
	319.602	0.651506	0.657713	0.42429	0.419375	0.173074	0.171033	0.07291	0.072873	0.027303	0.028789					243.403	0.855409	0.848117	0.507159	0.497245	0.242751	0.241666	0.086687	0.088111	0.02781	0.027079
	319.802	0.652246	0.657801	0.425218	0.4196	0.173132	0.171172	0.073108	0.07294	0.027317	0.028817					243.603	0.855433	0.848194	0.50731	0.497475	0.242735	0.241848	0.086579	0.088188	0.027893	0.027104
	320.002	0.652025	0.657889	0.425308	0.419823	0.173064	0.171311	0.072977	0.073007	0.026835	0.028844					243.803	0.855891	0.84827	0.507407	0.497704	0.24331	0.242029	0.086841	0.088265	0.027797	0.027129
	320.202	0.651854	0.657975	0.425132	0.420046	0.173209	0.171449	0.072992	0.073075	0.026639	0.028872					244.003	0.856092	0.848344	0.507617	0.497932	0.243725	0.24221	0.087361	0.088342	0.027904	0.027154
	320.402	0.65121	0.658061	0.425311	0.420268	0.172889	0.171586	0.072646	0.073141	0.026487	0.0289					244.203	0.856079	0.848419	0.50741	0.498159	0.243831	0.24239	0.087686	0.088419	0.028488	0.027179
	320.602	0.65165	0.658146	0.425412	0.420489	0.172531	0.171723	0.072285	0.073208	0.02707	0.028927					244.403	0.856286	0.848492	0.508157	0.498384	0.244211	0.242569	0.087853	0.088495	0.028383	0.027203
	320.802	0.651729	0.658231	0.425645	0.420708	0.172707	0.171859	0.072277	0.073275	0.026899	0.028955					244.603	0.856853	0.848565	0.508563	0.498609	0.244979	0.242748	0.087913	0.088571	0.02855	0.027228
	321.002	0.652464	0.658314	0.425989	0.420927	0.173008	0.171995	0.07318	0.073341	0.027538	0.028982					244.803	0.856466	0.848637	0.508467	0.498832	0.244531	0.242926	0.087968	0.088647	0.028348	0.027253
	321.202	0.652355	0.658397	0.426197	0.421144	0.173175	0.172131	0.073589	0.073407	0.027579	0.029009					245.003	0.856537	0.848708	0.509038	0.499054	0.244366	0.243103	0.087587	0.088723	0.028356	0.027277
	321.402	0.652256	0.658479	0.426061	0.421361	0.173844	0.172266	0.073592	0.073473	0.027365	0.029037					245.203	0.856918	0.848779	0.509266	0.499275	0.244543	0.24328	0.087369	0.088798	0.028239	0.027302
	321.602	0.65261	0.658561	0.426214	0.421576	0.173734	0.172401	0.07355	0.073539	0.027233	0.029064					245.403	0.856864	0.848849	0.50975	0.499494	0.245178	0.243456	0.087624	0.088874	0.028815	0.027326
	321.802	0.653251	0.658642	0.426359	0.42179	0.174013	0.172535	0.073771	0.073604	0.027231	0.029091					245.603	0.856965	0.848918	0.510446	0.499713	0.245412	0.243631	0.087778	0.088949	0.02895	0.02735
	322.002	0.653372	0.658722	0.426072	0.422004	0.174254	0.172668	0.073687	0.073669	0.027192	0.029118					245.803	0.857247	0.848986	0.510863	0.49993	0.245476	0.243806	0.087553	0.089023	0.029295	0.027374
	322.202	0.653789	0.658801	0.426161	0.422216	0.17444	0.172801	0.074066	0.073734	0.027659	0.029145					246.003	0.857228	0.849054	0.51084	0.500147	0.24565	0.24398	0.087556	0.089098	0.029431	0.027399
	322.402	0.654269	0.65888	0.425966	0.422427	0.174228	0.172934	0.074143	0.073799	0.027576	0.029171					246.203	0.857189	0.849121	0.510829	0.500362	0.245608	0.244153	0.087227	0.089172	0.029443	0.027423
	322.602	0.654388	0.658957	0.425667	0.422637	0.174512	0.173066	0.074178	0.073864	0.027565	0.029198					246.403	0.857556	0.849188	0.511199	0.500576	0.246137	0.244326	0.087575	0.089246	0.029346	0.027447
	322.802	0.654666	0.659035	0.425571	0.422847	0.174811	0.173198	0.074252	0.073928	0.027489	0.029225					246.603	0.856931	0.849254	0.511034	0.500788	0.246231	0.244498	0.087264	0.08932	0.029199	0.02747
	323.002	0.654968	0.659111	0.425317	0.423055	0.174939	0.173329	0.074331	0.073993	0.027312	0.029251					246.803	0.857473	0.849319	0.511295	0.501	0.247174	0.24467	0.087669	0.089393	0.029566	0.027494
	323.202	0.655268	0.659187	0.425128	0.423262	0.175171	0.17346	0.074252	0.074057	0.027445	0.029278					247.003	0.857172	0.849384	0.511482	0.501211	0.247197	0.244841	0.087548	0.089467	0.028714	0.027518
	323.402	0.655459	0.659262	0.425225	0.423468	0.175326	0.173591	0.074079	0.074121	0.027605	0.029304					247.203	0.85759	0.849448	0.512065	0.50142	0.24757	0.245011	0.087665	0.08954	0.028793	0.027542
	323.602	0.656173	0.659337	0.425274	0.423674	0.175492	0.173721	0.074068	0.074184	0.027518	0.029331					247.403	0.857197	0.849511	0.512007	0.501629	0.247604	0.245181	0.087856	0.089612	0.028546	0.027565
	323.802	0.656632	0.659411	0.426119	0.423878	0.175842	0.17385	0.073893	0.074248	0.027782	0.029357					247.603	0.856902	0.849574	0.511584	0.501836	0.247895	0.245349	0.087672	0.089685	0.028241	0.027589
	324.002	0.656588	0.659484	0.426329	0.424081	0.175889	0.173979	0.074111	0.074311	0.028291	0.029383					247.803	0.857015	0.849636	0.511726	0.502042	0.248521	0.245518	0.088175	0.089757	0.028337	0.027612
	324.202	0.656672	0.659557	0.426805	0.424284	0.176021	0.174108	0.074019	0.074374	0.028189	0.029409					248.003	0.857412	0.849697	0.512144	0.502247	0.249138	0.245685	0.088764	0.089829	0.029013	0.027636
	324.402	0.657081	0.659629	0.427975	0.424485	0.17617	0.174236	0.074193	0.074437	0.028852	0.029435					248.203	0.857489	0.849758	0.512281	0.502451	0.249157	0.245853	0.089161	0.089901	0.028963	0.027659
	324.602	0.65736	0.6597	0.428695	0.424685	0.17646	0.174364	0.074134	0.0745	0.029138	0.029461					248.403	0.85787	0.849819	0.512932	0.502654	0.249456	0.246019	0.089347	0.089973	0.029049	0.027682
	324.802	0.656759	0.659771	0.429039	0.424885	0.177054	0.174491	0.074423	0.074563	0.02908	0.029487					248.603	0.858119	0.849878	0.512868	0.502856	0.249305	0.246185	0.08909	0.090044	0.028995	0.027705
	325.002	0.656606	0.659841	0.429494	0.425083	0.177021	0.174618	0.074594	0.074625	0.029426	0.029513					248.803	0.858108	0.849937	0.512781	0.503057	0.249164	0.24635	0.089128	0.090116	0.028428	0.027729
	325.202	0.656334	0.659911	0.429557	0.425281	0.177069	0.174744	0.074172	0.074687	0.029376	0.029539					249.003	0.857842	0.849996	0.512721	0.503257	0.248911	0.246515	0.088435	0.090187	0.027905	0.027752
	325.402	0.655826	0.65998	0.429899	0.425477	0.17641	0.17487	0.074259	0.074749	0.029226	0.029564					249.203	0.858293	0.850054	0.512809	0.503456	0.248965	0.246678	0.088506	0.090257	0.028038	0.027775
	325.602	0.656359	0.660048	0.430529	0.425673	0.176845	0.174996	0.074495	0.074811	0.029297	0.02959					249.403	0.858769	0.850111	0.513266	0.503653	0.249238	0.246842	0.088588	0.090328	0.028897	0.027797
	325.802	0.656093	0.660116	0.430467	0.425867	0.176776	0.175121	0.074561	0.074873	0.028725	0.029616					249.603	0.85901	0.850168	0.513771	0.50385	0.248947	0.247005	0.088263	0.090398	0.028731	0.02782
	326.002	0.655932	0.660183	0.430229	0.426061	0.176843	0.175245	0.074337	0.074934	0.028647	0.029641					249.803	0.859179	0.850225	0.514068	0.504046	0.249411	0.247167	0.088401	0.090468	0.028711	0.027843
	326.202	0.655983	0.660249	0.430371	0.426254	0.176559	0.175369	0.0743	0.074995	0.028262	0.029666					250.003	0.85929	0.85028	0.514329	0.50424	0.249252	0.247328	0.088115	0.090538	0.028731	0.027866
	326.402	0.65589	0.660315	0.430467	0.426446	0.176468	0.175493	0.074405	0.075056	0.027586	0.029692					250.203	0.85946	0.850335	0.514684	0.504434	0.249526	0.247489	0.088386	0.090607	0.029096	0.027888
	326.602	0.655704	0.660381	0.430557	0.426637	0.176623	0.175616	0.07434	0.075117	0.027351	0.029717					250.403	0.859404	0.85039	0.514752	0.504626	0.249473	0.247649	0.088459	0.090677	0.028676	0.027911
	326.802	0.656081	0.660445	0.43109	0.426827	0.176865	0.175739	0.074495	0.075178	0.027285	0.029742					250.603	0.858955	0.850444	0.514905	0.504818	0.249722	0.247809	0.087925	0.090746	0.028847	0.027933
	327.002	0.656048	0.66051	0.430672	0.427016	0.176733	0.175862	0.074444	0.075238	0.027031	0.029767					250.803	0.859809	0.850498	0.515622	0.505008	0.250572	0.247968	0.088394	0.090815	0.028587	0.027956
	327.202	0.65567	0.660573	0.43078	0.427204	0.176747	0.175984	0.074549	0.075298	0.026933	0.029792					251.003	0.859955	0.850551	0.516299	0.505198	0.250583	0.248127	0.08901	0.090884	0.028315	0.027978
	327.402	0.655548	0.660636	0.43055	0.427391	0.176456	0.176105	0.074158	0.075359	0.026839	0.029817					251.203	0.859641	0.850603	0.516154	0.505387	0.250474	0.248285	0.089213	0.090952	0.028596	0.028
	327.602	0.655749	0.660699	0.430588	0.427578	0.176257	0.176227	0.07394	0.075419	0.026574	0.029842					251.403	0.859841	0.850655	0.515933	0.505574	0.250828	0.248442	0.089556	0.09102	0.02885	0.028023
	327.802	0.656248	0.660761	0.431239	0.427763	0.176587	0.176347	0.074288	0.075478	0.02709	0.029867					251.603	0.859936	0.850707	0.515596	0.505761	0.251069	0.248599	0.089369	0.091088	0.028513	0.028045
	328.002	0.6568	0.660823	0.431686	0.427948	0.177263	0.176468	0.074922	0.075538	0.027814	0.029891					251.803	0.860028	0.850758	0.51611	0.505946	0.25131	0.248755	0.089717	0.091156	0.028949	0.028067
	328.202	0.657459	0.660883	0.432373	0.428131	0.17795	0.176588	0.075275	0.075597	0.02798	0.029916					252.003	0.860545	0.850808	0.516479	0.506131	0.251756	0.248911	0.090377	0.091224	0.029049	0.028089
	328.402	0.657896	0.660944	0.432979	0.428314	0.17849	0.176707	0.075686	0.075656	0.028676	0.029941					252.203	0.8607	0.850859	0.516438	0.506315	0.252156	0.249066	0.09049	0.091291	0.028733	0.028111
	328.602	0.657813	0.661004	0.433384	0.428496	0.179575	0.176826	0.076131	0.075715	0.029123	0.029965					252.403	0.860839	0.850908	0.516325	0.506497	0.252136	0.24922	0.090549	0.091358	0.028501	0.028133
	328.802	0.65785	0.661063	0.433622	0.428677	0.179695	0.176945	0.076195	0.075774	0.029461	0.02999					252.603	0.860985	0.850957	0.516298	0.506679	0.252283	0.249374	0.09045	0.091425	0.028519	0.028154
	329.002	0.658892	0.661122	0.434325	0.428858	0.179797	0.177063	0.076445	0.075833	0.029885	0.030014					252.803	0.861422	0.851006	0.516468	0.50686	0.252242	0.249527	0.090308	0.091492	0.028468	0.028176
	329.202	0.659227	0.66118	0.434751	0.429037	0.179885	0.177181	0.076827	0.075891	0.030031	0.030038					253.003	0.861314	0.851054	0.516419	0.507039	0.251966	0.24968	0.09019	0.091558	0.028803	0.028198
	329.402	0.658527	0.661238	0.434815	0.429215	0.179183	0.177298	0.076978	0.07595	0.028892	0.030062					253.203	0.861979	0.851101	0.516813	0.507218	0.252465	0.249832	0.09045	0.091625	0.029586	0.028219
	329.602	0.659013	0.661295	0.434894	0.429393	0.179899	0.177415	0.077007	0.076008	0.028665	0.030087					253.403	0.862466	0.851148	0.516916	0.507396	0.252784	0.249984	0.090049	0.091691	0.029774	0.028241
	329.802	0.658883	0.661352	0.434893	0.42957	0.179743	0.177532	0.076919	0.076066	0.028416	0.030111					253.603	0.862348	0.851195	0.516719	0.507573	0.252539	0.250135	0.089773	0.091757	0.029372	0.028262
	330.002	0.658355	0.661408	0.434743	0.429746	0.179656	0.177648	0.077016	0.076124	0.028308	0.030135					253.803	0.862142	0.851241	0.51681	0.507749	0.253002	0.250285	0.089842	0.091822	0.029615	0.028284
	330.202	0.658517	0.661464	0.435112	0.429921	0.179769	0.177764	0.07757	0.076181	0.028613	0.030159					254.003	0.862442	0.851287	0.517239	0.507924	0.253276	0.250435	0.089974	0.091888	0.03005	0.028305
	330.402	0.658485	0.66152	0.435661	0.430095	0.179838	0.177879	0.078345	0.076239	0.028634	0.030183					254.203	0.862415	0.851332	0.51771	0.508099	0.253706	0.250584	0.090616	0.091953	0.030426	0.028326
	330.602	0.658848	0.661574	0.436021	0.430268	0.179902	0.177994	0.078244	0.076296	0.02903	0.030206					254.403	0.861982	0.851377	0.517622	0.508272	0.253711	0.250733	0.090512	0.092018	0.030569	0.028348
	330.802	0.659175	0.661629	0.43605	0.430441	0.179815	0.178109	0.078366	0.076353	0.028844	0.03023					254.603	0.861862	0.851422	0.517863	0.508444	0.254469	0.250881	0.09067	0.092083	0.030406	0.028369
	331.002	0.659261	0.661683	0.435996	0.430613	0.179854	0.178223	0.078384	0.07641	0.028757	0.030254					254.803	0.861937	0.851466	0.518115	0.508616	0.25483	0.251029	0.09122	0.092148	0.030279	0.02839
	331.202	0.65934	0.661736	0.436298	0.430784	0.179748	0.178337	0.078335	0.076467	0.02903	0.030277					255.003	0.861522	0.851509	0.517787	0.508786	0.254717	0.251176	0.091268	0.092212	0.030451	0.028411
	331.402	0.659277	0.661789	0.435755	0.430954	0.179732	0.17845	0.077592	0.076523	0.028717	0.030301					255.203	0.861134	0.851552	0.517263	0.508956	0.254495	0.251323	0.090977	0.092276	0.030824	0.028432
	331.602	0.659603	0.661841	0.436057	0.431123	0.179821	0.178563	0.077687	0.07658	0.028896	0.030324					255.403	0.861592	0.851595	0.517605	0.509125	0.254842	0.251469	0.09157	0.09234	0.031161	0.028453
	331.802	0.660018	0.661893	0.436146	0.431291	0.180416	0.178676	0.077649	0.076636	0.029272	0.030348					255.603	0.861814	0.851637	0.518036	0.509293	0.254922	0.251614	0.091536	0.092404	0.030907	0.028474
	332.002	0.660033	0.661945	0.436181	0.431459	0.180717	0.178788	0.077687	0.076692	0.029545	0.030371					255.803	0.862192	0.851679	0.518665	0.50946	0.255127	0.251759	0.091826	0.092467	0.03109	0.028494
	332.202	0.660462	0.661996	0.436492	0.431626	0.181388	0.1789	0.078219	0.076748	0.029886	0.030394					256.003	0.862592	0.851721	0.519096	0.509626	0.255583	0.251903	0.092452	0.092531	0.031168	0.028515
	332.402	0.660342	0.662047	0.436859	0.431792	0.181629	0.179011	0.077953	0.076803	0.030038	0.030417					256.203	0.862618	0.851762	0.519229	0.509791	0.255625	0.252047	0.092566	0.092594	0.0311	0.028536
	332.602	0.660728	0.662097	0.437296	0.431957	0.182428	0.179122	0.078097	0.076859	0.03055	0.030441					256.403	0.863059	0.851803	0.519677	0.509956	0.255734	0.25219	0.093018	0.092657	0.031144	0.028556
	332.802	0.661228	0.662147	0.437293	0.432122	0.182405	0.179233	0.078028	0.076914	0.030613	0.030464					256.603	0.863567	0.851843	0.520338	0.510119	0.25584	0.252333	0.09327	0.09272	0.031769	0.028577
	333.002	0.661272	0.662196	0.437464	0.432285	0.18226	0.179343	0.077809	0.076969	0.030443	0.030487					256.803	0.863844	0.851883	0.520342	0.510282	0.255466	0.252475	0.093234	0.092782	0.03162	0.028597
	333.202	0.660765	0.662245	0.437453	0.432448	0.182231	0.179453	0.077525	0.077024	0.029916	0.03051					257.003	0.863732	0.851922	0.52021	0.510444	0.255618	0.252617	0.093391	0.092845	0.0316	0.028618
	333.402	0.660542	0.662293	0.437141	0.43261	0.182196	0.179563	0.077194	0.077079	0.029332	0.030532					257.203	0.864343	0.851961	0.52024	0.510605	0.25537	0.252758	0.093502	0.092907	0.031527	0.028638
	333.602	0.661034	0.662341	0.437526	0.432771	0.182844	0.179672	0.077715	0.077134	0.030066	0.030555					257.403	0.864527	0.852	0.520774	0.510765	0.255412	0.252899	0.093701	0.092969	0.031074	0.028658
	333.802	0.660785	0.662389	0.437596	0.432932	0.183005	0.179781	0.077991	0.077188	0.030426	0.030578					257.603	0.864334	0.852038	0.520451	0.510924	0.255272	0.253039	0.093585	0.09303	0.030602	0.028678
	334.002	0.660653	0.662436	0.437509	0.433092	0.183379	0.179889	0.07858	0.077243	0.031119	0.030601					257.803	0.864177	0.852076	0.520217	0.511083	0.2549	0.253179	0.093379	0.093092	0.03038	0.028698
	334.202	0.6612	0.662483	0.437462	0.433251	0.183525	0.179997	0.078927	0.077297	0.031679	0.030623					258.003	0.864326	0.852114	0.519958	0.51124	0.254505	0.253318	0.093345	0.093153	0.029956	0.028718
	334.402	0.661631	0.66253	0.438244	0.433409	0.183849	0.180105	0.079728	0.077351	0.032106	0.030646					258.203	0.863981	0.852151	0.519836	0.511397	0.254451	0.253456	0.093437	0.093214	0.029812	0.028739
	334.602	0.662499	0.662575	0.438622	0.433566	0.184103	0.180212	0.079506	0.077405	0.032454	0.030668					258.403	0.863479	0.852188	0.519735	0.511553	0.254408	0.253594	0.093216	0.093275	0.029556	0.028758
	334.802	0.662996	0.662621	0.439147	0.433723	0.184213	0.180319	0.080128	0.077459	0.032847	0.030691					258.603	0.86301	0.852224	0.519318	0.511708	0.25456	0.253732	0.09302	0.093336	0.029179	0.028778
	335.002	0.663321	0.662666	0.439573	0.433879	0.184245	0.180425	0.08018	0.077512	0.033291	0.030713					258.803	0.863156	0.852261	0.519375	0.511863	0.254998	0.253869	0.093308	0.093397	0.029715	0.028798
	335.202	0.662641	0.662711	0.439119	0.434034	0.183346	0.180531	0.079871	0.077566	0.032841	0.030735					259.003	0.863291	0.852296	0.519991	0.512016	0.255184	0.254005	0.09313	0.093457	0.02995	0.028818
	335.402	0.662486	0.662755	0.43921	0.434189	0.183588	0.180637	0.079403	0.077619	0.032414	0.030757					259.203	0.863349	0.852332	0.520489	0.512169	0.256067	0.254141	0.09321	0.093517	0.030412	0.028838
	335.602	0.662773	0.662799	0.439372	0.434342	0.183314	0.180742	0.079672	0.077672	0.032423	0.03078					259.403	0.863407	0.852367	0.52101	0.512321	0.256679	0.254277	0.093453	0.093577	0.030421	0.028857
	335.802	0.662787	0.662843	0.439185	0.434495	0.183495	0.180847	0.07955	0.077725	0.032364	0.030802					259.603	0.864096	0.852402	0.521518	0.512472	0.257	0.254412	0.093072	0.093637	0.030247	0.028877
	336.002	0.662585	0.662886	0.43964	0.434648	0.183432	0.180952	0.079774	0.077777	0.032006	0.030824					259.803	0.863764	0.852436	0.52158	0.512622	0.256893	0.254546	0.092692	0.093697	0.030157	0.028896
	336.202	0.662499	0.662929	0.439914	0.434799	0.183781	0.181056	0.079913	0.07783	0.031939	0.030846					260.003	0.863952	0.85247	0.522176	0.512772	0.257865	0.25468	0.093175	0.093756	0.030522	0.028916
	336.402	0.662196	0.662972	0.439893	0.43495	0.183768	0.18116	0.078963	0.077882	0.031322	0.030867					260.203	0.864329	0.852504	0.522162	0.51292	0.258328	0.254814	0.093146	0.093815	0.030703	0.028935
	336.602	0.662581	0.663014	0.439736	0.4351	0.183856	0.181264	0.078482	0.077935	0.031163	0.030889					260.403	0.864594	0.852537	0.522016	0.513068	0.259083	0.254947	0.093017	0.093874	0.030931	0.028955
	336.802	0.662612	0.663056	0.439786	0.435249	0.18386	0.181367	0.078513	0.077987	0.030945	0.030911					260.603	0.864296	0.85257	0.521819	0.513216	0.258901	0.255079	0.092396	0.093933	0.030941	0.028974
	337.002	0.662126	0.663097	0.439509	0.435398	0.183629	0.18147	0.07822	0.078039	0.0304	0.030933					260.803	0.864514	0.852603	0.521659	0.513362	0.258899	0.255211	0.092307	0.093992	0.031367	0.028993
	337.202	0.661706	0.663138	0.439242	0.435546	0.183629	0.181572	0.078155	0.07809	0.029939	0.030954					261.003	0.86492	0.852635	0.522049	0.513508	0.259162	0.255343	0.092729	0.09405	0.031371	0.029012
	337.402	0.661843	0.663179	0.439078	0.435693	0.183671	0.181674	0.078414	0.078142	0.029769	0.030976					261.203	0.865774	0.852668	0.522688	0.513652	0.259277	0.255474	0.093266	0.094108	0.031691	0.029031
	337.602	0.661674	0.663219	0.438767	0.435839	0.183467	0.181776	0.078509	0.078193	0.02974	0.030997					261.403	0.865551	0.852699	0.52312	0.513797	0.259443	0.255604	0.0935	0.094166	0.03139	0.02905
	337.802	0.66156	0.663259	0.438671	0.435985	0.183293	0.181877	0.078125	0.078245	0.029554	0.031019					261.603	0.86528	0.852731	0.522278	0.51394	0.258703	0.255734	0.092827	0.094224	0.031203	0.029069
	338.002	0.661194	0.663298	0.438058	0.43613	0.183242	0.181978	0.077776	0.078296	0.029315	0.03104					261.803	0.865138	0.852762	0.522038	0.514083	0.258022	0.255864	0.092672	0.094282	0.031037	0.029088
	338.202	0.66103	0.663338	0.437617	0.436275	0.182826	0.182079	0.077773	0.078347	0.028939	0.031061					262.003	0.865407	0.852793	0.522481	0.514224	0.257963	0.255993	0.093057	0.09434	0.030854	0.029107
	338.402	0.661508	0.663377	0.438226	0.436418	0.182934	0.182179	0.078126	0.078398	0.02929	0.031083					262.203	0.86509	0.852823	0.522812	0.514366	0.257613	0.256121	0.093007	0.094397	0.030881	0.029126
	338.602	0.661599	0.663415	0.437804	0.436561	0.182498	0.182279	0.077811	0.078448	0.02925	0.031104					262.403	0.864963	0.852854	0.523087	0.514506	0.257553	0.256249	0.093525	0.094454	0.030856	0.029145
	338.802	0.661464	0.663453	0.43802	0.436704	0.182238	0.182379	0.077987	0.078499	0.029411	0.031125					262.603	0.864875	0.852884	0.522909	0.514646	0.257693	0.256377	0.093751	0.094511	0.031038	0.029164
	339.002	0.661345	0.663491	0.437718	0.436845	0.182046	0.182478	0.077593	0.078549	0.029246	0.031146					262.803	0.865193	0.852913	0.523447	0.514784	0.258047	0.256504	0.094245	0.094568	0.031225	0.029182
	339.202	0.660933	0.663529	0.437501	0.436986	0.181938	0.182577	0.077565	0.078599	0.028384	0.031167					263.003	0.865015	0.852943	0.523651	0.514923	0.258272	0.256631	0.094136	0.094624	0.031149	0.029201
	339.402	0.661096	0.663566	0.43787	0.437126	0.182206	0.182676	0.077508	0.078649	0.028441	0.031188					263.203	0.864784	0.852972	0.523365	0.51506	0.258817	0.256757	0.0939	0.094681	0.031247	0.029219
	339.602	0.66147	0.663603	0.4382	0.437266	0.182457	0.182774	0.078087	0.078699	0.028512	0.031209					263.403	0.865059	0.853001	0.52329	0.515197	0.258947	0.256883	0.093916	0.094737	0.030944	0.029238
	339.802	0.661544	0.66364	0.438292	0.437405	0.182517	0.182872	0.077724	0.078749	0.028351	0.03123					263.603	0.865609	0.853029	0.52331	0.515333	0.259471	0.257008	0.094193	0.094793	0.030953	0.029256
	340.002	0.661302	0.663676	0.438543	0.437543	0.182626	0.18297	0.077354	0.078799	0.027919	0.031251					263.803	0.865396	0.853057	0.523045	0.515468	0.259816	0.257133	0.094277	0.094849	0.030778	0.029275
	340.202	0.660984	0.663712	0.438338	0.437681	0.182928	0.183067	0.077023	0.078848	0.028022	0.031271					264.003	0.865969	0.853085	0.523406	0.515603	0.261162	0.257257	0.094591	0.094905	0.030924	0.029293
	340.402	0.660674	0.663747	0.43832	0.437818	0.182906	0.183164	0.076452	0.078897	0.02774	0.031292					264.203	0.866162	0.853113	0.523044	0.515737	0.261248	0.257381	0.094462	0.09496	0.030964	0.029311
	340.602	0.661123	0.663783	0.438562	0.437954	0.183175	0.18326	0.076653	0.078946	0.028183	0.031312					264.403	0.865688	0.85314	0.522946	0.51587	0.261574	0.257504	0.094363	0.095015	0.030601	0.029329
	340.802	0.66114	0.663818	0.439131	0.438089	0.183996	0.183357	0.077684	0.078995	0.028914	0.031333					264.603	0.865691	0.853168	0.523004	0.516002	0.261814	0.257627	0.094326	0.09507	0.030596	0.029348
	341.002	0.661133	0.663853	0.439271	0.438224	0.184529	0.183452	0.077785	0.079044	0.028884	0.031353					264.803	0.866094	0.853194	0.523167	0.516134	0.261987	0.25775	0.094957	0.095125	0.030823	0.029366
	341.202	0.661465	0.663887	0.439808	0.438359	0.184824	0.183548	0.078271	0.079093	0.029495	0.031374					265.003	0.866357	0.853221	0.523285	0.516265	0.262196	0.257872	0.095181	0.09518	0.030236	0.029384
	341.402	0.662081	0.663921	0.440547	0.438492	0.185545	0.183643	0.078728	0.079142	0.030102	0.031394					265.203	0.866054	0.853247	0.523583	0.516395	0.261874	0.257993	0.095165	0.095235	0.029985	0.029402
	341.602	0.66214	0.663955	0.440538	0.438625	0.185604	0.183738	0.079	0.07919	0.03009	0.031415					265.403	0.865488	0.853274	0.52325	0.516525	0.261882	0.258114	0.095221	0.095289	0.029962	0.02942
	341.802	0.662337	0.663988	0.440731	0.438758	0.18598	0.183833	0.079251	0.079238	0.030008	0.031435					265.603	0.865305	0.853299	0.523218	0.516654	0.26179	0.258235	0.095191	0.095344	0.030079	0.029437
	342.002	0.661854	0.664022	0.440433	0.438889	0.185911	0.183927	0.079317	0.079286	0.029929	0.031455					265.803	0.865472	0.853325	0.523824	0.516782	0.262201	0.258355	0.095022	0.095398	0.030139	0.029455
	342.202	0.6623	0.664054	0.440785	0.439021	0.185731	0.184021	0.079408	0.079334	0.030067	0.031475					266.003	0.865268	0.85335	0.52391	0.51691	0.261935	0.258475	0.094997	0.095452	0.030038	0.029473
	342.402	0.662689	0.664087	0.440745	0.439151	0.185723	0.184114	0.079545	0.079382	0.030427	0.031495					266.203	0.865014	0.853375	0.523567	0.517037	0.261168	0.258594	0.094768	0.095505	0.029877	0.029491
	342.602	0.663201	0.664119	0.440782	0.439281	0.185802	0.184207	0.079998	0.07943	0.030685	0.031515					266.403	0.864832	0.8534	0.523419	0.517163	0.260958	0.258713	0.094907	0.095559	0.029828	0.029508
	342.802	0.663625	0.664152	0.441014	0.43941	0.185789	0.1843	0.080033	0.079477	0.030603	0.031535					266.603	0.8646	0.853425	0.523465	0.517289	0.260676	0.258832	0.094346	0.095612	0.029642	0.029526
	343.002	0.664005	0.664183	0.440786	0.439539	0.185718	0.184393	0.079813	0.079525	0.03045	0.031555					266.803	0.864199	0.853449	0.523262	0.517414	0.260317	0.258949	0.094034	0.095665	0.029389	0.029543
	343.202	0.664456	0.664215	0.441014	0.439667	0.186078	0.184485	0.079889	0.079572	0.030394	0.031575					267.003	0.864416	0.853473	0.52356	0.517539	0.260459	0.259067	0.094344	0.095718	0.029687	0.029561
	343.402	0.664763	0.664246	0.44142	0.439794	0.186079	0.184577	0.07963	0.079619	0.030488	0.031594					267.203	0.864208	0.853497	0.523259	0.517662	0.260684	0.259184	0.093738	0.095771	0.029189	0.029578
	343.602	0.665659	0.664277	0.441685	0.439921	0.186544	0.184669	0.079708	0.079666	0.030588	0.031614					267.403	0.864565	0.853521	0.523608	0.517785	0.260828	0.259301	0.093514	0.095824	0.029386	0.029596
	343.802	0.66588	0.664308	0.441612	0.440047	0.186061	0.18476	0.079223	0.079713	0.030544	0.031634					267.603	0.864738	0.853544	0.523933	0.517908	0.261263	0.259417	0.093608	0.095877	0.029431	0.029613
	344.002	0.665941	0.664338	0.441676	0.440173	0.185988	0.184851	0.079232	0.079759	0.03026	0.031653					267.803	0.864637	0.853568	0.52431	0.518029	0.26127	0.259533	0.093235	0.095929	0.02938	0.02963
	344.202	0.665802	0.664368	0.441822	0.440297	0.186345	0.184942	0.079024	0.079806	0.03015	0.031673					268.003	0.864744	0.853591	0.524772	0.518151	0.261126	0.259648	0.092892	0.095981	0.029234	0.029648
	344.402	0.666094	0.664398	0.442439	0.440422	0.186476	0.185032	0.079271	0.079852	0.030492	0.031692					268.203	0.864713	0.853613	0.524882	0.518271	0.260731	0.259763	0.09271	0.096033	0.029447	0.029665
	344.602	0.666669	0.664428	0.442841	0.440546	0.18693	0.185122	0.079459	0.079898	0.030895	0.031712					268.403	0.865037	0.853636	0.525205	0.518391	0.261166	0.259878	0.093055	0.096085	0.029875	0.029682
	344.802	0.667086	0.664457	0.443209	0.440669	0.187023	0.185212	0.079673	0.079945	0.030953	0.031731					268.603	0.865645	0.853658	0.525255	0.51851	0.261428	0.259992	0.093438	0.096137	0.030545	0.029699
	345.002	0.666956	0.664486	0.442845	0.440791	0.186976	0.185301	0.079333	0.079991	0.030785	0.031751					268.803	0.865893	0.85368	0.525746	0.518629	0.261793	0.260105	0.094059	0.096188	0.030743	0.029716
	345.202	0.666557	0.664515	0.442588	0.440913	0.186472	0.18539	0.079262	0.080036	0.030813	0.03177					269.003	0.866486	0.853702	0.52643	0.518747	0.262315	0.260218	0.094834	0.09624	0.031069	0.029733
	345.402	0.666942	0.664544	0.442909	0.441035	0.187019	0.185479	0.079972	0.080082	0.031102	0.031789					269.203	0.866341	0.853724	0.526804	0.518864	0.262597	0.260331	0.095271	0.096291	0.031131	0.02975
	345.602	0.666866	0.664572	0.442705	0.441155	0.186933	0.185568	0.080354	0.080128	0.030519	0.031808					269.403	0.866379	0.853745	0.527003	0.518981	0.263737	0.260444	0.095652	0.096342	0.031945	0.029767
	345.802	0.666611	0.6646	0.442779	0.441276	0.18712	0.185656	0.080473	0.080173	0.030552	0.031827					269.603	0.867015	0.853766	0.527831	0.519097	0.264585	0.260556	0.096175	0.096393	0.032492	0.029783
	346.002	0.666323	0.664628	0.44302	0.441395	0.187183	0.185744	0.081073	0.080218	0.030529	0.031846					269.803	0.867032	0.853787	0.528075	0.519212	0.264829	0.260667	0.096311	0.096443	0.032768	0.0298
	346.202	0.665914	0.664656	0.443093	0.441514	0.186792	0.185831	0.081048	0.080263	0.030428	0.031865					270.003	0.867016	0.853808	0.527742	0.519327	0.265035	0.260778	0.096881	0.096494	0.032824	0.029817
	346.402	0.665813	0.664683	0.442978	0.441633	0.186516	0.185918	0.081688	0.080308	0.030475	0.031884					270.203	0.867253	0.853829	0.528026	0.519442	0.264806	0.260889	0.097392	0.096544	0.032632	0.029834
	346.602	0.665698	0.66471	0.44295	0.441751	0.186644	0.186005	0.081902	0.080353	0.030683	0.031903					270.403	0.867186	0.853849	0.528351	0.519555	0.264902	0.260999	0.097471	0.096595	0.032648	0.02985
	346.802	0.664917	0.664737	0.442712	0.441868	0.186331	0.186092	0.081124	0.080398	0.03032	0.031922					270.603	0.866983	0.853869	0.528672	0.519668	0.26525	0.261109	0.097576	0.096645	0.032001	0.029867
	347.002	0.66469	0.664764	0.442772	0.441985	0.186425	0.186178	0.080643	0.080442	0.03012	0.031941					270.803	0.867158	0.853889	0.528581	0.519781	0.265472	0.261218	0.097852	0.096694	0.032045	0.029883
	347.202	0.664609	0.66479	0.4433	0.442101	0.186489	0.186264	0.080467	0.080487	0.03003	0.031959					271.003	0.867341	0.853909	0.528636	0.519893	0.266023	0.261328	0.098213	0.096744	0.032259	0.0299
	347.402	0.66392	0.664816	0.442941	0.442217	0.186554	0.18635	0.080285	0.080531	0.029711	0.031978					271.203	0.867084	0.853929	0.528314	0.520004	0.266486	0.261436	0.097993	0.096794	0.032003	0.029916
	347.602	0.664046	0.664842	0.443112	0.442332	0.186583	0.186436	0.080399	0.080575	0.029931	0.031997					271.403	0.867267	0.853948	0.528563	0.520115	0.26651	0.261544	0.098098	0.096843	0.032282	0.029932
	347.802	0.663797	0.664868	0.443126	0.442446	0.186623	0.186521	0.080485	0.080619	0.030397	0.032015					271.603	0.867139	0.853967	0.528582	0.520225	0.266663	0.261652	0.0984	0.096892	0.031756	0.029949
	348.002	0.66365	0.664894	0.443254	0.44256	0.186999	0.186606	0.080824	0.080663	0.030497	0.032034					271.803	0.866997	0.853987	0.528298	0.520335	0.266295	0.26176	0.097989	0.096941	0.031907	0.029965
	348.202	0.663787	0.664919	0.443406	0.442674	0.187485	0.18669	0.0808	0.080707	0.03076	0.032052					272.003	0.866976	0.854005	0.527568	0.520444	0.265507	0.261867	0.097494	0.09699	0.031534	0.029981
	348.402	0.664346	0.664944	0.444077	0.442787	0.188105	0.186774	0.081543	0.080751	0.031675	0.03207					272.203	0.86686	0.854024	0.52716	0.520552	0.265177	0.261973	0.097389	0.097039	0.032087	0.029997
	348.602	0.664193	0.664969	0.443952	0.442899	0.188072	0.186858	0.081174	0.080794	0.031197	0.032089					272.403	0.86721	0.854043	0.527253	0.52066	0.265127	0.26208	0.097575	0.097088	0.03245	0.030013
	348.802	0.664334	0.664993	0.443667	0.443011	0.188278	0.186942	0.081212	0.080837	0.030911	0.032107					272.603	0.867125	0.854061	0.527596	0.520767	0.265253	0.262185	0.097789	0.097136	0.032164	0.030029
	349.002	0.664569	0.665018	0.443634	0.443122	0.188731	0.187025	0.081384	0.080881	0.031006	0.032125					272.803	0.867166	0.854079	0.527725	0.520874	0.265639	0.262291	0.097791	0.097185	0.031877	0.030045
	349.202	0.665075	0.665042	0.443786	0.443233	0.188917	0.187108	0.081685	0.080924	0.030747	0.032143					273.003	0.867182	0.854097	0.527883	0.52098	0.265503	0.262396	0.097616	0.097233	0.031717	0.030061
	349.402	0.665844	0.665066	0.444049	0.443343	0.189834	0.187191	0.08217	0.080967	0.030541	0.032161					273.203	0.866652	0.854115	0.527778	0.521086	0.26538	0.262501	0.097318	0.097281	0.031604	0.030077
	349.602	0.666408	0.66509	0.444322	0.443453	0.190705	0.187274	0.082467	0.08101	0.03059	0.03218					273.403	0.8669	0.854132	0.528261	0.521191	0.266059	0.262605	0.097317	0.097328	0.032402	0.030093
	349.802	0.667009	0.665113	0.444459	0.443562	0.191255	0.187356	0.082836	0.081052	0.031055	0.032198					273.603	0.866723	0.85415	0.528828	0.521295	0.266298	0.262709	0.09708	0.097376	0.032421	0.030109
	350.002	0.667318	0.665137	0.444808	0.443671	0.19157	0.187438	0.083251	0.081095	0.031048	0.032215					273.803	0.86667	0.854167	0.528519	0.521399	0.266255	0.262812	0.097048	0.097424	0.032149	0.030125
	350.202	0.667408	0.66516	0.444758	0.443779	0.191415	0.18752	0.083214	0.081137	0.031152	0.032233					274.003	0.867056	0.854184	0.528673	0.521503	0.266212	0.262915	0.096836	0.097471	0.032323	0.03014
	350.402	0.667846	0.665183	0.445147	0.443886	0.191563	0.187601	0.083261	0.08118	0.031755	0.032251					274.203	0.866966	0.854201	0.52896	0.521606	0.265721	0.263018	0.096671	0.097518	0.032059	0.030156
	350.602	0.667531	0.665206	0.44487	0.443993	0.191396	0.187682	0.082737	0.081222	0.031813	0.032269					274.403	0.867217	0.854218	0.529376	0.521708	0.266027	0.26312	0.096367	0.097565	0.032352	0.030172
	350.802	0.667047	0.665228	0.44503	0.4441	0.190638	0.187763	0.082033	0.081264	0.031524	0.032287					274.603	0.867407	0.854234	0.529637	0.52181	0.266557	0.263222	0.096577	0.097612	0.032616	0.030187
	351.002	0.667545	0.665251	0.444889	0.444206	0.190594	0.187843	0.082293	0.081306	0.031732	0.032304					274.803	0.867991	0.854251	0.529843	0.521911	0.266404	0.263324	0.096921	0.097659	0.033124	0.030203
	351.202	0.66707	0.665273	0.444331	0.444312	0.189567	0.187923	0.081686	0.081348	0.031426	0.032322					275.003	0.867833	0.854267	0.530135	0.522012	0.266533	0.263425	0.097194	0.097706	0.033304	0.030218
	351.402	0.667006	0.665295	0.443957	0.444417	0.190285	0.188003	0.08173	0.081389	0.031571	0.03234					275.203	0.867781	0.854283	0.53036	0.522112	0.26651	0.263526	0.097485	0.097752	0.033232	0.030234
	351.602	0.667028	0.665316	0.444037	0.444521	0.189957	0.188083	0.081734	0.081431	0.032036	0.032357					275.403	0.867948	0.854299	0.530428	0.522211	0.266518	0.263626	0.097474	0.097798	0.03339	0.030249
	351.802	0.667008	0.665338	0.443979	0.444625	0.190104	0.188162	0.081965	0.081472	0.032497	0.032375					275.603	0.867455	0.854315	0.530289	0.522311	0.265958	0.263726	0.097282	0.097845	0.032831	0.030264
	352.002	0.666722	0.665359	0.444082	0.444729	0.189808	0.188242	0.08175	0.081513	0.032172	0.032392					275.803	0.867127	0.854331	0.529931	0.522409	0.265427	0.263826	0.096512	0.097891	0.032586	0.03028
	352.202	0.666898	0.665381	0.444294	0.444832	0.190171	0.18832	0.081835	0.081555	0.032266	0.03241					276.003	0.8675	0.854346	0.530012	0.522507	0.265544	0.263925	0.096836	0.097936	0.032363	0.030295
	352.402	0.666841	0.665402	0.444625	0.444934	0.190612	0.188399	0.082318	0.081596	0.032521	0.032427					276.203	0.867176	0.854361	0.529967	0.522605	0.265391	0.264024	0.096705	0.097982	0.032436	0.03031
	352.602	0.665964	0.665422	0.444475	0.445036	0.190377	0.188477	0.081829	0.081637	0.031369	0.032444					276.403	0.867442	0.854377	0.530197	0.522702	0.265892	0.264123	0.096778	0.098028	0.03205	0.030325
	352.802	0.666622	0.665443	0.445028	0.445138	0.19087	0.188555	0.082584	0.081677	0.03164	0.032461					276.603	0.867158	0.854392	0.529969	0.522799	0.266057	0.264221	0.096477	0.098073	0.0313	0.03034
	353.002	0.666718	0.665464	0.445162	0.445239	0.191127	0.188633	0.082576	0.081718	0.031241	0.032479					276.803	0.867027	0.854407	0.529464	0.522895	0.266203	0.264319	0.096496	0.098118	0.03111	0.030355
	353.202	0.666684	0.665484	0.445314	0.44534	0.190765	0.188711	0.082689	0.081759	0.030699	0.032496					277.003	0.866723	0.854421	0.529534	0.52299	0.265993	0.264417	0.096691	0.098164	0.030813	0.03037
	353.402	0.66684	0.665504	0.445538	0.44544	0.191501	0.188788	0.082913	0.081799	0.031025	0.032513					277.203	0.866504	0.854436	0.529653	0.523085	0.266172	0.264514	0.096759	0.098209	0.030466	0.030385
	353.602	0.667021	0.665524	0.446133	0.445539	0.192254	0.188865	0.083126	0.081839	0.031421	0.03253					277.403	0.866244	0.85445	0.529487	0.52318	0.26644	0.26461	0.096468	0.098253	0.030117	0.0304
	353.802	0.666942	0.665544	0.446177	0.445638	0.191732	0.188941	0.082953	0.081879	0.031198	0.032547					277.603	0.866027	0.854465	0.529303	0.523274	0.266659	0.264707	0.096082	0.098298	0.02987	0.030415
	354.002	0.666518	0.665563	0.446388	0.445737	0.191553	0.189018	0.083009	0.08192	0.031011	0.032564					277.803	0.866107	0.854479	0.528657	0.523367	0.266731	0.264803	0.096135	0.098343	0.029592	0.03043
	354.202	0.666701	0.665583	0.446986	0.445835	0.191815	0.189094	0.08367	0.081959	0.031695	0.032581					278.003	0.865728	0.854493	0.528767	0.52346	0.266536	0.264898	0.095882	0.098387	0.029605	0.030445
	354.402	0.666338	0.665602	0.447462	0.445933	0.191592	0.18917	0.083503	0.081999	0.032144	0.032598					278.203	0.86537	0.854507	0.528376	0.523553	0.266614	0.264994	0.096198	0.098431	0.029766	0.03046
	354.602	0.666323	0.665621	0.447512	0.44603	0.19112	0.189245	0.083421	0.082039	0.032221	0.032614					278.403	0.865782	0.85452	0.528326	0.523645	0.266959	0.265089	0.096509	0.098475	0.030371	0.030474
	354.802	0.666216	0.66564	0.447585	0.446127	0.19086	0.189321	0.083361	0.082079	0.032375	0.032631					278.603	0.865671	0.854534	0.528431	0.523737	0.267253	0.265183	0.097131	0.098519	0.030772	0.030489
	355.002	0.666885	0.665659	0.447471	0.446223	0.191602	0.189396	0.083633	0.082118	0.03321	0.032648					278.803	0.865312	0.854548	0.528468	0.523828	0.266898	0.265278	0.097275	0.098563	0.030686	0.030503
	355.202	0.666686	0.665677	0.447674	0.446319	0.191357	0.189471	0.083009	0.082157	0.033036	0.032664					279.003	0.864759	0.854561	0.528834	0.523919	0.26677	0.265371	0.097298	0.098607	0.030892	0.030518
	355.402	0.667462	0.665696	0.448191	0.446414	0.19262	0.189545	0.083557	0.082196	0.033747	0.032681					279.203	0.864756	0.854574	0.528655	0.524009	0.267006	0.265465	0.097081	0.098651	0.031018	0.030532
	355.602	0.667781	0.665714	0.448492	0.446509	0.192345	0.189619	0.0837	0.082236	0.034293	0.032698					279.403	0.865221	0.854587	0.529385	0.524098	0.267475	0.265558	0.097678	0.098694	0.031714	0.030547
	355.802	0.66788	0.665732	0.4487	0.446604	0.192856	0.189693	0.083577	0.082275	0.034374	0.032714					279.603	0.864992	0.8546	0.529572	0.524188	0.267271	0.265651	0.097753	0.098737	0.03155	0.030561
	356.002	0.66783	0.66575	0.448388	0.446698	0.192957	0.189767	0.083177	0.082313	0.03394	0.032731					279.803	0.865298	0.854613	0.530104	0.524276	0.267764	0.265744	0.09805	0.09878	0.032167	0.030576
	356.202	0.668201	0.665768	0.44813	0.446791	0.193311	0.189841	0.083478	0.082352	0.03402	0.032747					280.003	0.866265	0.854626	0.530645	0.524365	0.268652	0.265836	0.099017	0.098823	0.033257	0.03059
	356.402	0.668119	0.665786	0.447974	0.446885	0.193362	0.189914	0.083408	0.082391	0.033954	0.032763					280.203	0.866303	0.854638	0.530595	0.524453	0.268555	0.265928	0.098648	0.098866	0.033288	0.030604
	356.602	0.668197	0.665803	0.448164	0.446977	0.193537	0.189987	0.08317	0.082429	0.033301	0.03278					280.403	0.867026	0.854651	0.530883	0.52454	0.269187	0.266019	0.099173	0.098909	0.03344	0.030619
	356.802	0.668867	0.66582	0.448425	0.447069	0.193656	0.19006	0.08347	0.082468	0.033581	0.032796					280.603	0.867245	0.854663	0.53095	0.524627	0.269019	0.26611	0.099104	0.098951	0.033536	0.030633
	357.002	0.668572	0.665838	0.448059	0.447161	0.193676	0.190132	0.0833	0.082506	0.033146	0.032812					280.803	0.867643	0.854675	0.531758	0.524713	0.269664	0.266201	0.099522	0.098994	0.033831	0.030647
	357.202	0.668709	0.665855	0.448591	0.447253	0.193325	0.190204	0.083556	0.082544	0.03306	0.032828					281.003	0.86766	0.854688	0.531812	0.524799	0.269696	0.266291	0.099341	0.099036	0.033657	0.030661
	357.402	0.668632	0.665871	0.448531	0.447343	0.193871	0.190276	0.0837	0.082582	0.033355	0.032844					281.203	0.867818	0.8547	0.532235	0.524885	0.269965	0.266382	0.099375	0.099078	0.033621	0.030675
	357.602	0.668327	0.665888	0.448454	0.447434	0.193305	0.190348	0.083259	0.08262	0.032431	0.032861					281.403	0.867836	0.854711	0.532366	0.52497	0.269888	0.266471	0.098934	0.09912	0.033304	0.030689
	357.802	0.668315	0.665905	0.448454	0.447524	0.19278	0.19042	0.083165	0.082658	0.032098	0.032877					281.603	0.868145	0.854723	0.532394	0.525055	0.269867	0.266561	0.098396	0.099162	0.03335	0.030703
	358.002	0.668038	0.665921	0.448677	0.447613	0.192616	0.190491	0.083344	0.082695	0.031967	0.032893					281.803	0.867804	0.854735	0.532522	0.525139	0.269846	0.26665	0.098214	0.099204	0.032886	0.030717
	358.202	0.668272	0.665937	0.449065	0.447703	0.192911	0.190562	0.083431	0.082733	0.032255	0.032908					282.003	0.867312	0.854746	0.532553	0.525222	0.269678	0.266739	0.098438	0.099246	0.032647	0.030731
	358.402	0.667793	0.665954	0.44918	0.447791	0.1924	0.190633	0.083124	0.08277	0.032145	0.032924					282.203	0.867258	0.854758	0.532131	0.525306	0.269434	0.266827	0.098384	0.099287	0.032653	0.030745
	358.602	0.667826	0.66597	0.449504	0.44788	0.192447	0.190703	0.08293	0.082808	0.032189	0.03294					282.403	0.867506	0.854769	0.532235	0.525389	0.26951	0.266915	0.098184	0.099329	0.03242	0.030759
	358.802	0.667598	0.665986	0.449358	0.447968	0.192188	0.190773	0.082706	0.082845	0.031758	0.032956					282.603	0.867146	0.85478	0.532551	0.525471	0.269535	0.267003	0.098243	0.09937	0.032149	0.030772
	359.002	0.668081	0.666001	0.449988	0.448055	0.192927	0.190843	0.083288	0.082882	0.032553	0.032972					282.803	0.866402	0.854791	0.532404	0.525553	0.269114	0.26709	0.097865	0.099411	0.031351	0.030786
	359.202	0.667803	0.666017	0.449921	0.448142	0.192554	0.190913	0.083129	0.082919	0.032046	0.032987					283.003	0.866738	0.854802	0.53292	0.525635	0.269279	0.267178	0.097895	0.099452	0.031206	0.0308
	359.402	0.667937	0.666032	0.449991	0.448229	0.1927	0.190983	0.083544	0.082956	0.0321	0.033003					283.203	0.866183	0.854813	0.531821	0.525716	0.268577	0.267264	0.097212	0.099493	0.030333	0.030814
	359.602	0.66756	0.666048	0.449675	0.448315	0.192398	0.191052	0.082868	0.082993	0.031862	0.033019					283.403	0.866021	0.854824	0.532092	0.525797	0.268603	0.267351	0.097806	0.099533	0.030917	0.030827
	359.802	0.667052	0.666063	0.449472	0.448401	0.192468	0.191121	0.082276	0.083029	0.031232	0.033034					283.603	0.865491	0.854835	0.531448	0.525877	0.268435	0.267437	0.09773	0.099574	0.031007	0.030841
	360.002	0.666544	0.666078	0.448716	0.448486	0.191782	0.19119	0.081797	0.083066	0.030431	0.03305					283.803	0.865614	0.854845	0.531367	0.525957	0.268721	0.267523	0.098398	0.099614	0.031347	0.030854
	360.202	0.666376	0.666093	0.448452	0.448571	0.191303	0.191258	0.081659	0.083102	0.030169	0.033065					284.003	0.866163	0.854856	0.531345	0.526036	0.269045	0.267608	0.09851	0.099655	0.03154	0.030868
	360.402	0.66645	0.666108	0.448511	0.448656	0.191274	0.191327	0.081439	0.083139	0.030002	0.033081					284.203	0.866899	0.854866	0.531354	0.526115	0.269208	0.267694	0.098508	0.099695	0.031297	0.030881
	360.602	0.666386	0.666122	0.447973	0.44874	0.190519	0.191395	0.081039	0.083175	0.029109	0.033096					284.403	0.867104	0.854876	0.531135	0.526194	0.269494	0.267778	0.09887	0.099735	0.031388	0.030895
	360.802	0.665601	0.666137	0.447566	0.448823	0.190044	0.191462	0.080967	0.083211	0.029134	0.033112					284.603	0.867163	0.854886	0.530963	0.526272	0.269871	0.267863	0.098987	0.099775	0.031433	0.030908
	361.002	0.665618	0.666151	0.44782	0.448907	0.189894	0.19153	0.081377	0.083247	0.029245	0.033127					284.803	0.866893	0.854896	0.530875	0.52635	0.270369	0.267947	0.099	0.099815	0.031637	0.030921
	361.202	0.665753	0.666165	0.447852	0.44899	0.189783	0.191597	0.081412	0.083283	0.029433	0.033142					285.003	0.866983	0.854906	0.530847	0.526427	0.270371	0.268031	0.099534	0.099854	0.032024	0.030934
	361.402	0.665848	0.66618	0.447586	0.449072	0.189705	0.191665	0.081692	0.083319	0.029457	0.033157					285.203	0.867065	0.854916	0.530987	0.526504	0.270212	0.268115	0.099469	0.099894	0.032082	0.030948
	361.602	0.666111	0.666194	0.44759	0.449154	0.189917	0.191731	0.081971	0.083354	0.029594	0.033172					285.403	0.867324	0.854926	0.531164	0.526581	0.270448	0.268198	0.099391	0.099933	0.032443	0.030961
	361.802	0.666881	0.666208	0.448108	0.449236	0.19088	0.191798	0.082298	0.08339	0.030215	0.033188					285.603	0.867696	0.854935	0.531377	0.526657	0.27027	0.268281	0.09956	0.099972	0.033131	0.030974
	362.002	0.667462	0.666221	0.448623	0.449318	0.191082	0.191865	0.08299	0.083425	0.031076	0.033203					285.803	0.867887	0.854945	0.531735	0.526733	0.270568	0.268364	0.10017	0.100012	0.033636	0.030987
	362.202	0.668144	0.666235	0.449208	0.449398	0.191998	0.191931	0.083749	0.083461	0.032005	0.033218					286.003	0.867694	0.854955	0.531996	0.526808	0.270718	0.268446	0.100196	0.100051	0.034033	0.031
	362.402	0.668546	0.666249	0.449685	0.449479	0.192099	0.191997	0.084025	0.083496	0.032242	0.033233					286.203	0.868248	0.854964	0.53307	0.526883	0.271072	0.268528	0.100159	0.100089	0.034656	0.031013
	362.602	0.668777	0.666262	0.450246	0.449559	0.19268	0.192062	0.084553	0.083531	0.032457	0.033248					286.403	0.868542	0.854973	0.534153	0.526958	0.271199	0.26861	0.100525	0.100128	0.03529	0.031026
	362.802	0.669524	0.666275	0.45067	0.449639	0.193443	0.192128	0.085016	0.083566	0.032913	0.033263					286.603	0.8685	0.854982	0.534777	0.527032	0.271303	0.268691	0.100683	0.100167	0.035352	0.031039
	363.002	0.669878	0.666288	0.451092	0.449718	0.193922	0.192193	0.085374	0.083601	0.03355	0.033277					286.803	0.868131	0.854991	0.535133	0.527106	0.271475	0.268773	0.100723	0.100205	0.03522	0.031052
	363.202	0.669389	0.666302	0.450427	0.449798	0.193621	0.192258	0.084775	0.083636	0.033133	0.033292					287.003	0.868499	0.855	0.535228	0.527179	0.271634	0.268853	0.100832	0.100244	0.035065	0.031065
	363.402	0.669696	0.666315	0.451233	0.449876	0.194282	0.192323	0.085031	0.08367	0.03369	0.033307					287.203	0.867891	0.855009	0.534602	0.527252	0.271345	0.268934	0.100807	0.100282	0.034691	0.031078
	363.602	0.669942	0.666327	0.450961	0.449954	0.19445	0.192388	0.084711	0.083705	0.033549	0.033322					287.403	0.868163	0.855018	0.534955	0.527325	0.271979	0.269014	0.101345	0.10032	0.034996	0.031091
	363.802	0.669903	0.66634	0.451252	0.450032	0.194564	0.192452	0.084673	0.083739	0.033144	0.033336					287.603	0.86772	0.855027	0.534416	0.527397	0.271789	0.269094	0.101182	0.100358	0.034625	0.031103
	364.002	0.669464	0.666353	0.45085	0.45011	0.194514	0.192516	0.084635	0.083774	0.033158	0.033351					287.803	0.867827	0.855036	0.534632	0.527469	0.271945	0.269174	0.101276	0.100396	0.03397	0.031116
	364.202	0.669578	0.666365	0.450765	0.450187	0.194332	0.19258	0.084536	0.083808	0.032694	0.033366					288.003	0.868046	0.855044	0.534585	0.527541	0.271854	0.269253	0.100828	0.100434	0.033422	0.031129
	364.402	0.669762	0.666378	0.450572	0.450264	0.194423	0.192644	0.084586	0.083842	0.032465	0.03338					288.203	0.868062	0.855053	0.534126	0.527612	0.271681	0.269332	0.100738	0.100472	0.032436	0.031141
	364.602	0.6695	0.66639	0.450058	0.45034	0.193954	0.192707	0.084187	0.083876	0.032012	0.033395					288.403	0.867649	0.855061	0.533348	0.527683	0.27154	0.269411	0.100398	0.100509	0.03158	0.031154
	364.802	0.669239	0.666402	0.450259	0.450416	0.193994	0.192771	0.084218	0.08391	0.032055	0.033409					288.603	0.86732	0.855069	0.532665	0.527753	0.271231	0.269489	0.100401	0.100547	0.031116	0.031167
	365.002	0.669551	0.666414	0.450146	0.450492	0.194024	0.192834	0.084351	0.083944	0.031795	0.033424					288.803	0.8673	0.855078	0.532576	0.527823	0.271272	0.269568	0.100179	0.100584	0.03097	0.031179
	365.202	0.669321	0.666426	0.449408	0.450567	0.194164	0.192896	0.084167	0.083978	0.031449	0.033438					289.003	0.867532	0.855086	0.532677	0.527893	0.271326	0.269645	0.100298	0.100621	0.030992	0.031192
	365.402	0.6699	0.666438	0.44969	0.450642	0.194582	0.192959	0.084901	0.084012	0.03156	0.033453					289.203	0.868056	0.855094	0.532302	0.527962	0.271274	0.269723	0.099989	0.100658	0.030679	0.031204
	365.602	0.670512	0.66645	0.450252	0.450717	0.195409	0.193021	0.085656	0.084045	0.032552	0.033467					289.403	0.868488	0.855102	0.532555	0.528031	0.271359	0.2698	0.100298	0.100695	0.031149	0.031216
	365.802	0.670914	0.666461	0.45045	0.450791	0.195479	0.193084	0.085879	0.084079	0.032668	0.033481					289.603	0.868904	0.85511	0.532509	0.528099	0.270993	0.269877	0.1003	0.100732	0.031086	0.031229
	366.002	0.671174	0.666473	0.451111	0.450865	0.19512	0.193146	0.086691	0.084112	0.033326	0.033495					289.803	0.869083	0.855118	0.532678	0.528168	0.271532	0.269954	0.100618	0.100769	0.0315	0.031241
	366.202	0.671109	0.666485	0.451523	0.450938	0.195309	0.193207	0.086781	0.084145	0.03337	0.03351					290.003	0.869319	0.855125	0.533601	0.528235	0.272345	0.270031	0.100657	0.100805	0.032014	0.031253
	366.402	0.671189	0.666496	0.451963	0.451012	0.195239	0.193269	0.08683	0.084178	0.033507	0.033524					290.203	0.869822	0.855133	0.534412	0.528303	0.272479	0.270107	0.101393	0.100842	0.033038	0.031266
	366.602	0.670945	0.666507	0.452389	0.451084	0.195324	0.19333	0.086954	0.084211	0.033478	0.033538					290.403	0.869958	0.855141	0.534679	0.52837	0.272707	0.270183	0.101742	0.100878	0.033924	0.031278
	366.802	0.670897	0.666518	0.452493	0.451157	0.195239	0.193391	0.086776	0.084244	0.033415	0.033552					290.603	0.870041	0.855148	0.534705	0.528437	0.273365	0.270258	0.102092	0.100914	0.034224	0.03129
	367.002	0.67036	0.666529	0.452283	0.451229	0.194633	0.193452	0.086654	0.084277	0.033079	0.033566					290.803	0.870109	0.855156	0.534614	0.528503	0.274059	0.270333	0.102112	0.10095	0.034279	0.031302
	367.202	0.670272	0.66654	0.452939	0.451301	0.195024	0.193513	0.087135	0.08431	0.033651	0.03358					291.003	0.870274	0.855163	0.534532	0.528569	0.274295	0.270408	0.102542	0.100986	0.034052	0.031314
	367.402	0.670748	0.666551	0.453981	0.451372	0.195682	0.193573	0.087908	0.084343	0.034406	0.033594					291.203	0.870187	0.855171	0.534267	0.528635	0.274417	0.270483	0.102982	0.101022	0.034051	0.031326
	367.602	0.671135	0.666562	0.453628	0.451443	0.19557	0.193633	0.08793	0.084375	0.034094	0.033608					291.403	0.869698	0.855178	0.533709	0.5287	0.273762	0.270558	0.102637	0.101058	0.033791	0.031339
	367.802	0.671092	0.666573	0.454292	0.451514	0.195741	0.193693	0.088059	0.084408	0.034217	0.033622					291.603	0.869193	0.855185	0.533198	0.528766	0.273243	0.270632	0.102328	0.101094	0.033809	0.031351
	368.002	0.670965	0.666583	0.454231	0.451585	0.196011	0.193753	0.087634	0.08444	0.03428	0.033635					291.803	0.869287	0.855192	0.533595	0.52883	0.273543	0.270706	0.102605	0.101129	0.033395	0.031362
	368.202	0.671081	0.666594	0.454106	0.451655	0.195873	0.193813	0.087435	0.084472	0.034126	0.033649					292.003	0.868929	0.855199	0.533206	0.528895	0.272932	0.270779	0.102058	0.101164	0.033092	0.031374
	368.402	0.671274	0.666604	0.454136	0.451724	0.19586	0.193872	0.087508	0.084504	0.034302	0.033663					292.203	0.868426	0.855206	0.533032	0.528959	0.272483	0.270853	0.101686	0.1012	0.032617	0.031386
	368.602	0.671357	0.666614	0.453906	0.451794	0.195973	0.193931	0.087182	0.084536	0.034178	0.033677					292.403	0.868422	0.855213	0.53292	0.529022	0.271868	0.270926	0.101484	0.101235	0.032571	0.031398
	368.802	0.671369	0.666625	0.453824	0.451863	0.196094	0.19399	0.087114	0.084568	0.033968	0.03369					292.603	0.868441	0.85522	0.532971	0.529086	0.27154	0.270999	0.101561	0.10127	0.032185	0.03141
	369.002	0.670771	0.666635	0.452923	0.451931	0.196003	0.194049	0.086515	0.0846	0.033769	0.033704					292.803	0.868314	0.855227	0.533168	0.529149	0.271692	0.271071	0.101395	0.101305	0.03189	0.031422
	369.202	0.670599	0.666645	0.45278	0.452	0.195971	0.194108	0.086063	0.084632	0.033477	0.033717					293.003	0.868283	0.855233	0.533097	0.529211	0.271538	0.271143	0.10132	0.10134	0.031529	0.031433
	369.402	0.671382	0.666655	0.453477	0.452068	0.196469	0.194166	0.086378	0.084664	0.033767	0.033731					293.203	0.868702	0.85524	0.533359	0.529274	0.271392	0.271215	0.101479	0.101375	0.031364	0.031445
	369.602	0.671119	0.666665	0.452936	0.452136	0.196315	0.194224	0.086043	0.084695	0.033727	0.033745					293.403	0.868903	0.855247	0.533962	0.529336	0.271362	0.271287	0.101617	0.101409	0.031782	0.031457
	369.802	0.670662	0.666674	0.452505	0.452203	0.196061	0.194282	0.085132	0.084727	0.032681	0.033758					293.603	0.868865	0.855253	0.533871	0.529397	0.271639	0.271359	0.101995	0.101444	0.031807	0.031469
	370.002	0.67046	0.666684	0.452906	0.45227	0.196081	0.19434	0.084984	0.084758	0.03247	0.033771					293.803	0.868618	0.855259	0.534408	0.529459	0.271943	0.27143	0.102144	0.101478	0.032381	0.03148
	370.202	0.6703	0.666694	0.452957	0.452337	0.196333	0.194398	0.084759	0.084789	0.03226	0.033785					294.003	0.868772	0.855266	0.534883	0.52952	0.272216	0.271501	0.102244	0.101512	0.032448	0.031492
	370.402	0.670205	0.666703	0.45283	0.452403	0.196349	0.194455	0.084724	0.08482	0.031897	0.033798					294.203	0.868597	0.855272	0.534837	0.529581	0.272338	0.271571	0.102331	0.101547	0.032716	0.031503
	370.602	0.670312	0.666713	0.452702	0.45247	0.196296	0.194512	0.084349	0.084851	0.031179	0.033811					294.403	0.868345	0.855278	0.535156	0.529641	0.27268	0.271642	0.102116	0.101581	0.03295	0.031515
	370.802	0.6703	0.666722	0.453158	0.452535	0.196329	0.194569	0.084611	0.084882	0.031529	0.033825					294.603	0.868173	0.855285	0.535153	0.529701	0.27293	0.271712	0.101867	0.101615	0.032804	0.031526
	371.002	0.670663	0.666731	0.45366	0.452601	0.196619	0.194626	0.08502	0.084913	0.032041	0.033838					294.803	0.868304	0.855291	0.535327	0.529761	0.273726	0.271782	0.101731	0.101648	0.033132	0.031538
	371.202	0.671162	0.666741	0.45474	0.452666	0.197427	0.194682	0.085753	0.084944	0.032828	0.033851					295.003	0.868456	0.855297	0.535364	0.52982	0.274411	0.271851	0.102259	0.101682	0.033319	0.031549
	371.402	0.671526	0.66675	0.454938	0.452731	0.197387	0.194739	0.086226	0.084975	0.033089	0.033864					295.203	0.868443	0.855303	0.534907	0.52988	0.274563	0.271921	0.10195	0.101716	0.033069	0.03156
	371.602	0.671904	0.666759	0.455111	0.452795	0.197576	0.194795	0.086358	0.085005	0.033071	0.033877					295.403	0.868301	0.855309	0.534842	0.529938	0.274286	0.27199	0.102053	0.101749	0.033271	0.031572
	371.802	0.671581	0.666768	0.455397	0.45286	0.197848	0.194851	0.086368	0.085036	0.033276	0.033891					295.603	0.868516	0.855315	0.535095	0.529997	0.274752	0.272059	0.102314	0.101783	0.033754	0.031583
	372.002	0.671483	0.666777	0.455219	0.452924	0.198171	0.194907	0.086308	0.085066	0.033869	0.033904					295.803	0.867955	0.855321	0.535708	0.530055	0.2754	0.272127	0.1028	0.101816	0.034051	0.031594
	372.202	0.670856	0.666785	0.455006	0.452987	0.197523	0.194962	0.086894	0.085097	0.034084	0.033917					296.003	0.867303	0.855326	0.53545	0.530113	0.274588	0.272196	0.102223	0.101849	0.033695	0.031605
	372.402	0.671132	0.666794	0.455249	0.453051	0.197344	0.195018	0.087387	0.085127	0.034536	0.03393					296.203	0.867011	0.855332	0.535652	0.530171	0.275157	0.272264	0.102876	0.101882	0.033903	0.031617
	372.602	0.671157	0.666803	0.455409	0.453114	0.197627	0.195073	0.087541	0.085157	0.034785	0.033942					296.403	0.866654	0.855338	0.53541	0.530228	0.27517	0.272331	0.103153	0.101915	0.033499	0.031628
	372.802	0.671194	0.666811	0.455496	0.453176	0.197631	0.195128	0.0875	0.085187	0.035218	0.033955					296.603	0.866416	0.855343	0.535333	0.530285	0.275385	0.272399	0.10345	0.101948	0.033482	0.031639
	373.002	0.67079	0.66682	0.454956	0.453239	0.197535	0.195183	0.08712	0.085217	0.035131	0.033968					296.803	0.86594	0.855349	0.534963	0.530342	0.275246	0.272466	0.10357	0.101981	0.03322	0.03165
	373.202	0.670985	0.666828	0.45498	0.453301	0.197274	0.195237	0.087229	0.085247	0.035081	0.033981					297.003	0.86586	0.855354	0.535214	0.530398	0.275363	0.272533	0.103475	0.102014	0.033383	0.031661
	373.402	0.671134	0.666837	0.454465	0.453363	0.197118	0.195292	0.087155	0.085277	0.034934	0.033994					297.203	0.866236	0.85536	0.535548	0.530454	0.275264	0.2726	0.103916	0.102046	0.033759	0.031672
	373.602	0.670623	0.666845	0.453888	0.453424	0.196607	0.195346	0.08631	0.085307	0.034482	0.034007					297.403	0.866316	0.855365	0.535418	0.53051	0.274737	0.272667	0.10399	0.102079	0.033742	0.031683
	373.802	0.670304	0.666853	0.454135	0.453485	0.196845	0.1954	0.086076	0.085336	0.034007	0.034019					297.603	0.86623	0.855371	0.535338	0.530566	0.274838	0.272733	0.104511	0.102111	0.033919	0.031694
	374.002	0.670426	0.666861	0.454537	0.453546	0.196993	0.195454	0.08654	0.085366	0.033938	0.034032					297.803	0.866499	0.855376	0.535613	0.530621	0.274501	0.272799	0.104458	0.102143	0.033917	0.031705
	374.202	0.670701	0.666869	0.454528	0.453607	0.196865	0.195508	0.086358	0.085395	0.033787	0.034045					298.003	0.866413	0.855381	0.535192	0.530676	0.274001	0.272865	0.104207	0.102175	0.033495	0.031716
	374.402	0.670774	0.666877	0.454438	0.453667	0.19663	0.195561	0.085832	0.085424	0.032968	0.034057					298.203	0.865974	0.855386	0.534709	0.530731	0.273386	0.27293	0.103668	0.102207	0.033136	0.031727
	374.602	0.671136	0.666885	0.454628	0.453727	0.196468	0.195614	0.085516	0.085454	0.032808	0.03407					298.403	0.865824	0.855391	0.534371	0.530785	0.272783	0.272996	0.103083	0.102239	0.032937	0.031737
	374.802	0.671043	0.666893	0.454632	0.453787	0.196109	0.195667	0.085588	0.085483	0.032914	0.034082					298.603	0.866041	0.855397	0.534015	0.530839	0.272899	0.273061	0.102741	0.102271	0.032908	0.031748
	375.002	0.671243	0.666901	0.45476	0.453847	0.196647	0.19572	0.085926	0.085512	0.032649	0.034095					298.803	0.866449	0.855402	0.534	0.530893	0.273087	0.273126	0.102731	0.102303	0.032951	0.031759
	375.202	0.671276	0.666909	0.454497	0.453906	0.196775	0.195773	0.085704	0.085541	0.032278	0.034107					299.003	0.866799	0.855407	0.534221	0.530946	0.273096	0.27319	0.10252	0.102335	0.032561	0.03177
	375.402	0.671083	0.666916	0.454306	0.453965	0.196577	0.195826	0.085866	0.08557	0.032065	0.03412					299.203	0.866763	0.855411	0.534169	0.531	0.272708	0.273255	0.102505	0.102366	0.032317	0.03178
	375.602	0.671299	0.666924	0.454235	0.454023	0.196855	0.195878	0.085388	0.085599	0.031949	0.034132					299.403	0.866871	0.855416	0.534554	0.531053	0.272641	0.273319	0.102688	0.102398	0.032716	0.031791
	375.802	0.670675	0.666931	0.454217	0.454082	0.196887	0.19593	0.085118	0.085627	0.031858	0.034144					299.603	0.866284	0.855421	0.534651	0.531105	0.273164	0.273383	0.102406	0.102429	0.032892	0.031802
	376.002	0.67053	0.666939	0.454273	0.45414	0.197115	0.195982	0.085447	0.085656	0.031922	0.034157					299.803	0.865788	0.855426	0.535046	0.531158	0.27323	0.273446	0.102504	0.10246	0.032654	0.031812
	376.202	0.670188	0.666946	0.454418	0.454197	0.196925	0.196034	0.085771	0.085684	0.031858	0.034169					300.003	0.86592	0.855431	0.534826	0.53121	0.27316	0.27351	0.102306	0.102491	0.032242	0.031823
	376.402	0.670623	0.666953	0.454938	0.454255	0.197173	0.196086	0.085772	0.085713	0.032146	0.034181					300.203	0.865789	0.855435	0.534922	0.531262	0.274188	0.273573	0.102659	0.102522	0.032447	0.031833
	376.602	0.670693	0.666961	0.454984	0.454312	0.19732	0.196137	0.085818	0.085741	0.03202	0.034193					300.403	0.866129	0.85544	0.535324	0.531313	0.274869	0.273636	0.102741	0.102553	0.032273	0.031844
	376.802	0.671085	0.666968	0.455233	0.454369	0.197992	0.196189	0.086311	0.085769	0.033021	0.034206					300.603	0.866701	0.855445	0.535583	0.531365	0.275377	0.273698	0.102933	0.102584	0.032911	0.031854
	377.002	0.671246	0.666975	0.455356	0.454426	0.198009	0.19624	0.086348	0.085798	0.03314	0.034218					300.803	0.866931	0.855449	0.535868	0.531416	0.275673	0.273761	0.103224	0.102615	0.032861	0.031865
	377.202	0.67121	0.666982	0.455228	0.454482	0.197747	0.196291	0.086169	0.085826	0.033501	0.03423					301.003	0.867248	0.855454	0.536238	0.531466	0.276333	0.273823	0.103189	0.102645	0.033169	0.031875
	377.402	0.671231	0.666989	0.455221	0.454538	0.197714	0.196341	0.086037	0.085854	0.033722	0.034242					301.203	0.867873	0.855458	0.536698	0.531517	0.276804	0.273885	0.103941	0.102676	0.033702	0.031885
	377.602	0.671202	0.666996	0.455762	0.454594	0.197696	0.196392	0.085584	0.085882	0.034177	0.034254					301.403	0.867872	0.855463	0.53662	0.531567	0.276708	0.273947	0.10417	0.102706	0.033741	0.031896
	377.802	0.671577	0.667003	0.456092	0.45465	0.198016	0.196442	0.086104	0.08591	0.034393	0.034266					301.603	0.86804	0.855467	0.53702	0.531617	0.277173	0.274008	0.104967	0.102737	0.033987	0.031906
	378.002	0.671986	0.66701	0.456536	0.454705	0.198007	0.196493	0.086267	0.085937	0.034711	0.034278					301.803	0.86806	0.855471	0.536919	0.531667	0.276977	0.27407	0.104622	0.102767	0.033577	0.031916
	378.202	0.672728	0.667017	0.457296	0.45476	0.19806	0.196543	0.086572	0.085965	0.035044	0.03429					302.003	0.867497	0.855476	0.536792	0.531716	0.276872	0.274131	0.10456	0.102797	0.033584	0.031926
	378.402	0.672789	0.667023	0.457847	0.454815	0.198234	0.196592	0.086741	0.085993	0.035073	0.034302					302.203	0.867306	0.85548	0.536457	0.531765	0.276778	0.274192	0.104389	0.102827	0.033408	0.031937
	378.602	0.673329	0.66703	0.457963	0.45487	0.198372	0.196642	0.086957	0.08602	0.035326	0.034313					302.403	0.867429	0.855484	0.536534	0.531814	0.27701	0.274252	0.104666	0.102857	0.033412	0.031947
	378.802	0.673557	0.667036	0.457487	0.454924	0.198584	0.196692	0.087096	0.086048	0.035123	0.034325					302.603	0.867609	0.855488	0.537096	0.531863	0.277582	0.274313	0.104785	0.102887	0.033894	0.031957
	379.002	0.673754	0.667043	0.457724	0.454978	0.199043	0.196741	0.087161	0.086075	0.035147	0.034337					302.803	0.867458	0.855493	0.537367	0.531912	0.277458	0.274373	0.104769	0.102917	0.033811	0.031967
	379.202	0.673806	0.667049	0.4574	0.455032	0.198771	0.19679	0.087242	0.086102	0.034779	0.034349					303.003	0.86685	0.855497	0.537128	0.53196	0.277196	0.274433	0.104521	0.102946	0.03356	0.031977
	379.402	0.673904	0.667056	0.457412	0.455085	0.199069	0.196839	0.08746	0.086129	0.034888	0.03436					303.203	0.86643	0.855501	0.536602	0.532008	0.27719	0.274492	0.104349	0.102976	0.033627	0.031987
	379.602	0.674366	0.667062	0.457456	0.455138	0.199167	0.196888	0.087421	0.086156	0.034802	0.034372					303.403	0.865869	0.855505	0.536002	0.532055	0.277121	0.274552	0.103675	0.103005	0.033553	0.031997
	379.802	0.673602	0.667069	0.457044	0.455191	0.199116	0.196937	0.087505	0.086183	0.034587	0.034384					303.603	0.865258	0.855509	0.535608	0.532103	0.276853	0.274611	0.103488	0.103035	0.033181	0.032007
	380.002	0.673521	0.667075	0.457183	0.455244	0.199575	0.196985	0.08808	0.08621	0.034965	0.034395					303.803	0.865692	0.855513	0.535653	0.53215	0.276499	0.27467	0.103409	0.103064	0.032864	0.032017
	380.202	0.673541	0.667081	0.457415	0.455296	0.2001	0.197034	0.088509	0.086237	0.035175	0.034407					304.003	0.866087	0.855517	0.535361	0.532197	0.276828	0.274729	0.103399	0.103093	0.032438	0.032027
	380.402	0.673674	0.667087	0.457353	0.455349	0.199823	0.197082	0.088796	0.086264	0.035009	0.034419					304.203	0.866483	0.85552	0.535845	0.532243	0.27742	0.274788	0.10359	0.103122	0.032481	0.032037
	380.602	0.673586	0.667093	0.457349	0.455401	0.19995	0.19713	0.088894	0.086291	0.035551	0.03443					304.403	0.866902	0.855524	0.53593	0.53229	0.277654	0.274846	0.103191	0.103151	0.032345	0.032047
	380.802	0.673298	0.667099	0.457457	0.455452	0.200368	0.197178	0.08938	0.086317	0.035989	0.034442					304.603	0.867306	0.855528	0.535859	0.532336	0.27742	0.274904	0.102919	0.10318	0.032553	0.032057
	381.002	0.672303	0.667105	0.457125	0.455504	0.199494	0.197225	0.088554	0.086344	0.035344	0.034453					304.803	0.867317	0.855532	0.535994	0.532382	0.277223	0.274962	0.103202	0.103209	0.032524	0.032066
	381.202	0.671958	0.667111	0.456558	0.455555	0.199308	0.197273	0.088122	0.08637	0.035075	0.034464					305.003	0.867648	0.855535	0.536106	0.532428	0.277804	0.27502	0.103155	0.103237	0.032719	0.032076
	381.402	0.67217	0.667117	0.456935	0.455606	0.199385	0.19732	0.088237	0.086397	0.035533	0.034476					305.203	0.867215	0.855539	0.536068	0.532473	0.277503	0.275077	0.102935	0.103266	0.032413	0.032086
	381.602	0.671839	0.667123	0.456869	0.455657	0.199108	0.197367	0.087641	0.086423	0.035331	0.034487					305.403	0.867297	0.855543	0.535905	0.532518	0.27735	0.275135	0.102924	0.103295	0.032226	0.032096
	381.802	0.671652	0.667129	0.456749	0.455707	0.199012	0.197414	0.087466	0.086449	0.035064	0.034498					305.603	0.867191	0.855546	0.535602	0.532563	0.276857	0.275192	0.103019	0.103323	0.031743	0.032105
	382.002	0.671228	0.667134	0.45716	0.455757	0.198991	0.197461	0.087594	0.086475	0.035204	0.03451					305.803	0.867172	0.85555	0.53559	0.532608	0.27688	0.275249	0.102617	0.103351	0.031809	0.032115
	382.202	0.67104	0.66714	0.457239	0.455807	0.198784	0.197508	0.08751	0.086501	0.034743	0.034521					306.003	0.867321	0.855554	0.535997	0.532653	0.277182	0.275305	0.103175	0.10338	0.032535	0.032125
	382.402	0.670755	0.667146	0.457144	0.455857	0.198708	0.197554	0.087205	0.086527	0.034453	0.034532					306.203	0.867837	0.855557	0.53607	0.532697	0.276982	0.275362	0.103489	0.103408	0.033011	0.032134
	382.602	0.670682	0.667151	0.456525	0.455907	0.198281	0.197601	0.086651	0.086553	0.03398	0.034543					306.403	0.868198	0.85556	0.536494	0.532741	0.277319	0.275418	0.10397	0.103436	0.033545	0.032144
	382.802	0.670078	0.667157	0.455977	0.455956	0.197749	0.197647	0.086305	0.086579	0.032874	0.034554					306.603	0.868462	0.855564	0.536907	0.532785	0.277805	0.275474	0.104035	0.103464	0.03417	0.032153
	383.002	0.67021	0.667162	0.455909	0.456005	0.197626	0.197693	0.086273	0.086605	0.032968	0.034566					306.803	0.868316	0.855567	0.536611	0.532828	0.277767	0.27553	0.104131	0.103492	0.034236	0.032163
	383.202	0.670667	0.667168	0.456009	0.456054	0.197898	0.197739	0.086688	0.08663	0.033174	0.034577					307.003	0.868245	0.855571	0.536147	0.532872	0.277763	0.275586	0.10415	0.103519	0.034157	0.032172
	383.402	0.670888	0.667173	0.455838	0.456102	0.19804	0.197784	0.086256	0.086656	0.033201	0.034588					307.203	0.868686	0.855574	0.536288	0.532915	0.277915	0.275641	0.104253	0.103547	0.034686	0.032182
	383.602	0.670672	0.667178	0.456058	0.456151	0.198225	0.19783	0.086437	0.086681	0.033047	0.034599					307.403	0.868393	0.855577	0.536192	0.532958	0.277733	0.275696	0.104475	0.103575	0.034708	0.032191
	383.802	0.67034	0.667184	0.455755	0.456199	0.198028	0.197875	0.086002	0.086707	0.033176	0.03461					307.603	0.868103	0.855581	0.536277	0.533	0.277376	0.275751	0.104631	0.103602	0.034285	0.032201
	384.002	0.670955	0.667189	0.456853	0.456247	0.198711	0.19792	0.086552	0.086732	0.03374	0.034621					307.803	0.868022	0.855584	0.536418	0.533043	0.277425	0.275806	0.104591	0.10363	0.033762	0.03221
	384.202	0.67129	0.667194	0.456761	0.456294	0.199015	0.197966	0.086636	0.086757	0.034169	0.034632					308.003	0.868184	0.855587	0.536753	0.533085	0.277948	0.27586	0.10462	0.103657	0.033719	0.032219
	384.402	0.671386	0.667199	0.456831	0.456342	0.198816	0.19801	0.086688	0.086782	0.03473	0.034642					308.203	0.867852	0.85559	0.536988	0.533127	0.277943	0.275915	0.104338	0.103684	0.033692	0.032229
	384.602	0.671077	0.667204	0.456648	0.456389	0.199301	0.198055	0.086525	0.086808	0.035109	0.034653					308.403	0.867602	0.855593	0.536688	0.533169	0.27789	0.275969	0.103917	0.103711	0.033261	0.032238
	384.802	0.670622	0.667209	0.456294	0.456436	0.198779	0.1981	0.08655	0.086833	0.03443	0.034664					308.603	0.867837	0.855596	0.536855	0.53321	0.277993	0.276023	0.104798	0.103739	0.033784	0.032247
	385.002	0.670189	0.667214	0.456342	0.456483	0.198352	0.198144	0.08595	0.086858	0.034052	0.034675					308.803	0.867531	0.855599	0.536576	0.533252	0.278067	0.276077	0.105018	0.103766	0.033564	0.032256
	385.202	0.670394	0.667219	0.456191	0.456529	0.198817	0.198189	0.085888	0.086882	0.034556	0.034686					309.003	0.867528	0.855603	0.536454	0.533293	0.278407	0.27613	0.1047	0.103792	0.033465	0.032266
	385.402	0.670411	0.667224	0.456509	0.456576	0.199503	0.198233	0.086229	0.086907	0.035055	0.034696					309.203	0.867302	0.855606	0.536547	0.533334	0.278449	0.276184	0.104387	0.103819	0.033032	0.032275
	385.602	0.669678	0.667229	0.456106	0.456622	0.199073	0.198277	0.085597	0.086932	0.034548	0.034707					309.403	0.867497	0.855609	0.536455	0.533374	0.278707	0.276237	0.104518	0.103846	0.033478	0.032284
	385.802	0.669659	0.667234	0.456396	0.456667	0.199378	0.198321	0.086229	0.086957	0.034567	0.034718					309.603	0.866793	0.855612	0.535603	0.533415	0.277984	0.27629	0.104159	0.103873	0.032871	0.032293
	386.002	0.66956	0.667239	0.456422	0.456713	0.199381	0.198364	0.087213	0.086981	0.034753	0.034729					309.803	0.867187	0.855614	0.535989	0.533455	0.278496	0.276343	0.104325	0.103899	0.033148	0.032302
	386.202	0.66976	0.667244	0.456405	0.456759	0.199448	0.198408	0.087584	0.087006	0.034678	0.034739					310.003	0.867474	0.855617	0.536699	0.533495	0.278927	0.276395	0.104889	0.103926	0.033814	0.032311
	386.402	0.670302	0.667248	0.456696	0.456804	0.19976	0.198451	0.088539	0.08703	0.03513	0.03475					310.203	0.867709	0.85562	0.536678	0.533535	0.278725	0.276448	0.104629	0.103952	0.033924	0.03232
	386.602	0.670287	0.667253	0.456704	0.456849	0.19941	0.198494	0.088694	0.087054	0.034499	0.03476					310.403	0.868011	0.855623	0.536817	0.533575	0.279321	0.2765	0.104632	0.103978	0.034169	0.032329
	386.802	0.670743	0.667258	0.456891	0.456893	0.199546	0.198537	0.089451	0.087079	0.034272	0.034771					310.603	0.868153	0.855626	0.536981	0.533614	0.279356	0.276552	0.104353	0.104005	0.034071	0.032338
	387.002	0.671652	0.667262	0.457105	0.456938	0.199987	0.19858	0.089781	0.087103	0.035078	0.034781					310.803	0.868389	0.855629	0.536451	0.533653	0.27899	0.276604	0.104089	0.104031	0.033944	0.032347
	387.202	0.671927	0.667267	0.457559	0.456982	0.199925	0.198623	0.089856	0.087127	0.034845	0.034792					311.003	0.868563	0.855631	0.536431	0.533692	0.278365	0.276655	0.10365	0.104057	0.033676	0.032356
	387.402	0.671931	0.667271	0.45766	0.457026	0.199915	0.198666	0.089401	0.087151	0.034203	0.034802					311.203	0.868151	0.855634	0.536333	0.533731	0.277936	0.276707	0.10331	0.104083	0.033528	0.032365
	387.602	0.672536	0.667276	0.458375	0.45707	0.200407	0.198708	0.08986	0.087175	0.034515	0.034813					311.403	0.867697	0.855637	0.536398	0.53377	0.277881	0.276758	0.103041	0.104109	0.033273	0.032374
	387.802	0.673148	0.66728	0.458422	0.457114	0.200412	0.19875	0.089899	0.087199	0.034547	0.034823					311.603	0.866898	0.85564	0.536279	0.533808	0.277515	0.276809	0.102745	0.104134	0.032524	0.032383
	388.002	0.67337	0.667285	0.458696	0.457157	0.20084	0.198793	0.08985	0.087223	0.034719	0.034833					311.803	0.866786	0.855642	0.536248	0.533846	0.277473	0.27686	0.102333	0.10416	0.031976	0.032391
	388.202	0.673297	0.667289	0.457941	0.457201	0.200806	0.198835	0.089277	0.087247	0.034805	0.034844					312.003	0.866563	0.855645	0.536373	0.533884	0.277396	0.27691	0.102223	0.104186	0.03218	0.0324
	388.402	0.673584	0.667293	0.457915	0.457244	0.200822	0.198877	0.088986	0.08727	0.034658	0.034854					312.203	0.866494	0.855647	0.536524	0.533922	0.277312	0.276961	0.102101	0.104211	0.031968	0.032409
	388.602	0.673193	0.667298	0.457929	0.457287	0.200698	0.198918	0.088828	0.087294	0.034286	0.034864					312.403	0.866292	0.85565	0.536294	0.53396	0.277168	0.277011	0.10244	0.104237	0.032045	0.032418
	388.802	0.673088	0.667302	0.458025	0.457329	0.200164	0.19896	0.088456	0.087317	0.03404	0.034874					312.603	0.866538	0.855653	0.536715	0.533997	0.277616	0.277061	0.102832	0.104262	0.032474	0.032426
	389.002	0.672749	0.667306	0.458113	0.457372	0.200182	0.199001	0.088456	0.087341	0.034146	0.034884					312.803	0.866237	0.855655	0.536715	0.534035	0.277863	0.277111	0.102265	0.104288	0.032398	0.032435
	389.202	0.672663	0.66731	0.458209	0.457414	0.20062	0.199043	0.088763	0.087364	0.034807	0.034895					313.003	0.866123	0.855658	0.536919	0.534072	0.278138	0.277161	0.102306	0.104313	0.032374	0.032444
	389.402	0.672543	0.667314	0.458398	0.457456	0.201137	0.199084	0.088694	0.087388	0.034572	0.034905					313.203	0.866051	0.85566	0.537472	0.534108	0.278899	0.27721	0.1024	0.104338	0.03265	0.032452
	389.602	0.672526	0.667318	0.458462	0.457498	0.200953	0.199125	0.088671	0.087411	0.034392	0.034915					313.403	0.865956	0.855663	0.537424	0.534145	0.279447	0.27726	0.102929	0.104363	0.033237	0.032461
	389.802	0.673067	0.667322	0.458748	0.45754	0.20124	0.199166	0.089525	0.087434	0.034557	0.034925					313.603	0.865719	0.855665	0.537035	0.534181	0.279516	0.277309	0.103114	0.104388	0.032828	0.032469
	390.002	0.672797	0.667326	0.458356	0.457581	0.20106	0.199206	0.089822	0.087457	0.034751	0.034935					313.803	0.865756	0.855667	0.537075	0.534218	0.279868	0.277358	0.103563	0.104413	0.032854	0.032478
	390.202	0.672621	0.66733	0.458207	0.457622	0.20101	0.199247	0.089448	0.08748	0.034947	0.034945					314.003	0.86529	0.85567	0.537014	0.534254	0.279785	0.277407	0.103781	0.104438	0.032685	0.032486
	390.402	0.672721	0.667334	0.458047	0.457663	0.201075	0.199287	0.089782	0.087503	0.035228	0.034955					314.203	0.865803	0.855672	0.536828	0.53429	0.279734	0.277455	0.103966	0.104462	0.032586	0.032495
	390.602	0.672553	0.667338	0.458131	0.457704	0.201003	0.199328	0.089653	0.087526	0.035207	0.034965					314.403	0.866345	0.855674	0.537115	0.534325	0.27959	0.277504	0.104467	0.104487	0.032675	0.032503
	390.802	0.672478	0.667342	0.457861	0.457745	0.200671	0.199368	0.089433	0.087549	0.035087	0.034975					314.603	0.866652	0.855677	0.537013	0.534361	0.27937	0.277552	0.104876	0.104512	0.032939	0.032512
	391.002	0.672076	0.667346	0.457859	0.457785	0.200325	0.199408	0.089087	0.087572	0.034965	0.034985					314.803	0.866754	0.855679	0.536861	0.534396	0.278937	0.2776	0.105269	0.104536	0.03309	0.03252
	391.202	0.671893	0.66735	0.457722	0.457825	0.199967	0.199448	0.088803	0.087594	0.034655	0.034995					315.003	0.866701	0.855681	0.537069	0.534431	0.278886	0.277648	0.105357	0.104561	0.033047	0.032529
	391.402	0.671769	0.667354	0.457658	0.457865	0.200133	0.199487	0.088618	0.087617	0.034739	0.035004					315.203	0.86649	0.855684	0.537117	0.534466	0.279298	0.277696	0.105846	0.104585	0.033191	0.032537
	391.602	0.672064	0.667357	0.457755	0.457905	0.200345	0.199527	0.088801	0.08764	0.034947	0.035014					315.403	0.866594	0.855686	0.537368	0.534501	0.279476	0.277743	0.106206	0.104609	0.033541	0.032545
	391.802	0.671586	0.667361	0.457138	0.457945	0.199991	0.199567	0.08801	0.087662	0.034226	0.035024					315.603	0.866064	0.855688	0.537106	0.534535	0.27913	0.27779	0.10622	0.104633	0.033257	0.032554
	392.002	0.671259	0.667365	0.457061	0.457984	0.200044	0.199606	0.087439	0.087684	0.034083	0.035034					315.803	0.866423	0.85569	0.537169	0.53457	0.278813	0.277838	0.105822	0.104657	0.033145	0.032562
	392.202	0.671614	0.667368	0.45741	0.458024	0.200187	0.199645	0.087366	0.087707	0.034502	0.035044					316.003	0.866274	0.855692	0.537252	0.534604	0.278567	0.277885	0.105332	0.104682	0.033367	0.03257
	392.402	0.671779	0.667372	0.458258	0.458063	0.200387	0.199684	0.087556	0.087729	0.03505	0.035053					316.203	0.866408	0.855694	0.53737	0.534638	0.278095	0.277931	0.104616	0.104705	0.033006	0.032578
	392.602	0.671752	0.667376	0.458736	0.458102	0.200537	0.199723	0.08813	0.087751	0.035612	0.035063					316.403	0.865856	0.855697	0.537435	0.534672	0.277652	0.277978	0.10438	0.104729	0.033017	0.032587
	392.802	0.67237	0.667379	0.45943	0.458141	0.200608	0.199762	0.088793	0.087773	0.035705	0.035073					316.603	0.866014	0.855699	0.538039	0.534706	0.278141	0.278025	0.104239	0.104753	0.033406	0.032595
	393.002	0.671947	0.667383	0.459658	0.458179	0.20058	0.1998	0.089292	0.087796	0.035802	0.035082					316.803	0.865995	0.855701	0.538127	0.534739	0.278132	0.278071	0.104269	0.104777	0.033784	0.032603
	393.202	0.672155	0.667386	0.459924	0.458217	0.201183	0.199839	0.089924	0.087818	0.036216	0.035092					317.003	0.866336	0.855703	0.538165	0.534772	0.278568	0.278117	0.104827	0.104801	0.033961	0.032611
	393.402	0.672006	0.66739	0.459696	0.458256	0.20116	0.199877	0.089553	0.087839	0.035946	0.035101					317.203	0.866528	0.855705	0.538356	0.534805	0.278969	0.278163	0.104809	0.104824	0.034407	0.032619
	393.602	0.672067	0.667393	0.459818	0.458294	0.201018	0.199916	0.089642	0.087861	0.036059	0.035111					317.403	0.865939	0.855707	0.537873	0.534838	0.278782	0.278209	0.104765	0.104848	0.034537	0.032627
	393.802	0.672346	0.667397	0.459754	0.458331	0.201098	0.199954	0.089822	0.087883	0.036514	0.03512					317.603	0.865744	0.855709	0.537233	0.534871	0.278558	0.278254	0.104337	0.104871	0.033988	0.032635
	394.002	0.672484	0.6674	0.459951	0.458369	0.201604	0.199992	0.089908	0.087905	0.036754	0.03513					317.803	0.8654	0.855711	0.536827	0.534904	0.278645	0.2783	0.104367	0.104894	0.034066	0.032643
	394.202	0.672886	0.667403	0.459924	0.458406	0.202031	0.200029	0.08996	0.087927	0.03717	0.035139					318.003	0.865552	0.855713	0.536983	0.534936	0.278502	0.278345	0.104504	0.104918	0.033999	0.032651
	394.402	0.67316	0.667407	0.460113	0.458444	0.20234	0.200067	0.090834	0.087948	0.037637	0.035149					318.203	0.86583	0.855715	0.537279	0.534969	0.278378	0.27839	0.104854	0.104941	0.034295	0.032659
	394.602	0.673238	0.66741	0.460185	0.458481	0.202303	0.200105	0.090988	0.08797	0.037617	0.035158					318.403	0.865974	0.855717	0.537741	0.535001	0.278453	0.278435	0.105113	0.104964	0.034392	0.032667
	394.802	0.67314	0.667413	0.459781	0.458518	0.201829	0.200142	0.090707	0.087991	0.037095	0.035167					318.603	0.865997	0.855719	0.537362	0.535033	0.278399	0.27848	0.105411	0.104987	0.034508	0.032675
	395.002	0.673211	0.667416	0.45928	0.458554	0.201891	0.20018	0.090146	0.088013	0.036909	0.035177					318.803	0.865738	0.85572	0.537197	0.535064	0.278368	0.278524	0.105314	0.10501	0.034215	0.032683
	395.202	0.673061	0.66742	0.458581	0.458591	0.201489	0.200217	0.089289	0.088034	0.036338	0.035186					319.003	0.865854	0.855722	0.536949	0.535096	0.278721	0.278569	0.105363	0.105033	0.034343	0.032691
	395.402	0.672755	0.667423	0.458309	0.458627	0.201302	0.200254	0.088587	0.088055	0.035618	0.035195					319.203	0.865406	0.855724	0.536594	0.535127	0.278749	0.278613	0.105579	0.105056	0.034277	0.032699
	395.602	0.672565	0.667426	0.458238	0.458664	0.201168	0.200291	0.088127	0.088077	0.035088	0.035205					319.403	0.865312	0.855726	0.5364	0.535159	0.278994	0.278657	0.105742	0.105078	0.034313	0.032707
	395.802	0.672023	0.667429	0.457724	0.4587	0.200884	0.200328	0.087191	0.088098	0.034291	0.035214					319.603	0.865511	0.855728	0.53643	0.53519	0.27878	0.278701	0.105525	0.105101	0.033615	0.032715
	396.002	0.671985	0.667432	0.458102	0.458735	0.201082	0.200364	0.087146	0.088119	0.03437	0.035223					319.803	0.865712	0.85573	0.536291	0.535221	0.278481	0.278745	0.105071	0.105124	0.033102	0.032722
	396.202	0.67199	0.667435	0.458077	0.458771	0.201097	0.200401	0.086843	0.08814	0.034515	0.035232					320.003	0.865993	0.855731	0.536317	0.535251	0.278669	0.278789	0.104543	0.105146	0.032921	0.03273
	396.402	0.671845	0.667438	0.458095	0.458807	0.200672	0.200437	0.087028	0.088161	0.034378	0.035241					320.203	0.866031	0.855733	0.536384	0.535282	0.278621	0.278832	0.104474	0.105169	0.0324	0.032738
	396.602	0.672509	0.667441	0.458036	0.458842	0.200638	0.200473	0.087658	0.088182	0.034857	0.03525					320.403	0.86605	0.855735	0.536715	0.535313	0.279219	0.278875	0.104922	0.105191	0.032693	0.032746
	396.802	0.672236	0.667444	0.457969	0.458877	0.200173	0.20051	0.087658	0.088203	0.034348	0.03526					320.603	0.866748	0.855737	0.537083	0.535343	0.279907	0.278918	0.105823	0.105213	0.032951	0.032753
	397.002	0.671609	0.667447	0.457779	0.458912	0.200473	0.200546	0.0879	0.088223	0.034627	0.035269					320.803	0.867305	0.855738	0.537387	0.535373	0.280181	0.278961	0.106238	0.105236	0.032875	0.032761
	397.202	0.67167	0.66745	0.458037	0.458947	0.200113	0.200582	0.088157	0.088244	0.034828	0.035278					321.003	0.867329	0.85574	0.537318	0.535403	0.28037	0.279004	0.10639	0.105258	0.032844	0.032769
	397.402	0.671478	0.667453	0.458045	0.458982	0.200043	0.200617	0.088132	0.088265	0.034733	0.035287					321.203	0.867312	0.855742	0.537499	0.535433	0.280205	0.279047	0.106338	0.10528	0.032779	0.032776
	397.602	0.671869	0.667456	0.458135	0.459016	0.200222	0.200653	0.088418	0.088285	0.034911	0.035296					321.403	0.866848	0.855743	0.537276	0.535462	0.280644	0.279089	0.106143	0.105302	0.032923	0.032784
	397.802	0.67245	0.667459	0.458199	0.459051	0.200708	0.200689	0.089023	0.088306	0.035204	0.035305					321.603	0.867357	0.855745	0.537515	0.535492	0.28109	0.279132	0.10626	0.105324	0.032867	0.032791
	398.002	0.672968	0.667462	0.45821	0.459085	0.200661	0.200724	0.089579	0.088326	0.034835	0.035314					321.803	0.867007	0.855747	0.537525	0.535521	0.281007	0.279174	0.106353	0.105346	0.032871	0.032799
	398.202	0.672972	0.667464	0.457925	0.459119	0.200793	0.200759	0.090178	0.088347	0.035267	0.035323					322.003	0.866663	0.855748	0.538025	0.535551	0.280502	0.279216	0.106506	0.105367	0.033199	0.032807
	398.402	0.672893	0.667467	0.458117	0.459153	0.200469	0.200794	0.090603	0.088367	0.035156	0.035331					322.203	0.866533	0.85575	0.53847	0.53558	0.280429	0.279258	0.106533	0.105389	0.033525	0.032814
	398.602	0.673014	0.66747	0.457836	0.459186	0.200181	0.200829	0.090451	0.088387	0.035148	0.03534					322.403	0.866815	0.855751	0.538536	0.535609	0.280776	0.279299	0.106973	0.105411	0.033904	0.032822
	398.802	0.673033	0.667473	0.457626	0.45922	0.200526	0.200864	0.09034	0.088407	0.034965	0.035349					322.603	0.866507	0.855753	0.538578	0.535637	0.280438	0.279341	0.106887	0.105432	0.034214	0.032829
	399.002	0.672434	0.667475	0.457244	0.459253	0.200366	0.200899	0.089666	0.088428	0.034255	0.035358					322.803	0.866137	0.855754	0.538612	0.535666	0.280808	0.279382	0.106783	0.105454	0.034246	0.032836
	399.202	0.672233	0.667478	0.457116	0.459286	0.200095	0.200934	0.089469	0.088448	0.033852	0.035367					323.003	0.866337	0.855756	0.538719	0.535694	0.281206	0.279424	0.107281	0.105475	0.034807	0.032844
	399.402	0.672193	0.667481	0.457334	0.459319	0.200495	0.200968	0.089472	0.088468	0.033936	0.035375					323.203	0.866241	0.855757	0.538667	0.535723	0.281176	0.279465	0.107199	0.105497	0.034808	0.032851
	399.602	0.672141	0.667483	0.457261	0.459352	0.200785	0.201003	0.088831	0.088488	0.033815	0.035384					323.403	0.8662	0.855759	0.538567	0.535751	0.28124	0.279506	0.106926	0.105518	0.034837	0.032859
	399.802	0.672191	0.667486	0.45708	0.459385	0.200835	0.201037	0.088453	0.088508	0.033711	0.035393					323.603	0.866246	0.85576	0.538726	0.535779	0.281039	0.279546	0.106684	0.105539	0.034604	0.032866
	400.002	0.67234	0.667489	0.457087	0.459417	0.200909	0.201071	0.088428	0.088527	0.034009	0.035402					323.803	0.866133	0.855762	0.538229	0.535807	0.280753	0.279587	0.106124	0.105561	0.034149	0.032873
	400.202	0.672287	0.667491	0.456963	0.45945	0.200762	0.201105	0.088512	0.088547	0.033922	0.03541					324.003	0.866646	0.855763	0.538472	0.535834	0.28085	0.279627	0.105941	0.105582	0.034054	0.032881
	400.402	0.672598	0.667494	0.457256	0.459482	0.20097	0.201139	0.088894	0.088567	0.034118	0.035419					324.203	0.86643	0.855765	0.53838	0.535862	0.280823	0.279668	0.105974	0.105603	0.033985	0.032888
	400.602	0.672471	0.667496	0.457406	0.459514	0.201064	0.201173	0.088696	0.088587	0.034001	0.035427					324.403	0.866118	0.855766	0.538586	0.535889	0.280897	0.279708	0.105874	0.105624	0.033818	0.032895
	400.802	0.671895	0.667499	0.457613	0.459546	0.201039	0.201207	0.088184	0.088606	0.033358	0.035436					324.603	0.866611	0.855768	0.538623	0.535917	0.281154	0.279748	0.106177	0.105645	0.034062	0.032902
	401.002	0.672076	0.667501	0.458011	0.459578	0.201526	0.201241	0.088704	0.088626	0.033591	0.035445					324.803	0.86628	0.855769	0.538475	0.535944	0.280843	0.279788	0.105899	0.105666	0.033475	0.03291
	401.202	0.672402	0.667504	0.458518	0.45961	0.201393	0.201274	0.088451	0.088645	0.033493	0.035453					325.003	0.866196	0.85577	0.538188	0.535971	0.281004	0.279827	0.105933	0.105686	0.033532	0.032917
	401.402	0.672785	0.667506	0.458992	0.459641	0.202191	0.201307	0.088876	0.088665	0.033701	0.035462					325.203	0.866399	0.855772	0.538224	0.535997	0.281347	0.279867	0.106159	0.105707	0.033497	0.032924
	401.602	0.673037	0.667509	0.459067	0.459672	0.202435	0.201341	0.088893	0.088684	0.033601	0.03547					325.403	0.865961	0.855773	0.537768	0.536024	0.281579	0.279906	0.106129	0.105728	0.032958	0.032931
	401.802	0.673135	0.667511	0.459436	0.459704	0.202605	0.201374	0.088976	0.088703	0.033609	0.035479					325.603	0.866107	0.855775	0.537772	0.536051	0.281425	0.279946	0.10646	0.105748	0.032795	0.032938
	402.002	0.673238	0.667513	0.45957	0.459735	0.202738	0.201407	0.089241	0.088723	0.033632	0.035487					325.803	0.866254	0.855776	0.537765	0.536077	0.281699	0.279985	0.107108	0.105769	0.033392	0.032945
	402.202	0.673211	0.667516	0.460064	0.459765	0.203078	0.20144	0.08925	0.088742	0.034065	0.035495					326.003	0.86634	0.855777	0.538182	0.536103	0.282077	0.280024	0.10769	0.105789	0.034063	0.032952
	402.402	0.672782	0.667518	0.460048	0.459796	0.20253	0.201472	0.089359	0.088761	0.033762	0.035504					326.203	0.866482	0.855778	0.538126	0.53613	0.282869	0.280063	0.108438	0.10581	0.033822	0.03296
	402.602	0.672451	0.66752	0.459803	0.459827	0.20229	0.201505	0.089409	0.08878	0.034099	0.035512					326.403	0.866473	0.85578	0.538238	0.536156	0.282864	0.280101	0.108721	0.10583	0.033732	0.032967
	402.802	0.672463	0.667523	0.460255	0.459857	0.202492	0.201538	0.089765	0.088799	0.034252	0.035521					326.603	0.866014	0.855781	0.538014	0.536181	0.282729	0.28014	0.108354	0.10585	0.03316	0.032974
	403.002	0.671903	0.667525	0.460169	0.459887	0.202014	0.20157	0.089464	0.088818	0.034758	0.035529					326.803	0.866331	0.855782	0.537877	0.536207	0.283058	0.280178	0.10876	0.10587	0.033098	0.032981
	403.202	0.672426	0.667527	0.459845	0.459918	0.202141	0.201603	0.089901	0.088837	0.035447	0.035537					327.003	0.866874	0.855784	0.537769	0.536233	0.283073	0.280217	0.108916	0.10589	0.033662	0.032988
	403.402	0.672379	0.667529	0.459938	0.459948	0.202442	0.201635	0.090027	0.088856	0.036048	0.035545					327.203	0.86677	0.855785	0.537561	0.536258	0.282701	0.280255	0.108359	0.105911	0.03389	0.032995
	403.602	0.672251	0.667532	0.459302	0.459977	0.201747	0.201667	0.089804	0.088874	0.03619	0.035554					327.403	0.866656	0.855786	0.537406	0.536284	0.282284	0.280293	0.108314	0.10593	0.033924	0.033001
	403.802	0.672129	0.667534	0.458972	0.460007	0.201547	0.201699	0.090506	0.088893	0.03654	0.035562					327.603	0.866308	0.855787	0.537354	0.536309	0.281703	0.280331	0.108187	0.10595	0.033967	0.033008
	404.002	0.672064	0.667536	0.458612	0.460037	0.201287	0.201731	0.09041	0.088912	0.036671	0.03557					327.803	0.866374	0.855788	0.537568	0.536334	0.281433	0.280368	0.107946	0.10597	0.034075	0.033015
	404.202	0.671769	0.667538	0.458951	0.460066	0.200996	0.201763	0.090632	0.08893	0.036443	0.035578					328.003	0.866294	0.85579	0.537604	0.536359	0.281134	0.280406	0.107639	0.10599	0.034508	0.033022
	404.402	0.671334	0.66754	0.458391	0.460095	0.200737	0.201794	0.089943	0.088949	0.035952	0.035586					328.203	0.866023	0.855791	0.53753	0.536384	0.28103	0.280443	0.10716	0.10601	0.035046	0.033029
	404.602	0.671207	0.667542	0.458473	0.460125	0.200392	0.201826	0.089554	0.088967	0.035478	0.035594					328.403	0.865352	0.855792	0.537186	0.536408	0.280967	0.28048	0.106645	0.106029	0.035059	0.033036
	404.802	0.671821	0.667544	0.458583	0.460154	0.201057	0.201857	0.089583	0.088986	0.035829	0.035603					328.603	0.865452	0.855793	0.536966	0.536433	0.281064	0.280518	0.106646	0.106049	0.035642	0.033043
	405.002	0.672425	0.667547	0.458705	0.460182	0.201394	0.201888	0.090064	0.089004	0.035696	0.035611					328.803	0.864639	0.855794	0.53697	0.536457	0.280808	0.280555	0.10645	0.106069	0.035184	0.033049
	405.202	0.673274	0.667549	0.459792	0.460211	0.202293	0.20192	0.090225	0.089023	0.035976	0.035619					329.003	0.864942	0.855795	0.53714	0.536481	0.281161	0.280591	0.106342	0.106088	0.035281	0.033056
	405.402	0.673507	0.667551	0.460305	0.46024	0.202824	0.201951	0.090395	0.089041	0.03588	0.035627					329.203	0.8649	0.855797	0.537056	0.536506	0.281465	0.280628	0.106198	0.106107	0.035115	0.033063
	405.602	0.67337	0.667553	0.46019	0.460268	0.202695	0.201982	0.090097	0.089059	0.035199	0.035635					329.403	0.864803	0.855798	0.536747	0.53653	0.281642	0.280665	0.106287	0.106127	0.034761	0.03307
	405.802	0.673605	0.667555	0.460553	0.460297	0.202696	0.202013	0.089929	0.089077	0.03507	0.035643					329.603	0.865302	0.855799	0.537303	0.536554	0.282203	0.280701	0.106608	0.106146	0.035	0.033076
	406.002	0.674297	0.667557	0.460593	0.460325	0.202988	0.202044	0.089956	0.089095	0.03502	0.035651					329.803	0.865378	0.8558	0.537657	0.536577	0.282671	0.280737	0.10688	0.106165	0.035066	0.033083
	406.202	0.674164	0.667559	0.460538	0.460353	0.202865	0.202074	0.089798	0.089113	0.034737	0.035659					330.003	0.865031	0.855801	0.537742	0.536601	0.28247	0.280774	0.106699	0.106185	0.034558	0.03309
	406.402	0.673771	0.667561	0.459998	0.460381	0.202562	0.202105	0.089697	0.089131	0.03445	0.035667					330.203	0.864891	0.855802	0.537382	0.536625	0.282641	0.28081	0.106569	0.106204	0.033948	0.033096
	406.602	0.674517	0.667563	0.460411	0.460408	0.202527	0.202135	0.089982	0.089149	0.034729	0.035674					330.403	0.864799	0.855803	0.537605	0.536648	0.282338	0.280846	0.106363	0.106223	0.033639	0.033103
	406.802	0.674748	0.667564	0.460503	0.460436	0.202377	0.202166	0.090229	0.089167	0.034915	0.035682					330.603	0.864908	0.855804	0.537398	0.536671	0.282104	0.280881	0.10643	0.106242	0.033274	0.03311
	407.002	0.674444	0.667566	0.460102	0.460464	0.202328	0.202196	0.090432	0.089185	0.035212	0.03569					330.803	0.86535	0.855805	0.537719	0.536694	0.282316	0.280917	0.106687	0.106261	0.033449	0.033116
	407.202	0.674464	0.667568	0.460032	0.460491	0.202172	0.202226	0.090639	0.089203	0.034948	0.035698					331.003	0.86537	0.855806	0.537564	0.536717	0.282579	0.280952	0.106398	0.106279	0.033604	0.033123
	407.402	0.674268	0.66757	0.460461	0.460518	0.201843	0.202256	0.090426	0.089221	0.035373	0.035706					331.203	0.865453	0.855807	0.537785	0.53674	0.28249	0.280988	0.106645	0.106298	0.033601	0.033129
	407.602	0.674223	0.667572	0.460031	0.460545	0.201149	0.202286	0.090474	0.089238	0.035527	0.035713					331.403	0.865499	0.855808	0.538252	0.536763	0.282152	0.281023	0.107141	0.106317	0.033513	0.033136
	407.802	0.673997	0.667574	0.460277	0.460572	0.201189	0.202316	0.090643	0.089256	0.036063	0.035721					331.603	0.865386	0.855809	0.537955	0.536786	0.281834	0.281058	0.107262	0.106336	0.033408	0.033142
	408.002	0.674015	0.667576	0.460691	0.460599	0.200935	0.202346	0.090304	0.089273	0.036471	0.035729					331.803	0.865891	0.85581	0.538002	0.536808	0.281637	0.281093	0.107286	0.106354	0.033588	0.033149
	408.202	0.673293	0.667577	0.460623	0.460626	0.200584	0.202375	0.090233	0.089291	0.036289	0.035737					332.003	0.86614	0.855811	0.537577	0.536831	0.281762	0.281128	0.107599	0.106373	0.033688	0.033155
	408.402	0.673325	0.667579	0.460197	0.460652	0.20064	0.202405	0.090032	0.089308	0.036673	0.035744					332.203	0.865995	0.855812	0.537641	0.536853	0.281501	0.281163	0.107561	0.106391	0.033598	0.033162
	408.602	0.673613	0.667581	0.460525	0.460679	0.20091	0.202434	0.090322	0.089326	0.036661	0.035752					332.403	0.865688	0.855813	0.537118	0.536875	0.281343	0.281197	0.107956	0.10641	0.033511	0.033168
	408.802	0.673172	0.667583	0.460701	0.460705	0.201145	0.202464	0.090347	0.089343	0.036378	0.03576					332.603	0.865507	0.855814	0.537358	0.536897	0.281056	0.281232	0.108213	0.106428	0.033625	0.033175
	409.002	0.672953	0.667585	0.46098	0.460731	0.2011	0.202493	0.090674	0.08936	0.036163	0.035767					332.803	0.865371	0.855815	0.537403	0.536919	0.281477	0.281266	0.108382	0.106446	0.033627	0.033181
	409.202	0.672907	0.667586	0.461277	0.460758	0.201498	0.202522	0.09088	0.089378	0.036229	0.035775					333.003	0.865554	0.855816	0.537678	0.536941	0.281925	0.2813	0.108764	0.106465	0.033683	0.033187
	409.402	0.672351	0.667588	0.46071	0.460784	0.201254	0.202551	0.090574	0.089395	0.036017	0.035782					333.203	0.865441	0.855817	0.53752	0.536963	0.282282	0.281334	0.108881	0.106483	0.033669	0.033194
	409.602	0.672142	0.66759	0.460773	0.460809	0.201528	0.20258	0.090589	0.089412	0.035837	0.03579					333.403	0.865342	0.855818	0.537354	0.536985	0.281929	0.281368	0.108906	0.106501	0.033328	0.0332
	409.802	0.672382	0.667591	0.460877	0.460835	0.202193	0.202609	0.090844	0.089429	0.036144	0.035798					333.603	0.865388	0.855819	0.53764	0.537006	0.281939	0.281402	0.108993	0.106519	0.033556	0.033206
	410.002	0.672646	0.667593	0.460471	0.460861	0.202651	0.202637	0.090905	0.089446	0.036031	0.035805					333.803	0.86492	0.85582	0.537684	0.537027	0.281763	0.281436	0.108679	0.106537	0.033841	0.033213
	410.202	0.672569	0.667595	0.460617	0.460886	0.202828	0.202666	0.090703	0.089463	0.035644	0.035813					334.003	0.864771	0.855821	0.537572	0.537049	0.281713	0.281469	0.108276	0.106555	0.033861	0.033219
	410.402	0.673122	0.667596	0.460233	0.460911	0.202966	0.202694	0.090766	0.08948	0.035691	0.03582					334.203	0.864404	0.855821	0.536969	0.53707	0.281651	0.281503	0.107946	0.106573	0.033557	0.033225
	410.602	0.673496	0.667598	0.460093	0.460937	0.202955	0.202723	0.0908	0.089497	0.035713	0.035827					334.403	0.864133	0.855822	0.536878	0.537091	0.281503	0.281536	0.10799	0.106591	0.033245	0.033231
	410.802	0.673443	0.6676	0.459872	0.460962	0.202851	0.202751	0.090713	0.089514	0.035608	0.035835					334.603	0.864202	0.855823	0.5369	0.537112	0.281185	0.281569	0.107554	0.106609	0.032993	0.033238
	411.002	0.673523	0.667601	0.46015	0.460987	0.203034	0.202779	0.090802	0.08953	0.035715	0.035842					334.803	0.864069	0.855824	0.536693	0.537133	0.281622	0.281602	0.107108	0.106626	0.032643	0.033244
	411.202	0.67332	0.667603	0.460437	0.461012	0.202866	0.202807	0.090429	0.089547	0.035524	0.03585					335.003	0.86401	0.855825	0.536533	0.537154	0.281636	0.281635	0.107102	0.106644	0.032739	0.03325
	411.402	0.673215	0.667604	0.459866	0.461036	0.202444	0.202836	0.090296	0.089564	0.035797	0.035857					335.203	0.863978	0.855826	0.536605	0.537174	0.281367	0.281668	0.107098	0.106662	0.032494	0.033256
	411.602	0.673238	0.667606	0.459513	0.461061	0.202488	0.202863	0.090074	0.089581	0.035941	0.035864					335.403	0.864208	0.855827	0.536744	0.537195	0.28146	0.281701	0.107297	0.106679	0.032712	0.033262
	411.802	0.672803	0.667607	0.459556	0.461085	0.202249	0.202891	0.089789	0.089597	0.03644	0.035872					335.603	0.864443	0.855827	0.536119	0.537215	0.281505	0.281733	0.107151	0.106697	0.032661	0.033268
	412.002	0.672867	0.667609	0.459516	0.46111	0.202457	0.202919	0.089739	0.089614	0.036659	0.035879					335.803	0.864136	0.855828	0.536094	0.537235	0.281171	0.281766	0.106794	0.106714	0.032681	0.033274
	412.202	0.672384	0.66761	0.459041	0.461134	0.201938	0.202947	0.089326	0.08963	0.036181	0.035886					336.003	0.863508	0.855829	0.53596	0.537256	0.28127	0.281798	0.106864	0.106732	0.032624	0.033281
	412.402	0.67231	0.667612	0.458876	0.461158	0.201795	0.202974	0.089215	0.089646	0.036183	0.035893					336.203	0.862582	0.85583	0.535833	0.537276	0.28048	0.28183	0.106316	0.106749	0.032402	0.033287
	412.602	0.672379	0.667613	0.459038	0.461182	0.201472	0.203002	0.089251	0.089663	0.035762	0.035901					336.403	0.862364	0.855831	0.535557	0.537296	0.280377	0.281862	0.106544	0.106766	0.032677	0.033293
	412.802	0.672248	0.667615	0.459335	0.461206	0.201608	0.203029	0.089356	0.089679	0.03553	0.035908					336.603	0.861745	0.855831	0.53566	0.537316	0.280419	0.281894	0.106577	0.106783	0.033239	0.033299
	413.002	0.672762	0.667616	0.459564	0.46123	0.202019	0.203056	0.090189	0.089695	0.035918	0.035915					336.803	0.861785	0.855832	0.535582	0.537335	0.281103	0.281926	0.107111	0.106801	0.03354	0.033305
	413.202	0.673102	0.667618	0.459911	0.461254	0.202806	0.203083	0.090623	0.089712	0.036145	0.035922					337.003	0.86176	0.855833	0.535819	0.537355	0.28188	0.281958	0.107897	0.106818	0.033969	0.033311
	413.402	0.673342	0.667619	0.46001	0.461277	0.203366	0.20311	0.091048	0.089728	0.036434	0.035929					337.203	0.862278	0.855834	0.53578	0.537375	0.282079	0.28199	0.107825	0.106835	0.034109	0.033317
	413.602	0.673552	0.667621	0.460667	0.461301	0.203789	0.203137	0.09188	0.089744	0.036353	0.035937					337.403	0.862644	0.855834	0.536035	0.537394	0.282098	0.282021	0.10799	0.106852	0.034387	0.033323
	413.802	0.674073	0.667622	0.460864	0.461324	0.203711	0.203164	0.092286	0.08976	0.036432	0.035944					337.603	0.863318	0.855835	0.536481	0.537413	0.282588	0.282053	0.108473	0.106869	0.034738	0.033328
	414.002	0.674038	0.667624	0.460495	0.461347	0.203333	0.203191	0.092174	0.089776	0.035988	0.035951					337.803	0.863254	0.855836	0.536906	0.537433	0.282691	0.282084	0.108424	0.106886	0.034704	0.033334
	414.202	0.67454	0.667625	0.461045	0.46137	0.203461	0.203218	0.092197	0.089792	0.036024	0.035958					338.003	0.863291	0.855837	0.536369	0.537452	0.282426	0.282115	0.107909	0.106902	0.033966	0.03334
	414.402	0.674837	0.667626	0.460635	0.461393	0.20365	0.203244	0.092171	0.089808	0.036179	0.035965					338.203	0.863234	0.855837	0.536247	0.537471	0.281875	0.282146	0.107701	0.106919	0.033444	0.033346
	414.602	0.674755	0.667628	0.460272	0.461416	0.203615	0.203271	0.091689	0.089824	0.036093	0.035972					338.403	0.863897	0.855838	0.536642	0.53749	0.281585	0.282177	0.107851	0.106936	0.032878	0.033352
	414.802	0.674566	0.667629	0.460014	0.461439	0.203658	0.203297	0.092005	0.08984	0.036258	0.035979					338.603	0.864297	0.855839	0.53714	0.537509	0.28143	0.282208	0.107551	0.106953	0.032619	0.033358
	415.002	0.674256	0.66763	0.460016	0.461462	0.203798	0.203323	0.092379	0.089855	0.036316	0.035986					338.803	0.864774	0.85584	0.537374	0.537527	0.281818	0.282238	0.107919	0.106969	0.032577	0.033364
	415.202	0.674205	0.667632	0.459564	0.461484	0.203883	0.20335	0.092224	0.089871	0.036114	0.035993					339.003	0.865151	0.85584	0.537566	0.537546	0.281863	0.282269	0.107842	0.106986	0.032442	0.03337
	415.402	0.67428	0.667633	0.45935	0.461507	0.203953	0.203376	0.091946	0.089887	0.036008	0.036					339.203	0.86531	0.855841	0.538167	0.537565	0.282215	0.282299	0.10794	0.107002	0.032537	0.033375
	415.602	0.674303	0.667634	0.459639	0.461529	0.204264	0.203402	0.091713	0.089903	0.03631	0.036007					339.403	0.865578	0.855842	0.538574	0.537583	0.282137	0.28233	0.107884	0.107019	0.032937	0.033381
	415.802	0.674055	0.667636	0.459337	0.461552	0.203631	0.203428	0.091403	0.089918	0.036246	0.036014					339.603	0.865468	0.855842	0.538264	0.537601	0.28191	0.28236	0.10758	0.107035	0.03286	0.033387
	416.002	0.673844	0.667637	0.458985	0.461574	0.203558	0.203454	0.091175	0.089934	0.03614	0.03602					339.803	0.864904	0.855843	0.538507	0.53762	0.281654	0.28239	0.107195	0.107052	0.0329	0.033393
	416.202	0.673565	0.667638	0.459193	0.461596	0.203039	0.203479	0.090749	0.089949	0.035752	0.036027					340.003	0.864469	0.855844	0.538472	0.537638	0.281749	0.28242	0.106829	0.107068	0.032998	0.033398
	416.402	0.673479	0.667639	0.459193	0.461618	0.203302	0.203505	0.090884	0.089965	0.036027	0.036034					340.203	0.864252	0.855844	0.538529	0.537656	0.281571	0.28245	0.106368	0.107084	0.033006	0.033404
	416.602	0.674012	0.667641	0.459895	0.461639	0.203472	0.203531	0.091232	0.08998	0.036567	0.036041					340.403	0.864481	0.855845	0.538612	0.537674	0.28189	0.28248	0.106751	0.1071	0.033521	0.03341
	416.802	0.673451	0.667642	0.459816	0.461661	0.203574	0.203556	0.091189	0.089995	0.036298	0.036048					340.603	0.863964	0.855846	0.53856	0.537692	0.281793	0.282509	0.106773	0.107117	0.033779	0.033415
	417.002	0.673635	0.667643	0.460061	0.461683	0.203414	0.203582	0.091776	0.090011	0.036665	0.036055					340.803	0.864106	0.855846	0.538532	0.53771	0.282548	0.282539	0.106847	0.107133	0.034124	0.033421
	417.202	0.673367	0.667644	0.460252	0.461704	0.203356	0.203607	0.09118	0.090026	0.036673	0.036061					341.003	0.864483	0.855847	0.538718	0.537727	0.283276	0.282568	0.107005	0.107149	0.03469	0.033427
	417.402	0.673488	0.667646	0.460655	0.461726	0.202769	0.203632	0.091486	0.090041	0.03655	0.036068					341.203	0.86465	0.855847	0.538456	0.537745	0.282786	0.282598	0.106964	0.107165	0.035019	0.033432
	417.602	0.673116	0.667647	0.460575	0.461747	0.201752	0.203657	0.09129	0.090056	0.036039	0.036075					341.403	0.864639	0.855848	0.538465	0.537763	0.282933	0.282627	0.107209	0.107181	0.034796	0.033438
	417.802	0.672694	0.667648	0.460188	0.461768	0.200731	0.203682	0.090416	0.090071	0.035615	0.036081					341.603	0.865139	0.855849	0.5388	0.53778	0.282929	0.282656	0.107669	0.107197	0.034825	0.033443
	418.002	0.672732	0.667649	0.460166	0.461789	0.200556	0.203707	0.089929	0.090086	0.035276	0.036088					341.803	0.864989	0.855849	0.538637	0.537797	0.282773	0.282685	0.107853	0.107212	0.03486	0.033449
	418.202	0.672627	0.66765	0.459873	0.46181	0.200509	0.203732	0.089489	0.090102	0.034915	0.036095					342.003	0.864939	0.85585	0.538213	0.537815	0.282318	0.282714	0.107628	0.107228	0.034438	0.033455
	418.402	0.672705	0.667651	0.459795	0.461831	0.200548	0.203757	0.089167	0.090117	0.034841	0.036101					342.203	0.865188	0.85585	0.538774	0.537832	0.282291	0.282743	0.107762	0.107244	0.034761	0.03346
	418.602	0.672272	0.667653	0.45935	0.461852	0.200539	0.203782	0.088786	0.090131	0.034704	0.036108					342.403	0.865071	0.855851	0.538505	0.537849	0.281983	0.282771	0.108024	0.10726	0.034547	0.033466
	418.802	0.672036	0.667654	0.4591	0.461873	0.200772	0.203806	0.089036	0.090146	0.034489	0.036115					342.603	0.86523	0.855852	0.538037	0.537866	0.282142	0.2828	0.107995	0.107275	0.034791	0.033471
	419.002	0.672499	0.667655	0.459464	0.461893	0.201196	0.203831	0.089175	0.090161	0.034428	0.036121					342.803	0.86582	0.855852	0.537931	0.537883	0.282557	0.282828	0.108956	0.107291	0.034873	0.033477
	419.202	0.672961	0.667656	0.459491	0.461914	0.201473	0.203855	0.088892	0.090176	0.034009	0.036128					343.003	0.865565	0.855853	0.537831	0.537899	0.282363	0.282857	0.108732	0.107306	0.034961	0.033482
	419.402	0.672773	0.667657	0.459721	0.461934	0.20184	0.20388	0.088906	0.090191	0.033994	0.036134					343.203	0.865587	0.855853	0.538076	0.537916	0.282733	0.282885	0.109403	0.107322	0.035232	0.033487
	419.602	0.672364	0.667658	0.459485	0.461955	0.201982	0.203904	0.088895	0.090205	0.033844	0.036141					343.403	0.865364	0.855854	0.537345	0.537933	0.282213	0.282913	0.108829	0.107337	0.034999	0.033493
	419.802	0.672114	0.667659	0.45916	0.461975	0.202076	0.203928	0.089103	0.09022	0.033735	0.036147					343.603	0.865557	0.855854	0.537225	0.537949	0.282671	0.282941	0.109022	0.107353	0.035004	0.033498
	420.002	0.672212	0.66766	0.459519	0.461995	0.202663	0.203952	0.089473	0.090235	0.03402	0.036154					343.803	0.864879	0.855855	0.537051	0.537966	0.282406	0.282969	0.108784	0.107368	0.034523	0.033504
	420.202	0.671974	0.667661	0.459877	0.462015	0.203016	0.203976	0.08965	0.090249	0.03422	0.03616					344.003	0.865027	0.855856	0.537619	0.537982	0.282836	0.282997	0.109225	0.107383	0.034681	0.033509
	420.402	0.672281	0.667662	0.460145	0.462035	0.203454	0.204	0.090093	0.090264	0.03459	0.036167					344.203	0.865235	0.855856	0.537661	0.537998	0.282732	0.283025	0.109311	0.107398	0.034492	0.033514
	420.602	0.67226	0.667663	0.460451	0.462055	0.203513	0.204024	0.090441	0.090278	0.035211	0.036173					344.403	0.864829	0.855857	0.537426	0.538014	0.283024	0.283052	0.109263	0.107414	0.034621	0.03352
	420.802	0.672055	0.667665	0.460354	0.462074	0.203045	0.204048	0.09043	0.090293	0.03529	0.03618					344.603	0.863913	0.855857	0.537016	0.538031	0.282561	0.28308	0.109036	0.107429	0.034247	0.033525
	421.002	0.67262	0.667666	0.460998	0.462094	0.203315	0.204071	0.0909	0.090307	0.035949	0.036186					344.803	0.86423	0.855858	0.536781	0.538047	0.283027	0.283107	0.108981	0.107444	0.034421	0.03353
	421.202	0.672214	0.667667	0.461337	0.462113	0.203316	0.204095	0.090711	0.090322	0.035953	0.036193					345.003	0.864729	0.855858	0.537318	0.538063	0.283182	0.283135	0.109698	0.107459	0.034566	0.033536
	421.402	0.672079	0.667668	0.461785	0.462133	0.203186	0.204119	0.091032	0.090336	0.036263	0.036199					345.203	0.864124	0.855859	0.537176	0.538078	0.282785	0.283162	0.109696	0.107474	0.034784	0.033541
	421.602	0.671848	0.667669	0.461277	0.462152	0.203042	0.204142	0.09117	0.09035	0.035969	0.036205					345.403	0.864367	0.855859	0.53795	0.538094	0.283463	0.283189	0.110072	0.107489	0.034703	0.033546
	421.802	0.671706	0.66767	0.461248	0.462172	0.202685	0.204165	0.091186	0.090364	0.036255	0.036212					345.603	0.864559	0.85586	0.538178	0.53811	0.283563	0.283216	0.110535	0.107504	0.035036	0.033552
	422.002	0.672512	0.667671	0.461876	0.462191	0.203678	0.204189	0.091721	0.090379	0.036992	0.036218					345.803	0.864451	0.85586	0.538119	0.538125	0.283435	0.283243	0.110457	0.107519	0.034967	0.033557
	422.202	0.672384	0.667672	0.46131	0.46221	0.203611	0.204212	0.091897	0.090393	0.036946	0.036224					346.003	0.863947	0.855861	0.538255	0.538141	0.282852	0.28327	0.109935	0.107533	0.034628	0.033562
	422.402	0.673278	0.667673	0.461898	0.462229	0.204279	0.204235	0.092272	0.090407	0.037703	0.03623					346.203	0.864108	0.855861	0.53831	0.538156	0.283112	0.283296	0.109491	0.107548	0.034634	0.033567
	422.602	0.673406	0.667673	0.46177	0.462248	0.20447	0.204258	0.09179	0.090421	0.037243	0.036237					346.403	0.863605	0.855862	0.53791	0.538172	0.28247	0.283323	0.109426	0.107563	0.03427	0.033572
	422.802	0.67383	0.667674	0.461922	0.462266	0.205017	0.204281	0.091642	0.090435	0.037563	0.036243					346.603	0.863763	0.855862	0.537627	0.538187	0.28248	0.28335	0.109096	0.107578	0.034327	0.033578
	423.002	0.674005	0.667675	0.461602	0.462285	0.204825	0.204304	0.091398	0.090449	0.037766	0.036249					346.803	0.863496	0.855863	0.537343	0.538202	0.282103	0.283376	0.10861	0.107592	0.033771	0.033583
	423.202	0.674152	0.667676	0.461633	0.462304	0.204662	0.204327	0.091061	0.090463	0.03759	0.036255					347.003	0.863204	0.855863	0.537346	0.538217	0.282155	0.283402	0.108534	0.107607	0.033884	0.033588
	423.402	0.674602	0.667677	0.461631	0.462322	0.204968	0.204349	0.091356	0.090477	0.037958	0.036262					347.203	0.863079	0.855864	0.537532	0.538232	0.282375	0.283429	0.108329	0.107621	0.033347	0.033593
	423.602	0.675316	0.667678	0.46179	0.462341	0.205032	0.204372	0.091371	0.09049	0.038257	0.036268					347.403	0.862687	0.855864	0.537214	0.538247	0.282229	0.283455	0.107611	0.107636	0.032939	0.033598
	423.802	0.676059	0.667679	0.462234	0.462359	0.205365	0.204395	0.092011	0.090504	0.038967	0.036274					347.603	0.862449	0.855864	0.537249	0.538262	0.282625	0.283481	0.107678	0.10765	0.033034	0.033603
	424.002	0.676361	0.66768	0.462395	0.462377	0.205318	0.204417	0.092176	0.090518	0.038838	0.03628					347.803	0.862359	0.855865	0.53731	0.538277	0.28269	0.283507	0.108383	0.107664	0.033513	0.033608
	424.202	0.675924	0.667681	0.461962	0.462395	0.205362	0.20444	0.091634	0.090532	0.038744	0.036286					348.003	0.862652	0.855865	0.537334	0.538292	0.282794	0.283532	0.108817	0.107679	0.03415	0.033613
	424.402	0.676042	0.667682	0.462123	0.462414	0.205255	0.204462	0.091476	0.090545	0.038475	0.036292					348.203	0.862474	0.855866	0.537159	0.538306	0.282842	0.283558	0.108958	0.107693	0.033885	0.033618
	424.602	0.675642	0.667683	0.461556	0.462432	0.205073	0.204484	0.091476	0.090559	0.038461	0.036298					348.403	0.861594	0.855866	0.536277	0.538321	0.282505	0.283584	0.108553	0.107707	0.033703	0.033623
	424.802	0.675217	0.667684	0.461309	0.462449	0.204516	0.204506	0.09138	0.090573	0.038268	0.036304					348.603	0.862018	0.855867	0.536752	0.538335	0.282688	0.283609	0.109162	0.107721	0.034161	0.033628
	425.002	0.674958	0.667684	0.461101	0.462467	0.204595	0.204528	0.091244	0.090586	0.038184	0.03631					348.803	0.86246	0.855867	0.537208	0.53835	0.283155	0.283635	0.109457	0.107736	0.034673	0.033633
	425.202	0.674026	0.667685	0.460739	0.462485	0.204512	0.20455	0.09098	0.0906	0.037629	0.036316					349.003	0.862135	0.855868	0.537565	0.538364	0.282942	0.28366	0.109713	0.10775	0.035004	0.033638
	425.402	0.673693	0.667686	0.460746	0.462503	0.204536	0.204572	0.091024	0.090613	0.037838	0.036322					349.203	0.861584	0.855868	0.537653	0.538378	0.283157	0.283685	0.109743	0.107764	0.035387	0.033643
	425.602	0.673578	0.667687	0.460474	0.46252	0.204333	0.204594	0.091433	0.090627	0.037517	0.036328					349.403	0.862061	0.855868	0.537741	0.538393	0.283515	0.283711	0.110202	0.107778	0.035497	0.033648
	425.802	0.673455	0.667688	0.460909	0.462538	0.204057	0.204616	0.09169	0.09064	0.037882	0.036334					349.603	0.862119	0.855869	0.537755	0.538407	0.28372	0.283736	0.11068	0.107792	0.035658	0.033653
	426.002	0.673469	0.667689	0.461015	0.462555	0.204331	0.204638	0.091717	0.090653	0.037555	0.03634					349.803	0.862209	0.855869	0.537879	0.538421	0.283437	0.283761	0.110618	0.107806	0.035735	0.033658
	426.202	0.673494	0.667689	0.460405	0.462572	0.203723	0.204659	0.091728	0.090667	0.036443	0.036346					350.003	0.862061	0.85587	0.537876	0.538435	0.283374	0.283786	0.110428	0.10782	0.035454	0.033663
	426.402	0.673722	0.66769	0.460896	0.46259	0.204035	0.204681	0.091993	0.09068	0.036194	0.036352					350.203	0.861703	0.85587	0.537314	0.538449	0.283547	0.28381	0.110276	0.107833	0.035173	0.033668
	426.602	0.673608	0.667691	0.460794	0.462607	0.203926	0.204702	0.091716	0.090693	0.035658	0.036358					350.403	0.861085	0.85587	0.537312	0.538462	0.283175	0.283835	0.110157	0.107847	0.034963	0.033673
	426.802	0.673767	0.667692	0.460717	0.462624	0.20378	0.204724	0.091685	0.090706	0.035777	0.036364					350.603	0.861202	0.855871	0.537029	0.538476	0.283382	0.28386	0.109694	0.107861	0.034619	0.033678
	427.002	0.673875	0.667693	0.460573	0.462641	0.203102	0.204745	0.091421	0.090719	0.035453	0.03637					350.803	0.861385	0.855871	0.536679	0.53849	0.283177	0.283884	0.109261	0.107875	0.033659	0.033682
	427.202	0.673911	0.667693	0.460683	0.462658	0.202962	0.204766	0.091272	0.090732	0.035316	0.036376					351.003	0.861579	0.855872	0.536942	0.538503	0.283267	0.283909	0.109626	0.107888	0.033739	0.033687
	427.402	0.674424	0.667694	0.460487	0.462675	0.203191	0.204788	0.091494	0.090746	0.035459	0.036381					351.203	0.861277	0.855872	0.536794	0.538517	0.283085	0.283933	0.10894	0.107902	0.033104	0.033692
	427.602	0.674258	0.667695	0.460444	0.462691	0.203258	0.204809	0.091528	0.090759	0.035797	0.036387					351.403	0.861576	0.855872	0.53657	0.53853	0.283305	0.283957	0.109003	0.107915	0.033218	0.033697
	427.802	0.673876	0.667696	0.460396	0.462708	0.203028	0.20483	0.091288	0.090772	0.035552	0.036393					351.603	0.861375	0.855873	0.536121	0.538544	0.282926	0.283981	0.108895	0.107929	0.033	0.033702
	428.002	0.673376	0.667696	0.459839	0.462725	0.203071	0.204851	0.090927	0.090784	0.035108	0.036399					351.803	0.861648	0.855873	0.536404	0.538557	0.282645	0.284005	0.109342	0.107942	0.033237	0.033707
	428.202	0.672571	0.667697	0.459081	0.462741	0.20327	0.204872	0.090006	0.090797	0.034678	0.036405					352.003	0.861721	0.855873	0.53559	0.53857	0.282047	0.284029	0.109012	0.107956	0.033063	0.033711
	428.402	0.672172	0.667698	0.459059	0.462758	0.202878	0.204892	0.089464	0.09081	0.034155	0.03641					352.203	0.861445	0.855874	0.53574	0.538584	0.282061	0.284053	0.108644	0.107969	0.032388	0.033716
	428.602	0.671851	0.667699	0.458692	0.462774	0.202524	0.204913	0.089494	0.090823	0.034196	0.036416					352.403	0.86136	0.855874	0.535287	0.538597	0.281747	0.284077	0.108133	0.107983	0.032457	0.033721
	428.802	0.671542	0.667699	0.458521	0.46279	0.201933	0.204934	0.088977	0.090836	0.03418	0.036422					352.603	0.861725	0.855875	0.535623	0.53861	0.281622	0.284101	0.10806	0.107996	0.032805	0.033725
	429.002	0.671409	0.6677	0.458545	0.462806	0.202128	0.204954	0.088688	0.090849	0.034343	0.036427					352.803	0.86108	0.855875	0.534981	0.538623	0.281098	0.284124	0.107883	0.108009	0.032482	0.03373
	429.202	0.671362	0.667701	0.459123	0.462822	0.20266	0.204975	0.088868	0.090861	0.03443	0.036433					353.003	0.861039	0.855875	0.534883	0.538636	0.280583	0.284148	0.107551	0.108022	0.032329	0.033735
	429.402	0.671641	0.667702	0.459781	0.462838	0.202617	0.204995	0.089223	0.090874	0.034986	0.036439					353.203	0.861602	0.855876	0.534633	0.538648	0.281292	0.284171	0.107674	0.108036	0.032608	0.03374
	429.602	0.671656	0.667702	0.459778	0.462854	0.202555	0.205016	0.089273	0.090887	0.035064	0.036444					353.403	0.86174	0.855876	0.53435	0.538661	0.281221	0.284195	0.107947	0.108049	0.03283	0.033744
	429.802	0.671817	0.667703	0.460068	0.46287	0.202471	0.205036	0.089824	0.090899	0.035579	0.03645					353.603	0.861499	0.855876	0.534648	0.538674	0.281637	0.284218	0.108353	0.108062	0.033107	0.033749
	430.002	0.671872	0.667704	0.459881	0.462886	0.202196	0.205056	0.089605	0.090912	0.035135	0.036456					353.803	0.861289	0.855877	0.534708	0.538687	0.281547	0.284241	0.108135	0.108075	0.033195	0.033753
	430.202	0.672291	0.667704	0.460124	0.462902	0.202601	0.205076	0.09007	0.090924	0.035203	0.036461					354.003	0.861014	0.855877	0.535097	0.538699	0.281956	0.284264	0.108433	0.108088	0.033455	0.033758
	430.402	0.672237	0.667705	0.460667	0.462917	0.203118	0.205097	0.090527	0.090937	0.035597	0.036467					354.203	0.860927	0.855877	0.534954	0.538712	0.282127	0.284287	0.1086	0.108101	0.033677	0.033763
	430.602	0.672647	0.667706	0.460683	0.462933	0.203168	0.205117	0.090854	0.090949	0.035798	0.036472					354.403	0.861621	0.855878	0.535362	0.538724	0.283046	0.28431	0.10895	0.108114	0.034085	0.033767
	430.802	0.672938	0.667706	0.461297	0.462949	0.203381	0.205137	0.091182	0.090962	0.036143	0.036478					354.603	0.862244	0.855878	0.535853	0.538736	0.283249	0.284333	0.109261	0.108127	0.034265	0.033772
	431.002	0.67293	0.667707	0.461172	0.462964	0.203053	0.205156	0.091154	0.090974	0.036446	0.036484					354.803	0.86228	0.855878	0.53626	0.538749	0.283158	0.284356	0.109147	0.108139	0.034337	0.033776
	431.202	0.67298	0.667708	0.460596	0.462979	0.203593	0.205176	0.09167	0.090986	0.036758	0.036489					355.003	0.861974	0.855879	0.536422	0.538761	0.282954	0.284378	0.109184	0.108152	0.035082	0.033781
	431.402	0.673877	0.667708	0.460898	0.462995	0.204221	0.205196	0.092089	0.090998	0.037148	0.036495					355.203	0.861719	0.855879	0.536236	0.538773	0.282682	0.284401	0.109123	0.108165	0.034835	0.033785
	431.602	0.673827	0.667709	0.461044	0.46301	0.204126	0.205216	0.092538	0.091011	0.037245	0.0365					355.403	0.861949	0.855879	0.53621	0.538785	0.282823	0.284423	0.109336	0.108178	0.035065	0.03379
	431.802	0.674213	0.66771	0.461048	0.463025	0.204346	0.205235	0.092262	0.091023	0.036681	0.036505					355.603	0.861368	0.855879	0.535798	0.538797	0.282213	0.284446	0.109014	0.10819	0.034493	0.033794
	432.002	0.674136	0.66771	0.461055	0.46304	0.204804	0.205255	0.092217	0.091035	0.036438	0.036511					355.803	0.861673	0.85588	0.53605	0.538809	0.282598	0.284468	0.109057	0.108203	0.034713	0.033799
	432.202	0.674004	0.667711	0.460907	0.463055	0.204638	0.205274	0.092121	0.091047	0.036063	0.036516					356.003	0.861674	0.85588	0.535748	0.538821	0.282933	0.28449	0.109409	0.108216	0.0347	0.033803
	432.402	0.673974	0.667712	0.460993	0.46307	0.204038	0.205294	0.091534	0.091059	0.035805	0.036522					356.203	0.861079	0.85588	0.535503	0.538833	0.282411	0.284512	0.109089	0.108228	0.034075	0.033808
	432.602	0.674661	0.667712	0.461119	0.463085	0.204316	0.205313	0.092047	0.091071	0.035895	0.036527					356.403	0.86117	0.855881	0.53541	0.538845	0.282298	0.284535	0.10928	0.108241	0.034011	0.033812
	432.802	0.675124	0.667713	0.461182	0.4631	0.204475	0.205332	0.091932	0.091083	0.036077	0.036533					356.603	0.861061	0.855881	0.535264	0.538857	0.282044	0.284557	0.109041	0.108253	0.033976	0.033817
	433.002	0.675601	0.667713	0.462002	0.463114	0.205128	0.205352	0.092408	0.091095	0.036309	0.036538					356.803	0.860957	0.855881	0.535074	0.538868	0.28189	0.284578	0.109348	0.108265	0.033616	0.033821
	433.202	0.67612	0.667714	0.462166	0.463129	0.205193	0.205371	0.092349	0.091107	0.03634	0.036543					357.003	0.861868	0.855882	0.535538	0.53888	0.282428	0.2846	0.109674	0.108278	0.033994	0.033826
	433.402	0.676061	0.667715	0.462127	0.463143	0.20509	0.20539	0.092638	0.091119	0.036269	0.036549					357.203	0.861908	0.855882	0.535225	0.538891	0.282535	0.284622	0.109541	0.10829	0.033856	0.03383
	433.602	0.675908	0.667715	0.461775	0.463158	0.205044	0.205409	0.092702	0.091131	0.036535	0.036554					357.403	0.861721	0.855882	0.535538	0.538903	0.282323	0.284644	0.109655	0.108303	0.033795	0.033834
	433.802	0.675763	0.667716	0.462069	0.463172	0.204795	0.205428	0.092572	0.091143	0.036603	0.036559					357.603	0.861129	0.855882	0.535338	0.538914	0.281995	0.284665	0.109373	0.108315	0.033224	0.033839
	434.002	0.675695	0.667716	0.462086	0.463187	0.204901	0.205447	0.092396	0.091155	0.0363	0.036565					357.803	0.861484	0.855883	0.535808	0.538926	0.282467	0.284687	0.109712	0.108327	0.033312	0.033843
	434.202	0.675597	0.667717	0.462431	0.463201	0.205612	0.205465	0.092794	0.091167	0.036562	0.03657					358.003	0.861392	0.855883	0.535997	0.538937	0.283013	0.284708	0.109849	0.108339	0.033453	0.033847
	434.402	0.675449	0.667717	0.462661	0.463215	0.205355	0.205484	0.092803	0.091178	0.036587	0.036575					358.203	0.862111	0.855883	0.536505	0.538948	0.283674	0.28473	0.109846	0.108351	0.033831	0.033852
	434.602	0.675276	0.667718	0.462862	0.463229	0.205125	0.205503	0.092901	0.09119	0.036793	0.03658					358.403	0.861911	0.855883	0.536536	0.53896	0.283939	0.284751	0.109576	0.108363	0.033663	0.033856
	434.802	0.675315	0.667719	0.463354	0.463243	0.205337	0.205521	0.093147	0.091202	0.037218	0.036586					358.603	0.861647	0.855884	0.536899	0.538971	0.283571	0.284772	0.109391	0.108376	0.033742	0.03386
	435.002	0.674889	0.667719	0.463067	0.463257	0.204697	0.20554	0.0928	0.091213	0.037454	0.036591					358.803	0.861185	0.855884	0.536466	0.538982	0.283195	0.284793	0.108827	0.108388	0.033632	0.033865
	435.202	0.674914	0.66772	0.463213	0.463271	0.205239	0.205559	0.092765	0.091225	0.037435	0.036596					359.003	0.860891	0.855884	0.536266	0.538993	0.283013	0.284814	0.108767	0.1084	0.033607	0.033869
	435.402	0.674928	0.66772	0.463669	0.463285	0.205158	0.205577	0.092518	0.091237	0.036925	0.036601					359.203	0.860511	0.855884	0.535986	0.539004	0.282942	0.284835	0.108866	0.108412	0.03336	0.033873
	435.602	0.674251	0.667721	0.463462	0.463299	0.20472	0.205595	0.091916	0.091248	0.036665	0.036606					359.403	0.860941	0.855885	0.535843	0.539015	0.283312	0.284856	0.108904	0.108423	0.033688	0.033877
	435.802	0.673919	0.667721	0.46352	0.463313	0.204847	0.205614	0.091534	0.09126	0.036492	0.036612					359.603	0.860409	0.855885	0.535383	0.539025	0.282754	0.284877	0.108909	0.108435	0.033244	0.033882
	436.002	0.67396	0.667722	0.463426	0.463326	0.20439	0.205632	0.091162	0.091271	0.036906	0.036617					359.803	0.860465	0.855885	0.535603	0.539036	0.283334	0.284897	0.109372	0.108447	0.033535	0.033886
	436.202	0.673757	0.667722	0.463256	0.46334	0.204421	0.20565	0.091096	0.091282	0.037	0.036622					360.003	0.860507	0.855885	0.535536	0.539047	0.283106	0.284918	0.109919	0.108459	0.033581	0.03389
	436.402	0.67366	0.667723	0.463074	0.463354	0.204516	0.205668	0.090698	0.091294	0.036803	0.036627					360.203	0.860294	0.855886	0.535366	0.539058	0.282468	0.284939	0.110164	0.108471	0.033966	0.033894
	436.602	0.674011	0.667723	0.46309	0.463367	0.204895	0.205686	0.091033	0.091305	0.036717	0.036632					360.403	0.860515	0.855886	0.535492	0.539068	0.282863	0.284959	0.11051	0.108482	0.033957	0.033899
	436.802	0.6743	0.667724	0.462899	0.46338	0.204759	0.205704	0.090563	0.091316	0.036793	0.036637					360.603	0.860835	0.855886	0.535624	0.539079	0.28331	0.28498	0.110798	0.108494	0.034484	0.033903
	437.002	0.674222	0.667724	0.462753	0.463394	0.204579	0.205722	0.0905	0.091328	0.036444	0.036642					360.803	0.860814	0.855886	0.535294	0.539089	0.283161	0.285	0.111566	0.108506	0.034557	0.033907
	437.202	0.673972	0.667725	0.461888	0.463407	0.204366	0.20574	0.090538	0.091339	0.035905	0.036647					361.003	0.86117	0.855887	0.534944	0.5391	0.283503	0.28502	0.111507	0.108517	0.034846	0.033911
	437.402	0.673962	0.667725	0.46179	0.46342	0.20449	0.205758	0.091168	0.09135	0.035553	0.036652					361.203	0.860641	0.855887	0.534289	0.53911	0.283237	0.28504	0.110903	0.108529	0.034621	0.033915
	437.602	0.673552	0.667726	0.461207	0.463433	0.20424	0.205775	0.091015	0.091361	0.035312	0.036657					361.403	0.860934	0.855887	0.534051	0.539121	0.283442	0.28506	0.110709	0.108541	0.034436	0.033919
	437.802	0.67358	0.667726	0.461118	0.463447	0.204313	0.205793	0.091086	0.091372	0.034763	0.036662					361.603	0.860558	0.855887	0.533823	0.539131	0.28329	0.28508	0.11069	0.108552	0.034298	0.033923
	438.002	0.673733	0.667727	0.46088	0.46346	0.204789	0.205811	0.092066	0.091384	0.035038	0.036667					361.803	0.860698	0.855888	0.534236	0.539141	0.283953	0.2851	0.110858	0.108564	0.034617	0.033927
	438.202	0.674216	0.667727	0.461242	0.463473	0.205261	0.205828	0.092763	0.091395	0.035594	0.036672					362.003	0.860273	0.855888	0.534717	0.539151	0.284163	0.28512	0.110605	0.108575	0.035037	0.033932
	438.402	0.674281	0.667728	0.460849	0.463485	0.205066	0.205846	0.093166	0.091406	0.035518	0.036677					362.203	0.859978	0.855888	0.534768	0.539161	0.283932	0.28514	0.109921	0.108586	0.03487	0.033936
	438.602	0.674235	0.667728	0.460868	0.463498	0.205288	0.205863	0.093577	0.091417	0.036039	0.036682					362.403	0.85942	0.855888	0.533984	0.539171	0.284104	0.28516	0.108916	0.108598	0.03468	0.03394
	438.802	0.674678	0.667729	0.46133	0.463511	0.205855	0.20588	0.093988	0.091428	0.036384	0.036687					362.603	0.8594	0.855888	0.534076	0.539181	0.284027	0.285179	0.108823	0.108609	0.035128	0.033944
	439.002	0.674585	0.667729	0.461203	0.463524	0.206265	0.205898	0.093913	0.091439	0.036628	0.036692					362.803	0.859099	0.855889	0.534155	0.539191	0.283908	0.285199	0.108438	0.10862	0.035024	0.033948
	439.202	0.674589	0.66773	0.461312	0.463536	0.206745	0.205915	0.093851	0.09145	0.036685	0.036697					363.003	0.858733	0.855889	0.534035	0.539201	0.283872	0.285219	0.108056	0.108632	0.034862	0.033952
	439.402	0.674788	0.66773	0.461715	0.463549	0.207081	0.205932	0.094008	0.09146	0.036933	0.036702					363.203	0.858415	0.855889	0.534003	0.539211	0.284079	0.285238	0.108006	0.108643	0.035146	0.033956
	439.602	0.674626	0.667731	0.461811	0.463562	0.20715	0.205949	0.093645	0.091471	0.037381	0.036707					363.403	0.858805	0.855889	0.534166	0.539221	0.283935	0.285257	0.107526	0.108654	0.03499	0.03396
	439.802	0.674813	0.667731	0.461743	0.463574	0.207176	0.205966	0.093752	0.091482	0.037739	0.036712					363.603	0.858675	0.85589	0.534482	0.539231	0.283785	0.285277	0.108006	0.108665	0.034663	0.033964
	440.002	0.675372	0.667732	0.461628	0.463587	0.207366	0.205983	0.093482	0.091493	0.038471	0.036717					363.803	0.858794	0.85589	0.535104	0.539241	0.284164	0.285296	0.108345	0.108676	0.035033	0.033968
	440.202	0.674893	0.667732	0.461779	0.463599	0.207593	0.206	0.093451	0.091504	0.038277	0.036721					364.003	0.859042	0.85589	0.535024	0.53925	0.283705	0.285315	0.108346	0.108687	0.034838	0.033972
	440.402	0.675051	0.667732	0.461711	0.463611	0.207155	0.206017	0.093391	0.091514	0.038415	0.036726					364.203	0.858943	0.85589	0.534851	0.53926	0.283585	0.285334	0.108451	0.108698	0.03454	0.033976
	440.602	0.67525	0.667733	0.461421	0.463623	0.206967	0.206034	0.09266	0.091525	0.038208	0.036731					364.403	0.85901	0.85589	0.534621	0.539269	0.283825	0.285353	0.108516	0.108709	0.033869	0.03398
	440.802	0.675324	0.667733	0.460694	0.463636	0.206738	0.206051	0.091895	0.091536	0.038351	0.036736					364.603	0.859378	0.855891	0.53455	0.539279	0.284375	0.285372	0.10868	0.10872	0.033958	0.033984
	441.002	0.674897	0.667734	0.460385	0.463648	0.206146	0.206067	0.09174	0.091546	0.038131	0.036741					364.803	0.859172	0.855891	0.534449	0.539288	0.284262	0.285391	0.109081	0.108731	0.033765	0.033987
	441.202	0.67442	0.667734	0.460026	0.46366	0.205616	0.206084	0.091039	0.091557	0.037418	0.036745					365.003	0.859235	0.855891	0.534737	0.539298	0.284452	0.28541	0.108631	0.108742	0.033789	0.033991
	441.402	0.674187	0.667735	0.46011	0.463672	0.20521	0.206101	0.090776	0.091567	0.037354	0.03675					365.203	0.859007	0.855891	0.53496	0.539307	0.284348	0.285428	0.108638	0.108753	0.033693	0.033995
	441.602	0.673349	0.667735	0.45958	0.463684	0.204536	0.206117	0.090279	0.091578	0.036688	0.036755					365.403	0.859413	0.855891	0.535313	0.539316	0.284045	0.285447	0.108837	0.108764	0.033374	0.033999
	441.802	0.673291	0.667735	0.459822	0.463696	0.204532	0.206134	0.090848	0.091588	0.036806	0.03676					365.603	0.859071	0.855892	0.535429	0.539326	0.283605	0.285466	0.109376	0.108774	0.033598	0.034003
	442.002	0.673062	0.667736	0.459962	0.463707	0.204501	0.20615	0.091307	0.091599	0.037171	0.036764					365.803	0.858672	0.855892	0.535484	0.539335	0.283345	0.285484	0.109474	0.108785	0.033703	0.034007
	442.202	0.672863	0.667736	0.459902	0.463719	0.204473	0.206166	0.0913	0.091609	0.037142	0.036769					366.003	0.859064	0.855892	0.535763	0.539344	0.283358	0.285503	0.10981	0.108796	0.034103	0.034011
	442.402	0.672643	0.667737	0.459667	0.463731	0.204383	0.206183	0.091536	0.09162	0.037159	0.036774					366.203	0.858901	0.855892	0.535369	0.539353	0.28296	0.285521	0.109201	0.108807	0.033468	0.034014
	442.602	0.672339	0.667737	0.460322	0.463743	0.204644	0.206199	0.091507	0.09163	0.037176	0.036778					366.403	0.859289	0.855892	0.535243	0.539362	0.283447	0.285539	0.109585	0.108817	0.034064	0.034018
	442.802	0.671784	0.667737	0.460623	0.463754	0.204775	0.206215	0.091579	0.09164	0.037036	0.036783					366.603	0.859007	0.855892	0.53525	0.539371	0.282808	0.285558	0.109894	0.108828	0.033738	0.034022
	443.002	0.671208	0.667738	0.460756	0.463766	0.204805	0.206231	0.091797	0.091651	0.037062	0.036788					366.803	0.859213	0.855893	0.535426	0.53938	0.282805	0.285576	0.10999	0.108838	0.033565	0.034026
	443.202	0.671406	0.667738	0.461137	0.463777	0.205	0.206247	0.092292	0.091661	0.037318	0.036792					367.003	0.859296	0.855893	0.535174	0.539389	0.282642	0.285594	0.110101	0.108849	0.033925	0.03403
	443.402	0.671285	0.667739	0.461312	0.463789	0.204862	0.206263	0.092165	0.091671	0.03683	0.036797					367.203	0.859357	0.855893	0.535389	0.539398	0.282636	0.285612	0.110104	0.108859	0.033644	0.034033
	443.602	0.671138	0.667739	0.461092	0.4638	0.204842	0.206279	0.0921	0.091681	0.036609	0.036802					367.403	0.859889	0.855893	0.535534	0.539407	0.28243	0.28563	0.110049	0.10887	0.033553	0.034037
	443.802	0.671688	0.667739	0.460973	0.463811	0.205056	0.206295	0.092647	0.091691	0.036863	0.036806					367.603	0.860281	0.855893	0.535421	0.539416	0.282557	0.285648	0.11074	0.10888	0.033788	0.034041
	444.002	0.671834	0.66774	0.460792	0.463823	0.205096	0.206311	0.092712	0.091702	0.036939	0.036811					367.803	0.859935	0.855893	0.534912	0.539424	0.282388	0.285666	0.110163	0.108891	0.033794	0.034045
	444.202	0.671825	0.66774	0.460575	0.463834	0.204977	0.206327	0.093142	0.091712	0.036475	0.036815					368.003	0.860309	0.855894	0.534228	0.539433	0.282313	0.285683	0.109669	0.108901	0.03334	0.034048
	444.402	0.672732	0.66774	0.460661	0.463845	0.205171	0.206343	0.093455	0.091722	0.036806	0.03682					368.203	0.860376	0.855894	0.534353	0.539442	0.282786	0.285701	0.109567	0.108911	0.033395	0.034052
	444.602	0.673382	0.667741	0.460593	0.463856	0.205934	0.206358	0.093485	0.091732	0.037028	0.036824					368.403	0.860623	0.855894	0.534552	0.53945	0.283311	0.285719	0.109954	0.108922	0.033785	0.034056
	444.802	0.673203	0.667741	0.459971	0.463867	0.205426	0.206374	0.093188	0.091742	0.036863	0.036829					368.603	0.860925	0.855894	0.53499	0.539459	0.283753	0.285736	0.109666	0.108932	0.03405	0.03406
	445.002	0.673076	0.667742	0.460025	0.463878	0.204731	0.20639	0.092845	0.091752	0.036536	0.036834					368.803	0.8605	0.855894	0.535244	0.539467	0.283739	0.285754	0.109643	0.108942	0.033597	0.034063
	445.202	0.672963	0.667742	0.460136	0.463889	0.204709	0.206405	0.092538	0.091762	0.036311	0.036838					369.003	0.860491	0.855894	0.535598	0.539476	0.28375	0.285771	0.109433	0.108952	0.033946	0.034067
	445.402	0.673372	0.667742	0.460348	0.4639	0.205252	0.206421	0.093251	0.091772	0.036677	0.036843					369.203	0.859939	0.855895	0.53539	0.539484	0.283454	0.285789	0.109165	0.108963	0.033428	0.034071
	445.602	0.673227	0.667743	0.46024	0.463911	0.205313	0.206436	0.093064	0.091782	0.036616	0.036847					369.403	0.860261	0.855895	0.535275	0.539493	0.283521	0.285806	0.10934	0.108973	0.03339	0.034074
	445.802	0.673132	0.667743	0.460682	0.463922	0.205417	0.206451	0.093385	0.091791	0.036918	0.036851					369.603	0.860207	0.855895	0.535222	0.539501	0.284005	0.285823	0.109554	0.108983	0.033777	0.034078
	446.002	0.672822	0.667743	0.460736	0.463933	0.205419	0.206467	0.093255	0.091801	0.037075	0.036856					369.803	0.859996	0.855895	0.535012	0.539509	0.283647	0.28584	0.10914	0.108993	0.033739	0.034081
	446.202	0.67284	0.667744	0.461137	0.463943	0.205674	0.206482	0.093224	0.091811	0.037165	0.03686					370.003	0.860547	0.855895	0.535137	0.539517	0.283957	0.285857	0.109449	0.109003	0.03399	0.034085
	446.402	0.672931	0.667744	0.461546	0.463954	0.205498	0.206497	0.093279	0.091821	0.037381	0.036865					370.203	0.860514	0.855895	0.535064	0.539526	0.284228	0.285875	0.109535	0.109013	0.034024	0.034089
	446.602	0.672632	0.667744	0.462206	0.463964	0.205715	0.206512	0.093535	0.091831	0.036913	0.036869					370.403	0.860461	0.855895	0.534859	0.539534	0.284295	0.285892	0.109772	0.109023	0.0344	0.034092
	446.802	0.671865	0.667745	0.461907	0.463975	0.205126	0.206527	0.093491	0.09184	0.036755	0.036874					370.603	0.860276	0.855896	0.534972	0.539542	0.283988	0.285908	0.109781	0.109033	0.034197	0.034096
	447.002	0.671594	0.667745	0.461813	0.463985	0.205088	0.206542	0.093933	0.09185	0.03669	0.036878					370.803	0.860369	0.855896	0.535312	0.53955	0.284001	0.285925	0.110086	0.109043	0.034814	0.034099
	447.202	0.67194	0.667745	0.461692	0.463996	0.204886	0.206557	0.094039	0.09186	0.036618	0.036882					371.003	0.859833	0.855896	0.535043	0.539558	0.283808	0.285942	0.109906	0.109053	0.035101	0.034103
	447.402	0.671611	0.667746	0.461931	0.464006	0.20423	0.206572	0.093847	0.091869	0.036551	0.036887					371.203	0.859588	0.855896	0.53458	0.539566	0.283505	0.285959	0.109836	0.109063	0.034593	0.034107
	447.602	0.671896	0.667746	0.462318	0.464017	0.204701	0.206587	0.094505	0.091879	0.037144	0.036891					371.403	0.859658	0.855896	0.534299	0.539574	0.283393	0.285976	0.10986	0.109072	0.034694	0.03411
	447.802	0.672385	0.667746	0.46231	0.464027	0.204707	0.206602	0.094519	0.091888	0.037189	0.036895					371.603	0.859271	0.855896	0.534022	0.539582	0.283447	0.285992	0.110101	0.109082	0.034611	0.034114
	448.002	0.672056	0.667747	0.462102	0.464037	0.204583	0.206617	0.094278	0.091898	0.037099	0.0369					371.803	0.859295	0.855896	0.534053	0.53959	0.28362	0.286009	0.110182	0.109092	0.034674	0.034117
	448.202	0.672702	0.667747	0.462649	0.464047	0.204943	0.206631	0.095078	0.091907	0.03751	0.036904					372.003	0.859662	0.855897	0.534089	0.539598	0.283914	0.286025	0.110426	0.109102	0.034739	0.034121
	448.402	0.673138	0.667747	0.462506	0.464058	0.205196	0.206646	0.094802	0.091917	0.037582	0.036908					372.203	0.859419	0.855897	0.534176	0.539605	0.283832	0.286042	0.110065	0.109111	0.034811	0.034124
	448.602	0.673376	0.667748	0.462503	0.464068	0.205522	0.206661	0.094657	0.091926	0.037389	0.036913					372.403	0.859515	0.855897	0.534523	0.539613	0.284015	0.286058	0.110454	0.109121	0.034659	0.034128
	448.802	0.67327	0.667748	0.461921	0.464078	0.205013	0.206675	0.094148	0.091936	0.037082	0.036917					372.603	0.859498	0.855897	0.535172	0.539621	0.284041	0.286074	0.110309	0.109131	0.034054	0.034131
	449.002	0.673396	0.667748	0.461957	0.464088	0.205305	0.20669	0.094098	0.091945	0.037002	0.036921					372.803	0.859283	0.855897	0.535292	0.539628	0.283998	0.28609	0.110493	0.10914	0.033293	0.034134
	449.202	0.673736	0.667748	0.462255	0.464098	0.206017	0.206704	0.094601	0.091954	0.037474	0.036925					373.003	0.859311	0.855897	0.535649	0.539636	0.284104	0.286107	0.110506	0.10915	0.033775	0.034138
	449.402	0.673866	0.667749	0.461819	0.464108	0.205998	0.206719	0.094311	0.091964	0.037813	0.03693					373.203	0.858885	0.855897	0.535521	0.539644	0.284251	0.286123	0.110246	0.109159	0.033301	0.034141
	449.602	0.673405	0.667749	0.461843	0.464117	0.205789	0.206733	0.093867	0.091973	0.037668	0.036934					373.403	0.858836	0.855898	0.535229	0.539651	0.28395	0.286139	0.110156	0.109169	0.033173	0.034145
	449.802	0.673127	0.667749	0.462045	0.464127	0.205854	0.206747	0.09366	0.091982	0.037741	0.036938					373.603	0.858464	0.855898	0.534939	0.539659	0.2839	0.286155	0.109678	0.109178	0.032894	0.034148
	450.002	0.673418	0.66775	0.462127	0.464137	0.205972	0.206762	0.093534	0.091992	0.037938	0.036942					373.803	0.858069	0.855898	0.534821	0.539666	0.283383	0.286171	0.109501	0.109188	0.032937	0.034152
	450.202	0.673342	0.66775	0.462229	0.464147	0.206166	0.206776	0.093351	0.092001	0.037684	0.036946					374.003	0.858332	0.855898	0.534797	0.539674	0.283703	0.286187	0.109912	0.109197	0.032988	0.034155
	450.402	0.673154	0.66775	0.461555	0.464156	0.205864	0.20679	0.092652	0.09201	0.037223	0.036951					374.203	0.858254	0.855898	0.534381	0.539681	0.283775	0.286203	0.109577	0.109207	0.03325	0.034158
	450.602	0.672828	0.66775	0.461562	0.464166	0.205916	0.206804	0.092703	0.092019	0.037224	0.036955					374.403	0.857396	0.855898	0.533939	0.539688	0.283237	0.286218	0.109258	0.109216	0.033059	0.034162
	450.802	0.672643	0.667751	0.461031	0.464176	0.205164	0.206818	0.092342	0.092028	0.037274	0.036959					374.603	0.857303	0.855898	0.534072	0.539696	0.283778	0.286234	0.109269	0.109225	0.033347	0.034165
	451.002	0.672975	0.667751	0.460931	0.464185	0.205036	0.206832	0.092874	0.092037	0.037331	0.036963					374.803	0.856804	0.855898	0.533797	0.539703	0.283889	0.28625	0.109073	0.109235	0.033814	0.034169
	451.202	0.673595	0.667751	0.461267	0.464195	0.204953	0.206846	0.092846	0.092047	0.037857	0.036967					375.003	0.856733	0.855899	0.533193	0.53971	0.283806	0.286265	0.108904	0.109244	0.033823	0.034172
	451.402	0.673603	0.667752	0.461884	0.464204	0.205291	0.20686	0.093189	0.092056	0.038241	0.036971					375.203	0.856701	0.855899	0.533161	0.539717	0.28356	0.286281	0.109135	0.109253	0.033632	0.034175
	451.602	0.673898	0.667752	0.462568	0.464213	0.205877	0.206874	0.093705	0.092065	0.038319	0.036975					375.403	0.856775	0.855899	0.532973	0.539724	0.283786	0.286296	0.109354	0.109262	0.033512	0.034179
	451.802	0.673892	0.667752	0.462273	0.464223	0.205905	0.206888	0.093272	0.092074	0.037962	0.036979					375.603	0.856747	0.855899	0.5327	0.539732	0.283739	0.286312	0.109537	0.109271	0.033729	0.034182
	452.002	0.673596	0.667752	0.462699	0.464232	0.206507	0.206902	0.093676	0.092083	0.038305	0.036984					375.803	0.857378	0.855899	0.532489	0.539739	0.284076	0.286327	0.109291	0.109281	0.033856	0.034185
	452.202	0.674361	0.667753	0.46308	0.464241	0.206582	0.206916	0.093898	0.092092	0.03842	0.036988					376.003	0.857737	0.855899	0.53239	0.539746	0.284221	0.286342	0.109037	0.10929	0.034292	0.034188
	452.402	0.674349	0.667753	0.462578	0.46425	0.206168	0.206929	0.09325	0.0921	0.037744	0.036992					376.203	0.857464	0.855899	0.532171	0.539753	0.283789	0.286358	0.10871	0.109299	0.034116	0.034192
	452.602	0.674598	0.667753	0.462658	0.46426	0.206471	0.206943	0.09356	0.092109	0.037632	0.036996					376.403	0.858298	0.855899	0.532907	0.53976	0.284221	0.286373	0.10959	0.109308	0.0343	0.034195
	452.802	0.674786	0.667753	0.4626	0.464269	0.206235	0.206956	0.093527	0.092118	0.03735	0.037					376.603	0.858521	0.855899	0.533343	0.539767	0.28425	0.286388	0.109685	0.109317	0.034022	0.034198
	453.002	0.674683	0.667754	0.462983	0.464278	0.20628	0.20697	0.094117	0.092127	0.037309	0.037004					376.803	0.858394	0.8559	0.533385	0.539773	0.284157	0.286403	0.109718	0.109326	0.034207	0.034202
	453.202	0.674584	0.667754	0.463145	0.464287	0.206123	0.206983	0.094479	0.092136	0.037681	0.037008					377.003	0.858176	0.8559	0.533385	0.53978	0.284216	0.286418	0.109576	0.109335	0.034205	0.034205
	453.402	0.674315	0.667754	0.463015	0.464296	0.205891	0.206997	0.094214	0.092145	0.037491	0.037012					377.203	0.858359	0.8559	0.533473	0.539787	0.284285	0.286433	0.109891	0.109344	0.034152	0.034208
	453.602	0.674122	0.667754	0.463351	0.464305	0.206056	0.20701	0.094248	0.092153	0.037383	0.037016					377.403	0.858032	0.8559	0.533381	0.539794	0.283682	0.286448	0.109745	0.109353	0.033621	0.034211
	453.802	0.674077	0.667755	0.463622	0.464314	0.206166	0.207024	0.094333	0.092162	0.037838	0.03702					377.603	0.858043	0.8559	0.533569	0.539801	0.284031	0.286463	0.109953	0.109362	0.033535	0.034214
	454.002	0.674293	0.667755	0.463395	0.464323	0.205902	0.207037	0.094504	0.092171	0.037522	0.037024					377.803	0.857628	0.8559	0.533911	0.539807	0.2838	0.286477	0.110193	0.10937	0.033505	0.034218
	454.202	0.67332	0.667755	0.462736	0.464331	0.205421	0.20705	0.093957	0.092179	0.037011	0.037028					378.003	0.857423	0.8559	0.533387	0.539814	0.283445	0.286492	0.109796	0.109379	0.032934	0.034221
	454.402	0.673629	0.667755	0.46268	0.46434	0.205292	0.207063	0.093485	0.092188	0.037183	0.037032					378.203	0.856902	0.8559	0.532715	0.539821	0.283036	0.286507	0.109418	0.109388	0.032652	0.034224
	454.602	0.673681	0.667756	0.462609	0.464349	0.205053	0.207077	0.093813	0.092197	0.037527	0.037036					378.403	0.856089	0.8559	0.532143	0.539827	0.282666	0.286521	0.109136	0.109397	0.032192	0.034227
	454.802	0.674022	0.667756	0.462171	0.464358	0.204918	0.20709	0.093935	0.092205	0.037329	0.037039					378.603	0.855754	0.8559	0.532017	0.539834	0.282607	0.286536	0.108852	0.109405	0.03226	0.03423
	455.002	0.674313	0.667756	0.461965	0.464366	0.204998	0.207103	0.094388	0.092214	0.037687	0.037043					378.803	0.855645	0.855901	0.532019	0.53984	0.282307	0.286551	0.108986	0.109414	0.032416	0.034234
	455.202	0.674524	0.667756	0.462127	0.464375	0.205735	0.207116	0.094659	0.092222	0.038319	0.037047					379.003	0.855684	0.855901	0.532034	0.539847	0.282351	0.286565	0.10937	0.109423	0.031952	0.034237
	455.402	0.674194	0.667756	0.462433	0.464383	0.206297	0.207129	0.094907	0.092231	0.038441	0.037051					379.203	0.855054	0.855901	0.531977	0.539853	0.281799	0.286579	0.109259	0.109432	0.031583	0.03424
	455.602	0.674241	0.667757	0.462423	0.464392	0.206892	0.207142	0.095099	0.092239	0.038709	0.037055					379.403	0.855521	0.855901	0.531972	0.53986	0.282644	0.286594	0.109865	0.10944	0.031707	0.034243
	455.802	0.673627	0.667757	0.462008	0.4644	0.207063	0.207155	0.094639	0.092248	0.039018	0.037059					379.603	0.85549	0.855901	0.531943	0.539866	0.282362	0.286608	0.109296	0.109449	0.031616	0.034246
	456.002	0.673831	0.667757	0.462245	0.464409	0.20706	0.207168	0.09437	0.092256	0.03917	0.037063					379.803	0.856018	0.855901	0.532264	0.539873	0.282922	0.286622	0.109484	0.109457	0.031844	0.034249
	456.202	0.673682	0.667757	0.461749	0.464417	0.206461	0.20718	0.093988	0.092265	0.03911	0.037067					380.003	0.856259	0.855901	0.532792	0.539879	0.283254	0.286637	0.109737	0.109466	0.03251	0.034252
	456.402	0.673783	0.667758	0.461721	0.464426	0.20675	0.207193	0.09406	0.092273	0.039295	0.03707					380.203	0.856128	0.855901	0.533026	0.539885	0.282747	0.286651	0.109694	0.109474	0.031994	0.034255
	456.602	0.673595	0.667758	0.461527	0.464434	0.206829	0.207206	0.093846	0.092282	0.039411	0.037074					380.403	0.85658	0.855901	0.533484	0.539892	0.282512	0.286665	0.10971	0.109483	0.032002	0.034258
	456.802	0.673417	0.667758	0.461738	0.464442	0.206652	0.207219	0.09356	0.09229	0.039242	0.037078					380.603	0.85613	0.855901	0.533724	0.539898	0.282547	0.286679	0.109839	0.109491	0.032247	0.034262
	457.002	0.67369	0.667758	0.462301	0.46445	0.207112	0.207231	0.094042	0.092298	0.039858	0.037082					380.803	0.856443	0.855901	0.533649	0.539904	0.282825	0.286693	0.109809	0.1095	0.032835	0.034265
	457.202	0.673524	0.667758	0.462106	0.464459	0.206952	0.207244	0.09376	0.092306	0.039329	0.037086					381.003	0.856498	0.855902	0.533734	0.53991	0.282782	0.286707	0.109593	0.109508	0.032544	0.034268
	457.402	0.673529	0.667759	0.462306	0.464467	0.206944	0.207256	0.093574	0.092315	0.039074	0.037089					381.203	0.856961	0.855902	0.534451	0.539916	0.283242	0.286721	0.110318	0.109517	0.03359	0.034271
	457.602	0.673796	0.667759	0.462756	0.464475	0.206901	0.207269	0.093736	0.092323	0.039081	0.037093					381.403	0.856835	0.855902	0.53447	0.539922	0.283072	0.286734	0.110026	0.109525	0.034054	0.034274
	457.802	0.67405	0.667759	0.463304	0.464483	0.207182	0.207281	0.093938	0.092331	0.039105	0.037097					381.603	0.85693	0.855902	0.534411	0.539928	0.283332	0.286748	0.110013	0.109533	0.034499	0.034277
	458.002	0.674132	0.667759	0.462935	0.464491	0.206877	0.207294	0.093611	0.092339	0.038445	0.037101					381.803	0.856486	0.855902	0.534035	0.539935	0.282694	0.286762	0.109668	0.109542	0.03462	0.03428
	458.202	0.673545	0.667759	0.46265	0.464499	0.20658	0.207306	0.093026	0.092348	0.038196	0.037104					382.003	0.856335	0.855902	0.533289	0.539941	0.282408	0.286776	0.109194	0.10955	0.034697	0.034283
	458.402	0.674029	0.66776	0.462917	0.464507	0.20678	0.207318	0.092857	0.092356	0.038303	0.037108					382.203	0.85619	0.855902	0.532695	0.539947	0.282258	0.286789	0.109219	0.109558	0.034549	0.034286
	458.602	0.673919	0.66776	0.462208	0.464515	0.206449	0.207331	0.092652	0.092364	0.037642	0.037112					382.403	0.856188	0.855902	0.53246	0.539952	0.282702	0.286803	0.109184	0.109566	0.034973	0.034289
	458.802	0.674002	0.66776	0.461886	0.464523	0.206387	0.207343	0.092716	0.092372	0.037574	0.037115					382.603	0.856086	0.855902	0.532104	0.539958	0.282466	0.286816	0.108922	0.109574	0.035015	0.034292
	459.002	0.674189	0.66776	0.461956	0.464531	0.20633	0.207355	0.093129	0.09238	0.037771	0.037119					382.803	0.856406	0.855902	0.532281	0.539964	0.283279	0.28683	0.109635	0.109583	0.034884	0.034295
	459.202	0.673913	0.66776	0.461947	0.464539	0.206773	0.207367	0.0934	0.092388	0.03742	0.037123					383.003	0.856302	0.855902	0.531776	0.53997	0.283524	0.286843	0.109835	0.109591	0.034481	0.034298
	459.402	0.67302	0.667761	0.461619	0.464546	0.206445	0.207379	0.092925	0.092396	0.037075	0.037126					383.203	0.856087	0.855902	0.53168	0.539976	0.283733	0.286857	0.109614	0.109599	0.034278	0.034301
	459.602	0.672727	0.667761	0.461012	0.464554	0.205773	0.207391	0.092642	0.092404	0.036721	0.03713					383.403	0.856666	0.855903	0.531916	0.539982	0.284796	0.28687	0.11019	0.109607	0.034096	0.034304
	459.802	0.672075	0.667761	0.460936	0.464562	0.205566	0.207403	0.092736	0.092412	0.036592	0.037134					383.603	0.856727	0.855903	0.531989	0.539988	0.284703	0.286883	0.110031	0.109615	0.034058	0.034306
	460.002	0.67211	0.667761	0.461208	0.464569	0.205428	0.207415	0.092504	0.09242	0.0366	0.037137					383.803	0.856893	0.855903	0.532364	0.539993	0.284874	0.286896	0.110509	0.109623	0.0341	0.034309
	460.202	0.671549	0.667761	0.461179	0.464577	0.205526	0.207427	0.092496	0.092428	0.036875	0.037141					384.003	0.85684	0.855903	0.532188	0.539999	0.284665	0.28691	0.110261	0.109631	0.033997	0.034312
	460.402	0.671833	0.667762	0.461384	0.464585	0.205444	0.207439	0.092458	0.092436	0.037146	0.037145					384.203	0.856619	0.855903	0.53206	0.540005	0.283771	0.286923	0.110177	0.109639	0.033348	0.034315
	460.602	0.671491	0.667762	0.46102	0.464592	0.204917	0.207451	0.0919	0.092444	0.036917	0.037148					384.403	0.856447	0.855903	0.531791	0.54001	0.283551	0.286936	0.110298	0.109647	0.033358	0.034318
	460.802	0.671336	0.667762	0.461271	0.4646	0.205156	0.207463	0.091987	0.092451	0.036947	0.037152					384.603	0.856516	0.855903	0.531581	0.540016	0.283854	0.286949	0.110673	0.109655	0.033528	0.034321
	461.002	0.67199	0.667762	0.461652	0.464607	0.205261	0.207475	0.092529	0.092459	0.037079	0.037155					384.803	0.856722	0.855903	0.531584	0.540021	0.283695	0.286962	0.110804	0.109663	0.033475	0.034324
	461.202	0.671451	0.667762	0.461312	0.464615	0.204926	0.207486	0.092674	0.092467	0.036647	0.037159					385.003	0.856068	0.855903	0.531537	0.540027	0.283137	0.286975	0.110645	0.109671	0.033017	0.034327
	461.402	0.671552	0.667762	0.461606	0.464622	0.204715	0.207498	0.092733	0.092475	0.036669	0.037162					385.203	0.856273	0.855903	0.532123	0.540033	0.283257	0.286988	0.111341	0.109679	0.033656	0.03433
	461.602	0.672271	0.667763	0.462273	0.46463	0.205218	0.20751	0.092949	0.092483	0.037127	0.037166					385.403	0.856321	0.855903	0.531781	0.540038	0.282988	0.287	0.110831	0.109686	0.033919	0.034333
	461.802	0.672705	0.667763	0.462489	0.464637	0.205562	0.207521	0.093354	0.09249	0.037419	0.03717					385.603	0.85649	0.855903	0.531987	0.540044	0.283267	0.287013	0.110998	0.109694	0.033879	0.034335
	462.002	0.672546	0.667763	0.462266	0.464644	0.205392	0.207533	0.093295	0.092498	0.037087	0.037173					385.803	0.856298	0.855903	0.53199	0.540049	0.283022	0.287026	0.110808	0.109702	0.034089	0.034338
	462.202	0.672419	0.667763	0.46235	0.464651	0.205344	0.207544	0.093353	0.092506	0.03713	0.037177					386.003	0.856548	0.855904	0.532392	0.540054	0.283247	0.287039	0.110824	0.10971	0.034319	0.034341
	462.402	0.67252	0.667763	0.462457	0.464659	0.205791	0.207556	0.093581	0.092513	0.037281	0.03718					386.203	0.856494	0.855904	0.532213	0.54006	0.283043	0.287051	0.110566	0.109717	0.034024	0.034344
	462.602	0.672734	0.667763	0.462122	0.464666	0.20563	0.207567	0.093772	0.092521	0.037234	0.037184					386.403	0.856643	0.855904	0.532386	0.540065	0.283157	0.287064	0.110385	0.109725	0.034177	0.034347
	462.802	0.672861	0.667764	0.461994	0.464673	0.205609	0.207579	0.094349	0.092529	0.037425	0.037187					386.603	0.856389	0.855904	0.532361	0.54007	0.282431	0.287076	0.109488	0.109733	0.033518	0.034349
	463.002	0.673249	0.667764	0.462166	0.46468	0.206065	0.20759	0.09471	0.092536	0.037598	0.037191					386.803	0.856016	0.855904	0.532636	0.540076	0.282366	0.287089	0.109608	0.109741	0.032986	0.034352
	463.202	0.673144	0.667764	0.461952	0.464687	0.206196	0.207602	0.094461	0.092544	0.037674	0.037194					387.003	0.856381	0.855904	0.532352	0.540081	0.282378	0.287101	0.109216	0.109748	0.033156	0.034355
	463.402	0.673331	0.667764	0.461644	0.464694	0.206089	0.207613	0.094821	0.092551	0.037893	0.037197					387.203	0.856484	0.855904	0.532578	0.540086	0.282197	0.287114	0.108987	0.109756	0.033206	0.034358
	463.602	0.673462	0.667764	0.461651	0.464701	0.205746	0.207624	0.094944	0.092559	0.037804	0.037201					387.403	0.856911	0.855904	0.532627	0.540091	0.282261	0.287126	0.108883	0.109763	0.033572	0.034361
	463.802	0.673442	0.667764	0.461914	0.464708	0.206527	0.207635	0.095507	0.092566	0.03821	0.037204					387.603	0.856698	0.855904	0.532623	0.540097	0.282088	0.287139	0.108432	0.109771	0.034138	0.034363
	464.002	0.673837	0.667765	0.462459	0.464715	0.206324	0.207646	0.095464	0.092574	0.03859	0.037208					387.803	0.856633	0.855904	0.532538	0.540102	0.281605	0.287151	0.108059	0.109778	0.034006	0.034366
	464.202	0.673702	0.667765	0.46244	0.464722	0.206155	0.207658	0.095167	0.092581	0.03877	0.037211					388.003	0.857032	0.855904	0.532427	0.540107	0.281895	0.287163	0.108241	0.109786	0.034279	0.034369
	464.402	0.673721	0.667765	0.462126	0.464729	0.206096	0.207669	0.094846	0.092589	0.039242	0.037215					388.203	0.85668	0.855904	0.532025	0.540112	0.281546	0.287175	0.108005	0.109793	0.033613	0.034372
	464.602	0.674081	0.667765	0.462533	0.464736	0.206655	0.20768	0.095032	0.092596	0.039826	0.037218					388.403	0.856579	0.855904	0.531913	0.540117	0.281688	0.287187	0.108346	0.109801	0.033597	0.034374
	464.802	0.673751	0.667765	0.462651	0.464743	0.206509	0.207691	0.094992	0.092603	0.039908	0.037221					388.603	0.856478	0.855904	0.532091	0.540122	0.282053	0.287199	0.108982	0.109808	0.033677	0.034377
	465.002	0.674158	0.667765	0.462813	0.46475	0.206294	0.207702	0.095413	0.092611	0.040003	0.037225					388.803	0.855708	0.855904	0.532185	0.540127	0.281972	0.287211	0.109353	0.109816	0.033652	0.03438
	465.202	0.673752	0.667765	0.462764	0.464756	0.205973	0.207713	0.094902	0.092618	0.039893	0.037228					389.003	0.855523	0.855904	0.531912	0.540132	0.282089	0.287223	0.109164	0.109823	0.033287	0.034382
	465.402	0.673761	0.667766	0.462749	0.464763	0.205546	0.207724	0.094346	0.092625	0.039583	0.037231					389.203	0.855833	0.855905	0.532414	0.540137	0.282504	0.287235	0.109824	0.10983	0.033407	0.034385
	465.602	0.674617	0.667766	0.463384	0.46477	0.205898	0.207734	0.094604	0.092633	0.039915	0.037235					389.403	0.855797	0.855905	0.532127	0.540142	0.282825	0.287247	0.109754	0.109838	0.033179	0.034388
	465.802	0.674604	0.667766	0.463237	0.464777	0.206192	0.207745	0.095047	0.09264	0.039612	0.037238					389.603	0.856219	0.855905	0.532694	0.540147	0.283393	0.287259	0.11064	0.109845	0.033192	0.03439
	466.002	0.674064	0.667766	0.462964	0.464783	0.206186	0.207756	0.094656	0.092647	0.039061	0.037242					389.803	0.856087	0.855905	0.532806	0.540152	0.283938	0.287271	0.111167	0.109852	0.03346	0.034393
	466.202	0.673582	0.667766	0.462667	0.46479	0.205955	0.207767	0.094389	0.092654	0.038833	0.037245					390.003	0.856395	0.855905	0.533145	0.540157	0.284431	0.287283	0.111625	0.10986	0.033537	0.034396
	466.402	0.673356	0.667766	0.462447	0.464796	0.206474	0.207778	0.094449	0.092662	0.038719	0.037248					390.203	0.855828	0.855905	0.533098	0.540162	0.284157	0.287294	0.111502	0.109867	0.033326	0.034398
	466.602	0.673192	0.667766	0.461963	0.464803	0.206113	0.207788	0.094166	0.092669	0.038097	0.037251					390.403	0.85565	0.855905	0.533096	0.540166	0.284139	0.287306	0.111506	0.109874	0.033134	0.034401
	466.802	0.673214	0.667767	0.461724	0.464809	0.206371	0.207799	0.093877	0.092676	0.037567	0.037255					390.603	0.855097	0.855905	0.532966	0.540171	0.283656	0.287318	0.111304	0.109881	0.032778	0.034404
	467.002	0.673032	0.667767	0.461444	0.464816	0.206506	0.207809	0.093574	0.092683	0.037502	0.037258					390.803	0.85495	0.855905	0.532665	0.540176	0.2837	0.287329	0.11162	0.109888	0.032955	0.034406
	467.202	0.672772	0.667767	0.461006	0.464822	0.205983	0.20782	0.093073	0.09269	0.036991	0.037261					391.003	0.854963	0.855905	0.532166	0.540181	0.283914	0.287341	0.11164	0.109896	0.033722	0.034409
	467.402	0.672571	0.667767	0.460842	0.464829	0.205792	0.207831	0.093705	0.092697	0.036694	0.037265					391.203	0.854579	0.855905	0.532109	0.540185	0.283679	0.287352	0.111369	0.109903	0.033737	0.034412
	467.602	0.671912	0.667767	0.460953	0.464835	0.205685	0.207841	0.093528	0.092704	0.036666	0.037268					391.403	0.854608	0.855905	0.531839	0.54019	0.283841	0.287364	0.110934	0.10991	0.034163	0.034414
	467.802	0.67179	0.667767	0.461192	0.464841	0.205653	0.207852	0.093748	0.092711	0.03668	0.037271					391.603	0.854084	0.855905	0.531498	0.540195	0.28365	0.287375	0.110538	0.109917	0.033978	0.034417
	468.002	0.671681	0.667767	0.461573	0.464848	0.205199	0.207862	0.093627	0.092718	0.036872	0.037274					391.803	0.854645	0.855905	0.531463	0.540199	0.283416	0.287387	0.110626	0.109924	0.033911	0.034419
	468.202	0.671318	0.667768	0.461743	0.464854	0.205058	0.207872	0.093387	0.092725	0.037308	0.037277					392.003	0.854393	0.855905	0.530973	0.540204	0.283558	0.287398	0.110267	0.109931	0.033804	0.034422
	468.402	0.671424	0.667768	0.461936	0.46486	0.205241	0.207883	0.093379	0.092732	0.037761	0.037281					392.203	0.853766	0.855905	0.530482	0.540209	0.283178	0.287409	0.109337	0.109938	0.033307	0.034425
	468.602	0.671524	0.667768	0.462578	0.464867	0.205017	0.207893	0.093787	0.092739	0.038019	0.037284					392.403	0.853186	0.855905	0.530338	0.540213	0.283117	0.287421	0.109172	0.109945	0.033253	0.034427
	468.802	0.671078	0.667768	0.462712	0.464873	0.20481	0.207903	0.093704	0.092746	0.038119	0.037287					392.603	0.852648	0.855905	0.530262	0.540218	0.283344	0.287432	0.109031	0.109952	0.033493	0.03443
	469.002	0.67108	0.667768	0.463244	0.464879	0.204896	0.207914	0.093586	0.092753	0.038365	0.03729					392.803	0.852376	0.855905	0.529983	0.540222	0.282735	0.287443	0.108243	0.109959	0.033109	0.034432
	469.202	0.671401	0.667768	0.46366	0.464885	0.204946	0.207924	0.093269	0.09276	0.038615	0.037293					393.003	0.852585	0.855906	0.529903	0.540227	0.282725	0.287454	0.107785	0.109966	0.032633	0.034435
	469.402	0.671808	0.667768	0.463494	0.464891	0.205032	0.207934	0.093845	0.092767	0.038592	0.037297					393.203	0.852496	0.855906	0.530009	0.540231	0.282739	0.287465	0.107965	0.109973	0.032319	0.034437
	469.602	0.672635	0.667768	0.463755	0.464897	0.205842	0.207944	0.094731	0.092774	0.038942	0.0373					393.403	0.85298	0.855906	0.53024	0.540236	0.282831	0.287476	0.108252	0.10998	0.032211	0.03444
	469.802	0.672494	0.667769	0.46347	0.464903	0.206402	0.207954	0.094984	0.092781	0.038849	0.037303					393.603	0.853485	0.855906	0.530706	0.54024	0.283253	0.287487	0.10879	0.109987	0.032511	0.034442
	470.002	0.67203	0.667769	0.463342	0.464909	0.206395	0.207964	0.094695	0.092787	0.038186	0.037306					393.803	0.853474	0.855906	0.53055	0.540245	0.283797	0.287498	0.108668	0.109993	0.032409	0.034445
	470.202	0.671989	0.667769	0.462906	0.464915	0.206152	0.207974	0.094514	0.092794	0.038041	0.037309					394.003	0.853623	0.855906	0.530652	0.540249	0.283996	0.287509	0.10856	0.11	0.03239	0.034447
	470.402	0.672265	0.667769	0.462484	0.464921	0.206608	0.207984	0.094489	0.092801	0.03783	0.037312					394.203	0.853226	0.855906	0.530996	0.540253	0.283909	0.28752	0.108539	0.110007	0.03258	0.03445
	470.602	0.671806	0.667769	0.461848	0.464927	0.20663	0.207994	0.094009	0.092808	0.037685	0.037315					394.403	0.852921	0.855906	0.530534	0.540258	0.283637	0.287531	0.108557	0.110014	0.032284	0.034452
	470.802	0.672128	0.667769	0.461762	0.464933	0.206741	0.208004	0.093813	0.092814	0.037907	0.037319					394.603	0.852954	0.855906	0.530346	0.540262	0.283501	0.287542	0.10854	0.110021	0.032131	0.034455
	471.002	0.67184	0.667769	0.461043	0.464939	0.20643	0.208014	0.093528	0.092821	0.037774	0.037322					394.803	0.853324	0.855906	0.530884	0.540266	0.28374	0.287553	0.108793	0.110027	0.032649	0.034457
	471.202	0.672069	0.667769	0.46131	0.464945	0.206502	0.208024	0.09371	0.092828	0.037582	0.037325					395.003	0.853048	0.855906	0.530843	0.540271	0.283668	0.287563	0.109167	0.110034	0.032827	0.03446
	471.402	0.671845	0.667769	0.46137	0.464951	0.206709	0.208034	0.094077	0.092835	0.03753	0.037328					395.203	0.852945	0.855906	0.531243	0.540275	0.283725	0.287574	0.109391	0.110041	0.032801	0.034462
	471.602	0.671882	0.66777	0.461587	0.464957	0.206622	0.208043	0.093417	0.092841	0.037466	0.037331					395.403	0.853269	0.855906	0.531516	0.540279	0.283641	0.287585	0.109682	0.110047	0.032946	0.034465
	471.802	0.672087	0.66777	0.461593	0.464962	0.205981	0.208053	0.09305	0.092848	0.036943	0.037334					395.603	0.852845	0.855906	0.531608	0.540283	0.283541	0.287595	0.109557	0.110054	0.032718	0.034467
	472.002	0.672176	0.66777	0.461302	0.464968	0.205882	0.208063	0.092924	0.092854	0.036884	0.037337					395.803	0.852692	0.855906	0.531746	0.540287	0.283451	0.287606	0.109258	0.110061	0.032826	0.034469
	472.202	0.672091	0.66777	0.461438	0.464974	0.205788	0.208073	0.093301	0.092861	0.036853	0.03734					396.003	0.851734	0.855906	0.531236	0.540292	0.283416	0.287616	0.108465	0.110067	0.032576	0.034472
	472.402	0.672395	0.66777	0.461729	0.464979	0.205993	0.208082	0.093604	0.092868	0.03706	0.037343					396.203	0.851546	0.855906	0.531239	0.540296	0.283392	0.287627	0.108438	0.110074	0.032716	0.034474
	472.602	0.671945	0.66777	0.461653	0.464985	0.205666	0.208092	0.093468	0.092874	0.03707	0.037346					396.403	0.851455	0.855906	0.531156	0.5403	0.283235	0.287637	0.108554	0.11008	0.032582	0.034477
	472.802	0.672099	0.66777	0.462017	0.464991	0.206085	0.208101	0.093533	0.092881	0.037286	0.037349					396.603	0.851678	0.855906	0.531977	0.540304	0.283348	0.287648	0.108862	0.110087	0.033185	0.034479
	473.002	0.672652	0.66777	0.462488	0.464996	0.206527	0.208111	0.093755	0.092887	0.037457	0.037352					396.803	0.852211	0.855906	0.532035	0.540308	0.28276	0.287658	0.108814	0.110093	0.03291	0.034482
	473.202	0.67327	0.66777	0.463031	0.465002	0.206779	0.208121	0.09441	0.092894	0.037555	0.037355					397.003	0.852311	0.855906	0.531952	0.540312	0.282673	0.287668	0.108735	0.1101	0.032535	0.034484
	473.402	0.672863	0.667771	0.46248	0.465008	0.206453	0.20813	0.094601	0.0929	0.037286	0.037358					397.203	0.85296	0.855906	0.532113	0.540316	0.2824	0.287679	0.109022	0.110106	0.032806	0.034486
	473.602	0.673029	0.667771	0.462615	0.465013	0.206669	0.208139	0.09458	0.092907	0.037185	0.037361					397.403	0.853808	0.855906	0.53225	0.54032	0.28243	0.287689	0.10914	0.110113	0.033382	0.034489
	473.802	0.672777	0.667771	0.462392	0.465019	0.20626	0.208149	0.094132	0.092913	0.037034	0.037364					397.603	0.853773	0.855907	0.531788	0.540324	0.282142	0.287699	0.108897	0.110119	0.033145	0.034491
	474.002	0.672702	0.667771	0.462288	0.465024	0.206328	0.208158	0.093998	0.092919	0.03732	0.037367					397.803	0.854011	0.855907	0.531605	0.540328	0.282472	0.287709	0.108668	0.110126	0.033227	0.034493
	474.202	0.673191	0.667771	0.461798	0.465029	0.206323	0.208168	0.09389	0.092926	0.038035	0.03737					398.003	0.854203	0.855907	0.531488	0.540332	0.282474	0.287719	0.108679	0.110132	0.03342	0.034496
	474.402	0.673006	0.667771	0.461515	0.465035	0.206509	0.208177	0.093651	0.092932	0.038067	0.037373					398.203	0.854083	0.855907	0.531295	0.540336	0.282137	0.287729	0.108508	0.110138	0.033492	0.034498
	474.602	0.672559	0.667771	0.461172	0.46504	0.206292	0.208186	0.093616	0.092939	0.038371	0.037376					398.403	0.853934	0.855907	0.531112	0.54034	0.281798	0.28774	0.108504	0.110145	0.033671	0.0345
	474.802	0.672762	0.667771	0.461214	0.465046	0.205932	0.208195	0.093592	0.092945	0.038679	0.037379					398.603	0.854488	0.855907	0.530985	0.540344	0.28178	0.28775	0.10829	0.110151	0.033721	0.034503
	475.002	0.672458	0.667771	0.460923	0.465051	0.205339	0.208205	0.093266	0.092951	0.038262	0.037382					398.803	0.854038	0.855907	0.531056	0.540347	0.281533	0.28776	0.108349	0.110157	0.033737	0.034505
	475.202	0.672466	0.667771	0.461333	0.465056	0.204968	0.208214	0.093203	0.092958	0.037986	0.037385					399.003	0.853185	0.855907	0.530559	0.540351	0.281277	0.28777	0.108229	0.110164	0.033481	0.034507
	475.402	0.672489	0.667772	0.461161	0.465062	0.204757	0.208223	0.09292	0.092964	0.038322	0.037387					399.203	0.852958	0.855907	0.530863	0.540355	0.281376	0.287779	0.108234	0.11017	0.03366	0.03451
	475.602	0.672603	0.667772	0.460958	0.465067	0.20451	0.208232	0.092587	0.09297	0.038182	0.03739					399.403	0.852876	0.855907	0.530908	0.540359	0.281507	0.287789	0.108405	0.110176	0.033588	0.034512
	475.802	0.672405	0.667772	0.460451	0.465072	0.203934	0.208241	0.092712	0.092976	0.037831	0.037393					399.603	0.852295	0.855907	0.530599	0.540363	0.281425	0.287799	0.10787	0.110182	0.033388	0.034514
	476.002	0.672799	0.667772	0.460394	0.465077	0.204278	0.20825	0.092738	0.092983	0.037822	0.037396					399.803	0.851578	0.855907	0.530175	0.540367	0.281459	0.287809	0.107382	0.110189	0.033022	0.034517
	476.202	0.672196	0.667772	0.460441	0.465083	0.204321	0.208259	0.09291	0.092989	0.037848	0.037399					400.003	0.851205	0.855907	0.529997	0.54037	0.282133	0.287819	0.107723	0.110195	0.032956	0.034519
	476.402	0.671953	0.667772	0.460326	0.465088	0.204172	0.208268	0.092359	0.092995	0.037731	0.037402					400.203	0.851434	0.855907	0.530449	0.540374	0.282714	0.287828	0.108238	0.110201	0.032849	0.034521
	476.602	0.671741	0.667772	0.460346	0.465093	0.20428	0.208277	0.092329	0.093001	0.037624	0.037405					400.403	0.851673	0.855907	0.530819	0.540378	0.283244	0.287838	0.108552	0.110207	0.032829	0.034523
	476.802	0.672505	0.667772	0.460856	0.465098	0.205166	0.208286	0.093194	0.093007	0.037904	0.037408					400.603	0.851532	0.855907	0.531113	0.540381	0.283564	0.287848	0.108733	0.110213	0.032683	0.034526
	477.002	0.672713	0.667772	0.461362	0.465103	0.205846	0.208295	0.093584	0.093013	0.038006	0.03741					400.803	0.852133	0.855907	0.530741	0.540385	0.283462	0.287857	0.108874	0.110219	0.032369	0.034528
	477.202	0.672559	0.667772	0.461558	0.465108	0.20613	0.208304	0.093621	0.093019	0.037675	0.037413					401.003	0.852415	0.855907	0.53042	0.540389	0.283287	0.287867	0.108825	0.110225	0.031757	0.03453
	477.402	0.672436	0.667772	0.461096	0.465113	0.206034	0.208313	0.093052	0.093026	0.037472	0.037416					401.203	0.853267	0.855907	0.530983	0.540392	0.283221	0.287877	0.109058	0.110231	0.032387	0.034532
	477.602	0.672986	0.667772	0.461626	0.465118	0.206351	0.208322	0.09302	0.093032	0.037097	0.037419					401.403	0.853398	0.855907	0.530723	0.540396	0.283121	0.287886	0.108926	0.110237	0.032365	0.034535
	477.802	0.672979	0.667773	0.461584	0.465123	0.206625	0.20833	0.09305	0.093038	0.037553	0.037422					401.603	0.853188	0.855907	0.530805	0.540399	0.283134	0.287896	0.109291	0.110243	0.032234	0.034537
	478.002	0.673287	0.667773	0.461514	0.465128	0.207213	0.208339	0.093378	0.093044	0.037992	0.037424					401.803	0.853892	0.855907	0.53095	0.540403	0.283807	0.287905	0.109747	0.110249	0.032844	0.034539
	478.202	0.67371	0.667773	0.461672	0.465133	0.20785	0.208348	0.093711	0.09305	0.038168	0.037427					402.003	0.854217	0.855907	0.531091	0.540407	0.284071	0.287914	0.110089	0.110255	0.033145	0.034541
	478.402	0.673324	0.667773	0.461797	0.465138	0.207827	0.208357	0.093851	0.093056	0.037804	0.03743					402.203	0.853968	0.855907	0.531186	0.54041	0.284211	0.287924	0.110382	0.110261	0.033653	0.034544
	478.602	0.673202	0.667773	0.461894	0.465143	0.207596	0.208365	0.094044	0.093062	0.037896	0.037433					402.403	0.853692	0.855907	0.531119	0.540414	0.284079	0.287933	0.110542	0.110267	0.033927	0.034546
	478.802	0.67305	0.667773	0.461943	0.465148	0.20731	0.208374	0.09393	0.093068	0.038013	0.037436					402.603	0.8536	0.855907	0.530719	0.540417	0.283863	0.287942	0.110485	0.110273	0.033425	0.034548
	479.002	0.67281	0.667773	0.461838	0.465153	0.206923	0.208382	0.093927	0.093074	0.037743	0.037438					402.803	0.853313	0.855907	0.530608	0.540421	0.284173	0.287952	0.110703	0.110279	0.033768	0.03455
	479.202	0.673075	0.667773	0.461895	0.465157	0.207125	0.208391	0.094218	0.093079	0.038242	0.037441					403.003	0.853347	0.855907	0.531017	0.540424	0.284029	0.287961	0.110627	0.110285	0.033975	0.034552
	479.402	0.673073	0.667773	0.461449	0.465162	0.207273	0.2084	0.094397	0.093085	0.03836	0.037444					403.203	0.853746	0.855907	0.531079	0.540427	0.283803	0.28797	0.110731	0.110291	0.034381	0.034554
	479.602	0.672743	0.667773	0.461104	0.465167	0.206789	0.208408	0.094162	0.093091	0.037819	0.037447					403.403	0.854047	0.855908	0.531302	0.540431	0.284038	0.287979	0.110508	0.110297	0.034583	0.034557
	479.802	0.672496	0.667773	0.461126	0.465172	0.206343	0.208417	0.093851	0.093097	0.037515	0.037449					403.603	0.853542	0.855908	0.53098	0.540434	0.283171	0.287988	0.109694	0.110303	0.033999	0.034559
	480.002	0.672608	0.667773	0.461102	0.465177	0.206217	0.208425	0.093484	0.093103	0.037319	0.037452					403.803	0.85282	0.855908	0.530968	0.540438	0.283252	0.287997	0.109538	0.110308	0.033624	0.034561
	480.202	0.671435	0.667774	0.46076	0.465181	0.205736	0.208433	0.093584	0.093109	0.037436	0.037455					404.003	0.852495	0.855908	0.531086	0.540441	0.283831	0.288007	0.10969	0.110314	0.033241	0.034563
	480.402	0.671046	0.667774	0.460611	0.465186	0.204998	0.208442	0.0933	0.093115	0.037313	0.037457					404.203	0.852685	0.855908	0.531062	0.540444	0.283673	0.288016	0.109396	0.11032	0.03299	0.034565
	480.602	0.671041	0.667774	0.460866	0.465191	0.204747	0.20845	0.093664	0.09312	0.037363	0.03746					404.403	0.852265	0.855908	0.530922	0.540448	0.283619	0.288025	0.108735	0.110326	0.032584	0.034567
	480.802	0.670745	0.667774	0.460771	0.465195	0.204464	0.208459	0.093818	0.093126	0.037329	0.037463					404.603	0.851484	0.855908	0.530303	0.540451	0.282575	0.288034	0.107941	0.110332	0.03182	0.03457
	481.002	0.670577	0.667774	0.460883	0.4652	0.204621	0.208467	0.093692	0.093132	0.037181	0.037465					404.803	0.851683	0.855908	0.530186	0.540454	0.281967	0.288042	0.107731	0.110337	0.031276	0.034572
	481.202	0.670526	0.667774	0.460826	0.465204	0.204705	0.208475	0.09361	0.093138	0.037019	0.037468					405.003	0.851256	0.855908	0.529896	0.540458	0.281441	0.288051	0.107292	0.110343	0.030808	0.034574
	481.402	0.670054	0.667774	0.460279	0.465209	0.204205	0.208483	0.093057	0.093143	0.036529	0.037471					405.203	0.851193	0.855908	0.530187	0.540461	0.281242	0.28806	0.106794	0.110349	0.030969	0.034576
	481.602	0.669965	0.667774	0.46039	0.465214	0.204302	0.208492	0.092885	0.093149	0.036541	0.037473					405.403	0.850957	0.855908	0.529769	0.540464	0.281012	0.288069	0.106817	0.110354	0.030523	0.034578
	481.802	0.66995	0.667774	0.460388	0.465218	0.204448	0.2085	0.093095	0.093155	0.03707	0.037476					405.603	0.850945	0.855908	0.530134	0.540467	0.281669	0.288078	0.107231	0.11036	0.030992	0.03458
	482.002	0.67033	0.667774	0.460654	0.465223	0.204815	0.208508	0.093328	0.093161	0.037456	0.037479					405.803	0.851152	0.855908	0.530084	0.540471	0.282061	0.288087	0.107509	0.110366	0.031037	0.034582
	482.202	0.670543	0.667774	0.461322	0.465227	0.205171	0.208516	0.093296	0.093166	0.037839	0.037481					406.003	0.850931	0.855908	0.530004	0.540474	0.282056	0.288095	0.107881	0.110371	0.031257	0.034584
	482.402	0.67113	0.667774	0.461983	0.465232	0.205302	0.208524	0.09395	0.093172	0.038229	0.037484					406.203	0.850616	0.855908	0.529989	0.540477	0.282087	0.288104	0.108406	0.110377	0.031424	0.034586
	482.602	0.671401	0.667774	0.462007	0.465236	0.205243	0.208532	0.093851	0.093177	0.038354	0.037487					406.403	0.850536	0.855908	0.52964	0.54048	0.282175	0.288113	0.108754	0.110382	0.031495	0.034588
	482.802	0.67173	0.667774	0.462214	0.46524	0.20548	0.20854	0.093699	0.093183	0.038738	0.037489					406.603	0.850604	0.855908	0.529353	0.540483	0.282151	0.288121	0.108957	0.110388	0.031479	0.03459
	483.002	0.672404	0.667775	0.462546	0.465245	0.206014	0.208548	0.093938	0.093189	0.039549	0.037492					406.803	0.85112	0.855908	0.529571	0.540486	0.282863	0.28813	0.109487	0.110393	0.032618	0.034592
	483.202	0.673086	0.667775	0.462376	0.465249	0.206466	0.208556	0.094082	0.093194	0.039568	0.037494					407.003	0.851519	0.855908	0.530123	0.54049	0.282694	0.288138	0.10998	0.110399	0.032951	0.034595
	483.402	0.673636	0.667775	0.462021	0.465254	0.206525	0.208564	0.093926	0.0932	0.039515	0.037497					407.203	0.852152	0.855908	0.530422	0.540493	0.282943	0.288147	0.11044	0.110405	0.033502	0.034597
	483.602	0.674055	0.667775	0.462552	0.465258	0.206606	0.208572	0.094116	0.093205	0.039744	0.0375					407.403	0.85234	0.855908	0.530458	0.540496	0.282861	0.288156	0.11042	0.11041	0.033582	0.034599
	483.802	0.674404	0.667775	0.462808	0.465262	0.206989	0.20858	0.094105	0.093211	0.039561	0.037502					407.603	0.85141	0.855908	0.530168	0.540499	0.282315	0.288164	0.110485	0.110415	0.033084	0.034601
	484.002	0.674372	0.667775	0.462425	0.465267	0.206543	0.208588	0.093829	0.093216	0.039418	0.037505					407.803	0.85132	0.855908	0.530235	0.540502	0.282781	0.288172	0.110675	0.110421	0.032974	0.034603
	484.202	0.674029	0.667775	0.462087	0.465271	0.206701	0.208596	0.094277	0.093222	0.039721	0.037507					408.003	0.851751	0.855908	0.53047	0.540505	0.283543	0.288181	0.11112	0.110426	0.033267	0.034605
	484.402	0.67403	0.667775	0.462136	0.465275	0.206266	0.208604	0.094232	0.093227	0.039518	0.03751					408.203	0.851745	0.855908	0.530368	0.540508	0.283166	0.288189	0.110753	0.110432	0.033226	0.034607
	484.602	0.673885	0.667775	0.462005	0.465279	0.206459	0.208611	0.094237	0.093233	0.039015	0.037512					408.403	0.851295	0.855908	0.530553	0.540511	0.283262	0.288198	0.110439	0.110437	0.033094	0.034609
	484.802	0.673261	0.667775	0.461679	0.465284	0.206446	0.208619	0.094048	0.093238	0.038648	0.037515					408.603	0.850524	0.855908	0.530473	0.540514	0.282878	0.288206	0.110111	0.110443	0.032937	0.034611
	485.002	0.673397	0.667775	0.462044	0.465288	0.207018	0.208627	0.094323	0.093244	0.038449	0.037517					408.803	0.850904	0.855908	0.530941	0.540517	0.28364	0.288214	0.110473	0.110448	0.033619	0.034613
	485.202	0.672764	0.667775	0.461575	0.465292	0.206761	0.208635	0.094142	0.093249	0.038001	0.03752					409.003	0.850639	0.855908	0.530876	0.54052	0.283599	0.288222	0.110538	0.110453	0.033775	0.034615
	485.402	0.67211	0.667775	0.461328	0.465296	0.206574	0.208642	0.093639	0.093254	0.037617	0.037522					409.203	0.850968	0.855908	0.531297	0.540523	0.284211	0.288231	0.110499	0.110459	0.034137	0.034617
	485.602	0.672052	0.667775	0.461531	0.4653	0.206658	0.20865	0.093568	0.09326	0.037553	0.037525					409.403	0.850895	0.855908	0.531324	0.540526	0.284194	0.288239	0.110437	0.110464	0.033977	0.034619
	485.802	0.672097	0.667775	0.462172	0.465304	0.206906	0.208658	0.094102	0.093265	0.037982	0.037527					409.603	0.850878	0.855908	0.53158	0.540528	0.284281	0.288247	0.110312	0.110469	0.034074	0.034621
	486.002	0.672144	0.667775	0.462084	0.465308	0.206442	0.208665	0.094492	0.09327	0.038231	0.03753					409.803	0.850569	0.855908	0.53141	0.540531	0.283804	0.288255	0.110198	0.110474	0.033559	0.034623
	486.202	0.672337	0.667776	0.46254	0.465313	0.206554	0.208673	0.094833	0.093276	0.038776	0.037532					410.003	0.850586	0.855908	0.531253	0.540534	0.283571	0.288263	0.110446	0.11048	0.033678	0.034625
	486.402	0.672268	0.667776	0.462468	0.465317	0.206418	0.20868	0.09522	0.093281	0.038641	0.037535					410.203	0.850136	0.855908	0.531219	0.540537	0.283562	0.288271	0.110451	0.110485	0.03324	0.034626
	486.602	0.67192	0.667776	0.46194	0.465321	0.205918	0.208688	0.094726	0.093286	0.038341	0.037537					410.403	0.849691	0.855908	0.530477	0.54054	0.283471	0.288279	0.110305	0.11049	0.033091	0.034628
	486.802	0.672238	0.667776	0.462047	0.465325	0.205857	0.208695	0.09488	0.093292	0.038912	0.03754					410.603	0.849597	0.855908	0.529671	0.540543	0.283205	0.288287	0.110004	0.110495	0.032693	0.03463
	487.002	0.672444	0.667776	0.461939	0.465329	0.205746	0.208703	0.095007	0.093297	0.038971	0.037542					410.803	0.849526	0.855908	0.529607	0.540546	0.283576	0.288295	0.110145	0.110501	0.032845	0.034632
	487.202	0.672618	0.667776	0.461742	0.465333	0.205532	0.20871	0.095005	0.093302	0.038433	0.037545					411.003	0.849739	0.855908	0.529473	0.540548	0.283319	0.288303	0.110294	0.110506	0.032436	0.034634
	487.402	0.672761	0.667776	0.461797	0.465337	0.205603	0.208718	0.094789	0.093307	0.038765	0.037547					411.203	0.849564	0.855908	0.528736	0.540551	0.282956	0.288311	0.10964	0.110511	0.031643	0.034636
	487.602	0.672747	0.667776	0.462119	0.465341	0.205558	0.208725	0.094823	0.093313	0.038696	0.03755					411.403	0.849485	0.855908	0.528232	0.540554	0.282532	0.288319	0.109272	0.110516	0.03122	0.034638
	487.802	0.672707	0.667776	0.461675	0.465345	0.205483	0.208733	0.094601	0.093318	0.038331	0.037552					411.603	0.849678	0.855908	0.528426	0.540557	0.282979	0.288327	0.109263	0.110521	0.031538	0.03464
	488.002	0.672922	0.667776	0.461857	0.465348	0.205512	0.20874	0.094764	0.093323	0.038511	0.037554					411.803	0.849823	0.855909	0.528015	0.540559	0.282526	0.288335	0.10893	0.110526	0.031427	0.034642
	488.202	0.673291	0.667776	0.461914	0.465352	0.205799	0.208747	0.094964	0.093328	0.038507	0.037557					412.003	0.850178	0.855909	0.528195	0.540562	0.282584	0.288343	0.109176	0.110531	0.031531	0.034644
	488.402	0.673291	0.667776	0.461859	0.465356	0.205566	0.208755	0.094056	0.093333	0.038094	0.037559					412.203	0.84974	0.855909	0.527949	0.540565	0.281989	0.28835	0.108237	0.110536	0.031266	0.034646
	488.602	0.672695	0.667776	0.461643	0.46536	0.205651	0.208762	0.093279	0.093338	0.037803	0.037562					412.403	0.850649	0.855909	0.528913	0.540568	0.282622	0.288358	0.108654	0.110542	0.032076	0.034648
	488.802	0.672486	0.667776	0.462009	0.465364	0.205515	0.208769	0.092751	0.093343	0.03802	0.037564					412.603	0.85057	0.855909	0.529343	0.54057	0.282473	0.288366	0.108748	0.110547	0.032557	0.034649
	489.002	0.672807	0.667776	0.462753	0.465368	0.205582	0.208776	0.092953	0.093349	0.038501	0.037566					412.803	0.851146	0.855909	0.529453	0.540573	0.282497	0.288374	0.109288	0.110552	0.033831	0.034651
	489.202	0.672606	0.667776	0.462575	0.465371	0.205333	0.208783	0.092513	0.093354	0.03846	0.037569					413.003	0.851349	0.855909	0.529644	0.540576	0.282384	0.288381	0.109649	0.110557	0.03411	0.034653
	489.402	0.672496	0.667776	0.463006	0.465375	0.205522	0.208791	0.09241	0.093359	0.038616	0.037571					413.203	0.851709	0.855909	0.530294	0.540578	0.282839	0.288389	0.109891	0.110562	0.034886	0.034655
	489.602	0.672368	0.667776	0.463009	0.465379	0.205179	0.208798	0.092279	0.093364	0.038528	0.037573					413.403	0.85157	0.855909	0.530328	0.540581	0.282571	0.288396	0.109671	0.110567	0.034688	0.034657
	489.802	0.672591	0.667777	0.463706	0.465383	0.205832	0.208805	0.09274	0.093369	0.039618	0.037576					413.603	0.851904	0.855909	0.530855	0.540584	0.282717	0.288404	0.110046	0.110572	0.035367	0.034659
	490.002	0.672782	0.667777	0.463594	0.465386	0.205846	0.208812	0.093185	0.093374	0.039795	0.037578					413.803	0.851228	0.855909	0.53061	0.540586	0.282179	0.288412	0.109766	0.110577	0.034749	0.034661
	490.202	0.672413	0.667777	0.463655	0.46539	0.20636	0.208819	0.093108	0.093379	0.03971	0.03758					414.003	0.851091	0.855909	0.530713	0.540589	0.282207	0.288419	0.109962	0.110581	0.035002	0.034662
	490.402	0.671974	0.667777	0.463175	0.465394	0.205952	0.208826	0.092995	0.093384	0.039083	0.037583					414.203	0.850446	0.855909	0.530311	0.540591	0.282276	0.288427	0.109811	0.110586	0.034688	0.034664
	490.602	0.672487	0.667777	0.463337	0.465398	0.205863	0.208833	0.093394	0.093389	0.03918	0.037585					414.403	0.850361	0.855909	0.529987	0.540594	0.282698	0.288434	0.10967	0.110591	0.034685	0.034666
	490.802	0.672389	0.667777	0.463232	0.465401	0.206005	0.20884	0.093491	0.093394	0.038812	0.037587					414.603	0.85023	0.855909	0.529519	0.540596	0.282631	0.288441	0.109173	0.110596	0.034455	0.034668
	491.002	0.671896	0.667777	0.46299	0.465405	0.205767	0.208847	0.09316	0.093399	0.038182	0.03759					414.803	0.849769	0.855909	0.529011	0.540599	0.282576	0.288449	0.108905	0.110601	0.034247	0.03467
	491.202	0.672321	0.667777	0.462798	0.465408	0.20584	0.208854	0.093171	0.093404	0.03807	0.037592					415.003	0.85016	0.855909	0.529157	0.540601	0.283019	0.288456	0.109136	0.110606	0.034313	0.034672
	491.402	0.672611	0.667777	0.462751	0.465412	0.206052	0.208861	0.09315	0.093409	0.038132	0.037594					415.203	0.850356	0.855909	0.529413	0.540604	0.283313	0.288464	0.109345	0.110611	0.034316	0.034673
	491.602	0.672545	0.667777	0.462538	0.465416	0.205565	0.208868	0.093326	0.093413	0.037647	0.037597					415.403	0.850502	0.855909	0.529654	0.540606	0.283819	0.288471	0.109661	0.110616	0.034593	0.034675
	491.802	0.672994	0.667777	0.462414	0.465419	0.205786	0.208875	0.093617	0.093418	0.03733	0.037599					415.603	0.850176	0.855909	0.529193	0.540609	0.283791	0.288478	0.109365	0.11062	0.034693	0.034677
	492.002	0.672906	0.667777	0.462519	0.465423	0.205696	0.208882	0.093477	0.093423	0.036892	0.037601					415.803	0.849736	0.855909	0.529004	0.540611	0.283564	0.288485	0.109542	0.110625	0.034117	0.034679
	492.202	0.67329	0.667777	0.462316	0.465426	0.20611	0.208888	0.093371	0.093428	0.037064	0.037604					416.003	0.849798	0.855909	0.529285	0.540614	0.283834	0.288493	0.109644	0.11063	0.033755	0.034681
	492.402	0.673016	0.667777	0.462238	0.46543	0.205859	0.208895	0.09293	0.093433	0.037194	0.037606					416.203	0.849973	0.855909	0.52974	0.540616	0.283908	0.2885	0.109585	0.110635	0.033909	0.034682
	492.602	0.672688	0.667777	0.461994	0.465433	0.205742	0.208902	0.09299	0.093438	0.037434	0.037608					416.403	0.850339	0.855909	0.530025	0.540619	0.283727	0.288507	0.109686	0.110639	0.033912	0.034684
	492.802	0.672638	0.667777	0.462093	0.465437	0.205445	0.208909	0.09308	0.093443	0.037884	0.03761					416.603	0.849868	0.855909	0.529592	0.540621	0.282796	0.288514	0.109811	0.110644	0.033849	0.034686
	493.002	0.673116	0.667777	0.462309	0.46544	0.205632	0.208915	0.093522	0.093447	0.038411	0.037613					416.803	0.849886	0.855909	0.529177	0.540624	0.282848	0.288521	0.110246	0.110649	0.03415	0.034688
	493.202	0.67281	0.667777	0.462098	0.465444	0.205781	0.208922	0.093345	0.093452	0.038681	0.037615					417.003	0.849648	0.855909	0.529207	0.540626	0.283017	0.288528	0.110551	0.110654	0.033551	0.034689
	493.402	0.672473	0.667777	0.462019	0.465447	0.205689	0.208929	0.09362	0.093457	0.038968	0.037617					417.203	0.849649	0.855909	0.528946	0.540628	0.282647	0.288536	0.110515	0.110658	0.033039	0.034691
	493.602	0.672226	0.667777	0.461704	0.46545	0.205649	0.208936	0.093056	0.093462	0.038799	0.037619					417.403	0.849439	0.855909	0.528595	0.540631	0.282309	0.288543	0.109851	0.110663	0.032837	0.034693
	493.802	0.672619	0.667777	0.462076	0.465454	0.206637	0.208942	0.093776	0.093466	0.039609	0.037621					417.603	0.849135	0.855909	0.528329	0.540633	0.281847	0.28855	0.109809	0.110668	0.032391	0.034695
	494.002	0.672028	0.667777	0.461897	0.465457	0.206188	0.208949	0.093678	0.093471	0.039613	0.037624					417.803	0.848778	0.855909	0.527889	0.540635	0.281171	0.288557	0.109619	0.110672	0.031402	0.034696
	494.202	0.671557	0.667778	0.461988	0.465461	0.206438	0.208955	0.09368	0.093476	0.039499	0.037626					418.003	0.848583	0.855909	0.527734	0.540638	0.281251	0.288564	0.109403	0.110677	0.031288	0.034698
	494.402	0.671699	0.667778	0.461697	0.465464	0.205994	0.208962	0.093534	0.093481	0.039318	0.037628					418.203	0.848684	0.855909	0.527481	0.54064	0.281404	0.288571	0.109387	0.110681	0.031091	0.0347
	494.602	0.671539	0.667778	0.461958	0.465467	0.206353	0.208968	0.09364	0.093485	0.039511	0.03763					418.403	0.848549	0.855909	0.527366	0.540642	0.281431	0.288577	0.109118	0.110686	0.031293	0.034702
	494.802	0.671111	0.667778	0.461764	0.465471	0.206239	0.208975	0.093438	0.09349	0.039178	0.037632					418.603	0.848712	0.855909	0.527011	0.540645	0.280878	0.288584	0.108761	0.110691	0.031606	0.034703
	495.002	0.671098	0.667778	0.461469	0.465474	0.206201	0.208982	0.093346	0.093495	0.039218	0.037635					418.803	0.848825	0.855909	0.52642	0.540647	0.280994	0.288591	0.108721	0.110695	0.031566	0.034705
	495.202	0.671728	0.667778	0.461584	0.465477	0.206138	0.208988	0.093339	0.093499	0.039274	0.037637					419.003	0.849519	0.855909	0.527131	0.540649	0.281629	0.288598	0.109249	0.1107	0.032093	0.034707
	495.402	0.67214	0.667778	0.462157	0.46548	0.206485	0.208994	0.093609	0.093504	0.039048	0.037639					419.203	0.849458	0.855909	0.527239	0.540651	0.281884	0.288605	0.109074	0.110704	0.03196	0.034708
	495.602	0.672482	0.667778	0.462377	0.465484	0.206555	0.209001	0.094151	0.093508	0.038964	0.037641					419.403	0.849562	0.855909	0.526793	0.540654	0.282562	0.288612	0.108789	0.110709	0.032342	0.03471
	495.802	0.672793	0.667778	0.462312	0.465487	0.206887	0.209007	0.094217	0.093513	0.038712	0.037643					419.603	0.84943	0.855909	0.526883	0.540656	0.282581	0.288618	0.108613	0.110713	0.032934	0.034712
	496.002	0.672247	0.667778	0.461963	0.46549	0.206627	0.209014	0.093903	0.093518	0.038152	0.037645					419.803	0.849566	0.855909	0.527598	0.540658	0.282771	0.288625	0.108717	0.110718	0.032955	0.034714
	496.202	0.672877	0.667778	0.4624	0.465493	0.207185	0.20902	0.094339	0.093522	0.038692	0.037648					420.003	0.849626	0.855909	0.527705	0.54066	0.283201	0.288632	0.108619	0.110722	0.033145	0.034715
	496.402	0.672308	0.667778	0.462231	0.465497	0.206364	0.209026	0.094352	0.093527	0.037954	0.03765					420.203	0.849943	0.855909	0.527934	0.540662	0.283124	0.288639	0.108455	0.110727	0.033427	0.034717
	496.602	0.672051	0.667778	0.461984	0.4655	0.205891	0.209033	0.094335	0.093531	0.037371	0.037652					420.403	0.849926	0.855909	0.52739	0.540665	0.28295	0.288645	0.108251	0.110731	0.033454	0.034719
	496.802	0.672308	0.667778	0.462301	0.465503	0.205879	0.209039	0.094287	0.093536	0.037599	0.037654					420.603	0.849582	0.855909	0.526958	0.540667	0.282642	0.288652	0.108406	0.110736	0.033382	0.03472
	497.002	0.672766	0.667778	0.462571	0.465506	0.206258	0.209045	0.094183	0.09354	0.037857	0.037656					420.803	0.849915	0.855909	0.527153	0.540669	0.283603	0.288659	0.10951	0.11074	0.033659	0.034722
	497.202	0.671947	0.667778	0.462175	0.465509	0.206227	0.209052	0.093626	0.093545	0.03769	0.037658					421.003	0.849354	0.855909	0.526877	0.540671	0.283015	0.288665	0.109205	0.110744	0.032883	0.034724
	497.402	0.671989	0.667778	0.462156	0.465512	0.206154	0.209058	0.093475	0.093549	0.037421	0.03766					421.203	0.849165	0.855909	0.526818	0.540673	0.282562	0.288672	0.108944	0.110749	0.032654	0.034725
	497.602	0.671857	0.667778	0.461938	0.465515	0.206357	0.209064	0.093196	0.093554	0.037242	0.037662					421.403	0.848572	0.855909	0.526883	0.540675	0.282298	0.288678	0.108652	0.110753	0.0322	0.034727
	497.802	0.671607	0.667778	0.462029	0.465518	0.20646	0.20907	0.093391	0.093558	0.037404	0.037665					421.603	0.848268	0.855909	0.526686	0.540678	0.282142	0.288685	0.108672	0.110758	0.03134	0.034728
	498.002	0.671085	0.667778	0.46172	0.465522	0.206086	0.209076	0.093079	0.093563	0.037149	0.037667					421.803	0.848441	0.855909	0.526962	0.54068	0.282094	0.288691	0.108612	0.110762	0.031264	0.03473
	498.202	0.670921	0.667778	0.461538	0.465525	0.206476	0.209082	0.093434	0.093567	0.036849	0.037669					422.003	0.848269	0.855909	0.527212	0.540682	0.282047	0.288698	0.108404	0.110766	0.031112	0.034732
	498.402	0.671275	0.667778	0.461601	0.465528	0.20618	0.209089	0.093459	0.093571	0.037098	0.037671					422.203	0.847805	0.855909	0.527162	0.540684	0.281579	0.288704	0.108241	0.110771	0.030822	0.034733
	498.602	0.671025	0.667778	0.462077	0.465531	0.206828	0.209095	0.09381	0.093576	0.037593	0.037673					422.403	0.847499	0.855909	0.527029	0.540686	0.281277	0.288711	0.108114	0.110775	0.030953	0.034735
	498.802	0.671526	0.667778	0.46247	0.465534	0.206879	0.209101	0.094119	0.09358	0.037747	0.037675					422.603	0.84749	0.855909	0.527052	0.540688	0.280695	0.288717	0.107771	0.110779	0.030912	0.034737
	499.002	0.671975	0.667778	0.462576	0.465537	0.207653	0.209107	0.094556	0.093585	0.038277	0.037677					422.803	0.847381	0.855909	0.52705	0.54069	0.280817	0.288723	0.107673	0.110783	0.030429	0.034738
	499.202	0.672509	0.667778	0.463238	0.46554	0.207754	0.209113	0.094926	0.093589	0.038905	0.037679					423.003	0.847872	0.855909	0.527648	0.540692	0.281096	0.28873	0.107492	0.110788	0.030688	0.03474
	499.402	0.673129	0.667778	0.463769	0.465543	0.207919	0.209119	0.095459	0.093593	0.039087	0.037681					423.203	0.84789	0.855909	0.527526	0.540694	0.28145	0.288736	0.107596	0.110792	0.030796	0.034741
	499.602	0.673184	0.667778	0.463746	0.465546	0.207578	0.209125	0.09605	0.093598	0.03949	0.037683					423.403	0.84767	0.855909	0.527207	0.540696	0.281274	0.288742	0.107635	0.110796	0.031373	0.034743
	499.802	0.672865	0.667779	0.463387	0.465548	0.207278	0.209131	0.095827	0.093602	0.03929	0.037685					423.603	0.847617	0.855909	0.527422	0.540698	0.280774	0.288749	0.107713	0.1108	0.031555	0.034745
	500.002	0.672965	0.667779	0.463781	0.465551	0.206849	0.209137	0.095961	0.093606	0.039717	0.037687					423.803	0.848149	0.855909	0.52768	0.5407	0.280956	0.288755	0.107795	0.110805	0.031616	0.034746
	500.202	0.67327	0.667779	0.464175	0.465554	0.206898	0.209143	0.096436	0.093611	0.040044	0.037689					424.003	0.848121	0.855909	0.527144	0.540702	0.281137	0.288761	0.108337	0.110809	0.032033	0.034748
	500.402	0.672935	0.667779	0.464197	0.465557	0.206429	0.209149	0.096454	0.093615	0.039665	0.037691					424.203	0.84827	0.855909	0.527082	0.540704	0.280456	0.288767	0.108585	0.110813	0.031971	0.034749
	500.602	0.673334	0.667779	0.46435	0.46556	0.206099	0.209155	0.096174	0.093619	0.039714	0.037693					424.403	0.84887	0.855909	0.527071	0.540706	0.280965	0.288774	0.109265	0.110817	0.032535	0.034751
	500.802	0.673598	0.667779	0.464007	0.465563	0.206262	0.20916	0.095687	0.093623	0.039866	0.037695					424.603	0.848529	0.855909	0.527103	0.540708	0.280675	0.28878	0.109559	0.110821	0.032506	0.034752
	501.002	0.673509	0.667779	0.463467	0.465566	0.206062	0.209166	0.09507	0.093628	0.039323	0.037697					424.803	0.848784	0.855909	0.527234	0.54071	0.281156	0.288786	0.110412	0.110825	0.032912	0.034754
	501.202	0.672924	0.667779	0.463011	0.465569	0.206038	0.209172	0.094574	0.093632	0.038998	0.037699					425.003	0.848243	0.855909	0.527206	0.540712	0.280514	0.288792	0.110155	0.11083	0.033002	0.034756
	501.402	0.67305	0.667779	0.462719	0.465571	0.205864	0.209178	0.094438	0.093636	0.038446	0.037701					425.203	0.848041	0.855909	0.527151	0.540714	0.280987	0.288798	0.110138	0.110834	0.033029	0.034757
	501.602	0.672492	0.667779	0.461877	0.465574	0.205432	0.209184	0.094271	0.09364	0.037594	0.037703					425.403	0.847888	0.855909	0.526917	0.540716	0.280958	0.288804	0.110345	0.110838	0.033131	0.034759
	501.802	0.67209	0.667779	0.461146	0.465577	0.205051	0.20919	0.093523	0.093645	0.036629	0.037705					425.603	0.848044	0.855909	0.526961	0.540718	0.281016	0.28881	0.110469	0.110842	0.033442	0.03476
	502.002	0.671836	0.667779	0.460848	0.46558	0.205193	0.209195	0.093405	0.093649	0.036501	0.037707					425.803	0.847684	0.855909	0.526997	0.54072	0.281122	0.288816	0.110213	0.110846	0.033649	0.034762
	502.202	0.671694	0.667779	0.460758	0.465583	0.205259	0.209201	0.093479	0.093653	0.036661	0.037709					426.003	0.847026	0.855909	0.526774	0.540721	0.280902	0.288822	0.109865	0.11085	0.033575	0.034763
	502.402	0.672192	0.667779	0.461105	0.465585	0.205783	0.209207	0.093569	0.093657	0.037102	0.037711					426.203	0.846279	0.855909	0.526438	0.540723	0.281222	0.288828	0.109115	0.110854	0.033385	0.034765
	502.602	0.672507	0.667779	0.460785	0.465588	0.206167	0.209212	0.093339	0.093661	0.03742	0.037713					426.403	0.846409	0.85591	0.52705	0.540725	0.282028	0.288834	0.109096	0.110858	0.033834	0.034766
	502.802	0.673308	0.667779	0.461215	0.465591	0.206642	0.209218	0.093199	0.093665	0.037666	0.037715					426.603	0.846294	0.85591	0.527037	0.540727	0.282054	0.28884	0.108517	0.110862	0.033537	0.034768
	503.002	0.673129	0.667779	0.461171	0.465594	0.206869	0.209224	0.093109	0.093669	0.037934	0.037717					426.803	0.846707	0.85591	0.52694	0.540729	0.282254	0.288846	0.10818	0.110866	0.032955	0.034769
	503.202	0.673265	0.667779	0.461624	0.465596	0.206695	0.209229	0.093126	0.093674	0.038054	0.037719					427.003	0.846863	0.85591	0.526431	0.540731	0.282204	0.288852	0.108094	0.11087	0.032803	0.034771
	503.402	0.673112	0.667779	0.461506	0.465599	0.206144	0.209235	0.093165	0.093678	0.037969	0.037721					427.203	0.84649	0.85591	0.525704	0.540733	0.282153	0.288858	0.108189	0.110874	0.032391	0.034772
	503.602	0.673376	0.667779	0.46212	0.465602	0.206568	0.209241	0.094035	0.093682	0.038697	0.037723					427.403	0.846118	0.85591	0.525128	0.540734	0.281243	0.288864	0.10757	0.110878	0.031641	0.034774
	503.802	0.674197	0.667779	0.462778	0.465604	0.206749	0.209246	0.094055	0.093686	0.039019	0.037725					427.603	0.846533	0.85591	0.525418	0.540736	0.281208	0.288869	0.107317	0.110882	0.031068	0.034775
	504.002	0.674191	0.667779	0.463401	0.465607	0.206741	0.209252	0.094235	0.09369	0.039607	0.037727					427.803	0.846288	0.85591	0.525304	0.540738	0.280714	0.288875	0.106973	0.110886	0.030482	0.034777
	504.202	0.674234	0.667779	0.463632	0.46561	0.206723	0.209257	0.094553	0.093694	0.03929	0.037729					428.003	0.845735	0.85591	0.524969	0.54074	0.280207	0.288881	0.106786	0.11089	0.029992	0.034778
	504.402	0.674888	0.667779	0.464092	0.465612	0.206808	0.209263	0.094837	0.093698	0.039415	0.03773					428.203	0.846044	0.85591	0.524977	0.540742	0.280111	0.288887	0.106821	0.110894	0.029645	0.03478
	504.602	0.675185	0.667779	0.46391	0.465615	0.206656	0.209268	0.094948	0.093702	0.039213	0.037732					428.403	0.846387	0.85591	0.525427	0.540743	0.280345	0.288893	0.107181	0.110898	0.029914	0.034781
	504.802	0.675059	0.667779	0.463813	0.465618	0.206832	0.209274	0.095142	0.093706	0.039194	0.037734					428.603	0.84633	0.85591	0.526124	0.540745	0.280398	0.288898	0.107372	0.110902	0.030207	0.034783
	505.002	0.675615	0.667779	0.464151	0.46562	0.206929	0.209279	0.095171	0.09371	0.039468	0.037736					428.803	0.84712	0.85591	0.526512	0.540747	0.281124	0.288904	0.10811	0.110906	0.03089	0.034784
	505.202	0.675159	0.667779	0.46427	0.465623	0.206805	0.209285	0.095192	0.093714	0.039375	0.037738					429.003	0.847236	0.85591	0.527038	0.540749	0.281338	0.28891	0.108462	0.110909	0.031208	0.034786
	505.402	0.674969	0.667779	0.463816	0.465625	0.206678	0.20929	0.095084	0.093718	0.038712	0.03774					429.203	0.847436	0.85591	0.526434	0.54075	0.281657	0.288915	0.108409	0.110913	0.031099	0.034787
	505.602	0.674681	0.667779	0.463388	0.465628	0.206745	0.209295	0.09498	0.093722	0.038994	0.037742					429.403	0.847393	0.85591	0.526807	0.540752	0.281606	0.288921	0.108572	0.110917	0.03137	0.034789
	505.802	0.674528	0.667779	0.463373	0.46563	0.207176	0.209301	0.094902	0.093726	0.039313	0.037744					429.603	0.847303	0.85591	0.527142	0.540754	0.281647	0.288927	0.108779	0.110921	0.03166	0.03479
	506.002	0.673629	0.667779	0.463194	0.465633	0.207524	0.209306	0.094258	0.09373	0.039396	0.037745					429.803	0.847019	0.85591	0.527007	0.540755	0.281897	0.288932	0.108696	0.110925	0.032167	0.034792
	506.202	0.673217	0.667779	0.462978	0.465635	0.207407	0.209312	0.094167	0.093734	0.03965	0.037747					430.003	0.847485	0.85591	0.527093	0.540757	0.282192	0.288938	0.108725	0.110929	0.0327	0.034793
	506.402	0.673306	0.667779	0.462705	0.465638	0.207776	0.209317	0.093801	0.093738	0.040048	0.037749					430.203	0.847718	0.85591	0.527322	0.540759	0.282915	0.288943	0.108595	0.110932	0.033124	0.034794
	506.602	0.673863	0.667779	0.462505	0.46564	0.208172	0.209322	0.09363	0.093741	0.040341	0.037751					430.403	0.847817	0.85591	0.527262	0.540761	0.28277	0.288949	0.108756	0.110936	0.033141	0.034796
	506.802	0.673368	0.667779	0.462478	0.465643	0.208266	0.209328	0.093053	0.093745	0.039953	0.037753					430.603	0.848044	0.85591	0.52689	0.540762	0.282318	0.288954	0.108763	0.11094	0.033003	0.034797
	507.002	0.672679	0.66778	0.462177	0.465645	0.20815	0.209333	0.093073	0.093749	0.03957	0.037755					430.803	0.848216	0.85591	0.526492	0.540764	0.282384	0.28896	0.109056	0.110944	0.032956	0.034799
	507.202	0.672129	0.66778	0.461894	0.465648	0.207999	0.209338	0.092798	0.093753	0.039145	0.037757					431.003	0.84758	0.85591	0.526068	0.540766	0.281721	0.288965	0.109251	0.110947	0.032807	0.0348
	507.402	0.671665	0.66778	0.46164	0.46565	0.20772	0.209343	0.092977	0.093757	0.038956	0.037758					431.203	0.847392	0.85591	0.526097	0.540767	0.281655	0.288971	0.109384	0.110951	0.032724	0.034802
	507.602	0.671881	0.66778	0.462221	0.465653	0.207867	0.209348	0.093294	0.093761	0.038739	0.03776					431.403	0.846892	0.85591	0.526305	0.540769	0.281123	0.288976	0.109021	0.110955	0.032157	0.034803
	507.802	0.671666	0.66778	0.462197	0.465655	0.207403	0.209354	0.092818	0.093765	0.03805	0.037762					431.603	0.846614	0.85591	0.526125	0.54077	0.281069	0.288982	0.108781	0.110959	0.03201	0.034804
	508.002	0.671407	0.66778	0.462109	0.465658	0.206871	0.209359	0.092715	0.093768	0.037916	0.037764					431.803	0.846436	0.85591	0.525765	0.540772	0.280664	0.288987	0.108687	0.110962	0.031893	0.034806
	508.202	0.671573	0.66778	0.461844	0.46566	0.206409	0.209364	0.092835	0.093772	0.037477	0.037766					432.003	0.846284	0.85591	0.525856	0.540774	0.281096	0.288992	0.108964	0.110966	0.032409	0.034807
	508.402	0.672265	0.66778	0.461853	0.465662	0.206296	0.209369	0.093227	0.093776	0.037913	0.037767					432.203	0.846485	0.85591	0.525653	0.540775	0.281091	0.288998	0.108925	0.11097	0.032509	0.034809
	508.602	0.672124	0.66778	0.461495	0.465665	0.206277	0.209374	0.093605	0.09378	0.037578	0.037769					432.403	0.846403	0.85591	0.526107	0.540777	0.280975	0.289003	0.109046	0.110973	0.032904	0.03481
	508.802	0.672507	0.66778	0.461933	0.465667	0.206361	0.209379	0.094303	0.093784	0.038089	0.037771					432.603	0.847281	0.85591	0.52671	0.540778	0.281619	0.289008	0.109586	0.110977	0.03358	0.034811
	509.002	0.672731	0.66778	0.461765	0.465669	0.205939	0.209384	0.094193	0.093787	0.038013	0.037773					432.803	0.847077	0.85591	0.525803	0.54078	0.281265	0.289014	0.109342	0.110981	0.033292	0.034813
	509.202	0.672229	0.66778	0.461266	0.465672	0.205315	0.20939	0.094327	0.093791	0.037568	0.037775					433.003	0.846595	0.85591	0.525513	0.540782	0.281241	0.289019	0.108726	0.110984	0.033249	0.034814
	509.402	0.672408	0.66778	0.461096	0.465674	0.2055	0.209395	0.094466	0.093795	0.038019	0.037776					433.203	0.846454	0.85591	0.524983	0.540783	0.28114	0.289024	0.108577	0.110988	0.032976	0.034815
	509.602	0.672367	0.66778	0.460769	0.465676	0.205403	0.2094	0.094474	0.093799	0.038148	0.037778					433.403	0.846102	0.85591	0.525281	0.540785	0.280756	0.289029	0.108522	0.110991	0.032773	0.034817
	509.802	0.671784	0.66778	0.460739	0.465679	0.20517	0.209405	0.094206	0.093802	0.037678	0.03778					433.603	0.846191	0.85591	0.525079	0.540786	0.280307	0.289035	0.108817	0.110995	0.032642	0.034818
	510.002	0.671869	0.66778	0.46094	0.465681	0.205271	0.20941	0.09369	0.093806	0.037762	0.037782					433.803	0.845952	0.85591	0.524563	0.540788	0.279941	0.28904	0.108302	0.110999	0.032506	0.03482
	510.202	0.672305	0.66778	0.460818	0.465683	0.205258	0.209415	0.093926	0.09381	0.038388	0.037783					434.003	0.845973	0.85591	0.523978	0.540789	0.27968	0.289045	0.107502	0.111002	0.031779	0.034821
	510.402	0.672762	0.66778	0.460936	0.465686	0.205797	0.20942	0.093794	0.093813	0.038948	0.037785					434.203	0.845829	0.85591	0.524052	0.540791	0.279787	0.28905	0.1073	0.111006	0.0315	0.034822
	510.602	0.672861	0.66778	0.461164	0.465688	0.206258	0.209425	0.094039	0.093817	0.039096	0.037787					434.403	0.84599	0.85591	0.523963	0.540792	0.2801	0.289055	0.107395	0.111009	0.031462	0.034824
	510.802	0.672621	0.66778	0.461513	0.46569	0.206268	0.20943	0.093928	0.093821	0.039272	0.037789					434.603	0.846045	0.85591	0.524293	0.540794	0.280553	0.28906	0.107406	0.111013	0.031434	0.034825
	511.002	0.672229	0.66778	0.461577	0.465692	0.206369	0.209434	0.093963	0.093824	0.039172	0.03779					434.803	0.845919	0.85591	0.524198	0.540795	0.280676	0.289065	0.107591	0.111016	0.031448	0.034826
	511.202	0.67133	0.66778	0.461203	0.465695	0.206249	0.209439	0.093479	0.093828	0.039061	0.037792					435.003	0.846316	0.85591	0.525009	0.540797	0.280621	0.28907	0.107847	0.11102	0.031679	0.034828
	511.402	0.671578	0.66778	0.46163	0.465697	0.206172	0.209444	0.093946	0.093832	0.03964	0.037794					435.203	0.84633	0.85591	0.52529	0.540798	0.280684	0.289075	0.107769	0.111023	0.031221	0.034829
	511.602	0.671338	0.66778	0.461966	0.465699	0.205891	0.209449	0.093769	0.093835	0.039955	0.037795					435.403	0.845852	0.85591	0.525764	0.5408	0.280318	0.289081	0.107303	0.111027	0.030811	0.03483
	511.802	0.671282	0.66778	0.462263	0.465701	0.205783	0.209454	0.093925	0.093839	0.040191	0.037797					435.603	0.846463	0.85591	0.525411	0.540801	0.280553	0.289086	0.107752	0.11103	0.0309	0.034832
	512.002	0.671404	0.66778	0.462414	0.465703	0.205476	0.209459	0.093617	0.093842	0.040646	0.037799					435.803	0.846826	0.85591	0.525816	0.540803	0.280845	0.289091	0.108073	0.111034	0.031057	0.034833
	512.202	0.671067	0.66778	0.462721	0.465706	0.205787	0.209464	0.093538	0.093846	0.040598	0.037801					436.003	0.846923	0.85591	0.525808	0.540804	0.280965	0.289096	0.108105	0.111037	0.031016	0.034834
	512.402	0.671454	0.66778	0.462953	0.465708	0.205932	0.209468	0.093793	0.093849	0.040681	0.037802					436.203	0.847347	0.85591	0.525844	0.540806	0.281068	0.2891	0.108076	0.111041	0.031263	0.034836
	512.602	0.671532	0.66778	0.463328	0.46571	0.206339	0.209473	0.094345	0.093853	0.040405	0.037804					436.403	0.847428	0.85591	0.525842	0.540807	0.281282	0.289105	0.10847	0.111044	0.031562	0.034837
	512.802	0.671812	0.66778	0.46366	0.465712	0.206552	0.209478	0.094643	0.093857	0.04051	0.037806					436.603	0.847091	0.85591	0.525566	0.540808	0.281279	0.28911	0.108352	0.111048	0.03142	0.034838
	513.002	0.671658	0.66778	0.463569	0.465714	0.206361	0.209483	0.094289	0.09386	0.040043	0.037807					436.803	0.846285	0.85591	0.525167	0.54081	0.280784	0.289115	0.107821	0.111051	0.03122	0.034839
	513.202	0.671976	0.66778	0.463603	0.465716	0.206326	0.209487	0.094821	0.093864	0.039883	0.037809					437.003	0.846072	0.85591	0.525499	0.540811	0.281025	0.28912	0.108119	0.111054	0.031224	0.034841
	513.402	0.672148	0.66778	0.46338	0.465718	0.20649	0.209492	0.095062	0.093867	0.039623	0.037811					437.203	0.845993	0.85591	0.525388	0.540813	0.280717	0.289125	0.108213	0.111058	0.030793	0.034842
	513.602	0.671927	0.66778	0.463016	0.465721	0.20601	0.209497	0.094721	0.093871	0.038846	0.037812					437.403	0.845645	0.85591	0.52494	0.540814	0.2802	0.28913	0.108007	0.111061	0.030419	0.034843
	513.802	0.671996	0.66778	0.46298	0.465723	0.205897	0.209501	0.094577	0.093874	0.038413	0.037814					437.603	0.845385	0.85591	0.524432	0.540815	0.280063	0.289135	0.108033	0.111065	0.030124	0.034845
	514.002	0.672457	0.66778	0.463356	0.465725	0.206013	0.209506	0.094974	0.093878	0.038948	0.037816					437.803	0.844968	0.85591	0.524324	0.540817	0.280455	0.28914	0.107749	0.111068	0.029982	0.034846
	514.202	0.672499	0.66778	0.463108	0.465727	0.206053	0.209511	0.09477	0.093881	0.038642	0.037817					438.003	0.845008	0.85591	0.524253	0.540818	0.28095	0.289144	0.107844	0.111071	0.029992	0.034847
	514.402	0.672464	0.66778	0.463143	0.465729	0.206255	0.209515	0.094978	0.093885	0.038395	0.037819					438.203	0.845117	0.85591	0.524562	0.54082	0.281745	0.289149	0.108129	0.111075	0.030518	0.034848
	514.602	0.672613	0.66778	0.462958	0.465731	0.206358	0.20952	0.095419	0.093888	0.038491	0.037821					438.403	0.844807	0.85591	0.52446	0.540821	0.281924	0.289154	0.108008	0.111078	0.030744	0.03485
	514.802	0.672771	0.66778	0.462911	0.465733	0.206292	0.209525	0.095471	0.093891	0.038807	0.037822					438.603	0.844487	0.85591	0.524271	0.540822	0.281616	0.289159	0.10817	0.111081	0.030818	0.034851
	515.002	0.671572	0.66778	0.461949	0.465735	0.20535	0.209529	0.094993	0.093895	0.038465	0.037824					438.803	0.844398	0.85591	0.52407	0.540824	0.281241	0.289163	0.108195	0.111084	0.030905	0.034852
	515.202	0.671054	0.66778	0.461422	0.465737	0.205255	0.209534	0.094641	0.093898	0.038379	0.037825					439.003	0.844539	0.85591	0.524233	0.540825	0.281155	0.289168	0.108169	0.111088	0.030639	0.034853
	515.402	0.671026	0.66778	0.461521	0.465739	0.20527	0.209538	0.094574	0.093902	0.039046	0.037827					439.203	0.843668	0.85591	0.523953	0.540826	0.280288	0.289173	0.107858	0.111091	0.029876	0.034855
	515.602	0.670484	0.66778	0.461279	0.465741	0.204964	0.209543	0.094378	0.093905	0.038935	0.037829					439.403	0.843575	0.85591	0.524432	0.540828	0.280148	0.289177	0.107746	0.111094	0.030139	0.034856
	515.802	0.670522	0.66778	0.461479	0.465743	0.205175	0.209547	0.093932	0.093908	0.038941	0.03783					439.603	0.844056	0.85591	0.524129	0.540829	0.279974	0.289182	0.108144	0.111098	0.029985	0.034857
	516.002	0.670098	0.66778	0.461111	0.465745	0.204991	0.209552	0.092741	0.093912	0.038219	0.037832					439.803	0.843752	0.85591	0.524083	0.54083	0.279723	0.289187	0.108051	0.111101	0.029909	0.034858
	516.202	0.670511	0.66778	0.461245	0.465747	0.205383	0.209556	0.092641	0.093915	0.038183	0.037834					440.003	0.84397	0.85591	0.524439	0.540832	0.279988	0.289191	0.108106	0.111104	0.030367	0.03486
	516.402	0.670722	0.66778	0.461067	0.465749	0.205408	0.209561	0.092437	0.093919	0.038154	0.037835					440.203	0.844083	0.85591	0.524513	0.540833	0.280059	0.289196	0.108271	0.111107	0.030975	0.034861
	516.602	0.670971	0.66778	0.461395	0.465751	0.205445	0.209565	0.091983	0.093922	0.037814	0.037837					440.403	0.843668	0.85591	0.524239	0.540834	0.279967	0.289201	0.107586	0.111111	0.030815	0.034862
	516.802	0.670821	0.66778	0.461144	0.465753	0.205506	0.20957	0.091584	0.093925	0.03737	0.037838					440.603	0.843387	0.85591	0.52393	0.540835	0.279765	0.289205	0.107347	0.111114	0.030794	0.034863
	517.002	0.670855	0.66778	0.461138	0.465755	0.205462	0.209574	0.091684	0.093929	0.037282	0.03784					440.803	0.843883	0.85591	0.524131	0.540837	0.279793	0.28921	0.107358	0.111117	0.030976	0.034865
	517.202	0.671145	0.66778	0.460935	0.465757	0.205405	0.209579	0.092203	0.093932	0.037317	0.037842					441.003	0.844642	0.85591	0.524264	0.540838	0.280088	0.289214	0.107688	0.11112	0.031194	0.034866
	517.402	0.670937	0.66778	0.460323	0.465759	0.205292	0.209583	0.091722	0.093935	0.03723	0.037843					441.203	0.845488	0.85591	0.524249	0.540839	0.280094	0.289219	0.10777	0.111123	0.031503	0.034867
	517.602	0.67112	0.667781	0.460701	0.465761	0.205237	0.209587	0.091802	0.093938	0.03732	0.037845					441.403	0.845634	0.85591	0.524054	0.540841	0.279855	0.289223	0.107976	0.111126	0.03148	0.034868
	517.802	0.671268	0.667781	0.460804	0.465763	0.205482	0.209592	0.092167	0.093942	0.037321	0.037846					441.603	0.846179	0.85591	0.524342	0.540842	0.280295	0.289228	0.108374	0.11113	0.031954	0.034869
	518.002	0.671342	0.667781	0.461399	0.465764	0.205861	0.209596	0.09299	0.093945	0.037713	0.037848					441.803	0.846306	0.85591	0.524739	0.540843	0.280796	0.289232	0.108132	0.111133	0.032321	0.034871
	518.202	0.671693	0.667781	0.46136	0.465766	0.206171	0.2096	0.092942	0.093948	0.037469	0.037849					442.003	0.84565	0.85591	0.524573	0.540844	0.281037	0.289237	0.108085	0.111136	0.032638	0.034872
	518.402	0.67177	0.667781	0.461304	0.465768	0.20605	0.209605	0.09338	0.093952	0.037646	0.037851					442.203	0.845647	0.85591	0.524457	0.540845	0.2815	0.289241	0.107795	0.111139	0.032954	0.034873
	518.602	0.671819	0.667781	0.461596	0.46577	0.205928	0.209609	0.093544	0.093955	0.038015	0.037852					442.403	0.845354	0.85591	0.524416	0.540847	0.281399	0.289245	0.107872	0.111142	0.033041	0.034874
	518.802	0.671332	0.667781	0.461677	0.465772	0.205741	0.209613	0.093526	0.093958	0.038336	0.037854					442.603	0.845381	0.85591	0.524441	0.540848	0.281613	0.28925	0.108291	0.111145	0.033161	0.034875
	519.002	0.670226	0.667781	0.461339	0.465774	0.205249	0.209618	0.09377	0.093961	0.037881	0.037856					442.803	0.845719	0.85591	0.52501	0.540849	0.28218	0.289254	0.10821	0.111148	0.03303	0.034877
	519.202	0.670046	0.667781	0.461223	0.465776	0.205648	0.209622	0.093848	0.093964	0.037889	0.037857					443.003	0.845827	0.85591	0.525199	0.54085	0.282441	0.289259	0.10791	0.111151	0.032502	0.034878
	519.402	0.66984	0.667781	0.461192	0.465777	0.205665	0.209626	0.09422	0.093968	0.038383	0.037859					443.203	0.845754	0.85591	0.52572	0.540852	0.282081	0.289263	0.108236	0.111155	0.032385	0.034879
	519.602	0.67009	0.667781	0.461407	0.465779	0.205634	0.20963	0.094616	0.093971	0.038244	0.03786					443.403	0.845665	0.85591	0.525791	0.540853	0.28226	0.289267	0.108479	0.111158	0.032475	0.03488
	519.802	0.670302	0.667781	0.461875	0.465781	0.20596	0.209635	0.094572	0.093974	0.038234	0.037862					443.603	0.845356	0.85591	0.525515	0.540854	0.282178	0.289272	0.108743	0.111161	0.032027	0.034881
	520.002	0.670168	0.667781	0.461922	0.465783	0.205787	0.209639	0.094482	0.093977	0.037843	0.037863					443.803	0.845032	0.85591	0.525486	0.540855	0.282279	0.289276	0.109091	0.111164	0.031905	0.034883
	520.202	0.67029	0.667781	0.462164	0.465785	0.205625	0.209643	0.094691	0.09398	0.037972	0.037865					444.003	0.845184	0.85591	0.525569	0.540856	0.28244	0.28928	0.109225	0.111167	0.032104	0.034884
	520.402	0.670424	0.667781	0.462065	0.465787	0.205344	0.209647	0.094553	0.093984	0.037747	0.037866					444.203	0.845092	0.85591	0.525394	0.540857	0.282316	0.289284	0.109194	0.11117	0.031897	0.034885
	520.602	0.670669	0.667781	0.462068	0.465788	0.204664	0.209651	0.094387	0.093987	0.037109	0.037868					444.403	0.845416	0.85591	0.525148	0.540859	0.282084	0.289289	0.108958	0.111173	0.031589	0.034886
	520.802	0.670932	0.667781	0.462149	0.46579	0.204915	0.209655	0.094917	0.09399	0.037071	0.037869					444.603	0.846093	0.85591	0.524919	0.54086	0.281828	0.289293	0.109303	0.111176	0.031674	0.034887
	521.002	0.671124	0.667781	0.462294	0.465792	0.205111	0.20966	0.095307	0.093993	0.036988	0.037871					444.803	0.846051	0.85591	0.524768	0.540861	0.281218	0.289297	0.108843	0.111179	0.031245	0.034888
	521.202	0.671091	0.667781	0.462159	0.465794	0.204914	0.209664	0.095335	0.093996	0.036932	0.037872					445.003	0.846043	0.85591	0.524633	0.540862	0.280644	0.289301	0.108993	0.111182	0.030974	0.034889
	521.402	0.671239	0.667781	0.461962	0.465795	0.204968	0.209668	0.095129	0.093999	0.037042	0.037874					445.203	0.845677	0.85591	0.524555	0.540863	0.280365	0.289306	0.108853	0.111185	0.0311	0.034891
	521.602	0.671539	0.667781	0.46255	0.465797	0.205534	0.209672	0.09572	0.094002	0.03746	0.037875					445.403	0.844939	0.85591	0.524154	0.540864	0.279913	0.28931	0.10857	0.111188	0.030832	0.034892
	521.802	0.671779	0.667781	0.462498	0.465799	0.205718	0.209676	0.095816	0.094005	0.037623	0.037877					445.603	0.844337	0.85591	0.524345	0.540865	0.280231	0.289314	0.108424	0.111191	0.031034	0.034893
	522.002	0.671934	0.667781	0.462876	0.465801	0.20594	0.20968	0.095842	0.094008	0.037867	0.037878					445.803	0.843986	0.85591	0.524259	0.540867	0.280271	0.289318	0.108194	0.111194	0.031255	0.034894
	522.202	0.672094	0.667781	0.46288	0.465802	0.20586	0.209684	0.095429	0.094012	0.038202	0.03788					446.003	0.843707	0.85591	0.524164	0.540868	0.280498	0.289322	0.108312	0.111197	0.0315	0.034895
	522.402	0.672102	0.667781	0.46296	0.465804	0.205737	0.209688	0.095301	0.094015	0.038446	0.037881					446.203	0.844255	0.85591	0.524321	0.540869	0.280764	0.289326	0.108304	0.1112	0.031853	0.034896
	522.602	0.671856	0.667781	0.462775	0.465806	0.205545	0.209692	0.094951	0.094018	0.038459	0.037883					446.403	0.844328	0.85591	0.524614	0.54087	0.280852	0.28933	0.108598	0.111202	0.031954	0.034897
	522.802	0.671495	0.667781	0.462257	0.465807	0.205544	0.209696	0.094856	0.094021	0.038699	0.037884					446.603	0.844694	0.85591	0.525103	0.540871	0.281195	0.289335	0.108825	0.111205	0.032198	0.034898
	523.002	0.671084	0.667781	0.461662	0.465809	0.205378	0.2097	0.094773	0.094024	0.038509	0.037885					446.803	0.845153	0.85591	0.525478	0.540872	0.281453	0.289339	0.108806	0.111208	0.032197	0.0349
	523.202	0.671129	0.667781	0.461143	0.465811	0.205359	0.209704	0.094456	0.094027	0.038773	0.037887					447.003	0.845138	0.85591	0.525383	0.540873	0.281381	0.289343	0.108904	0.111211	0.032049	0.034901
	523.402	0.671203	0.667781	0.460848	0.465812	0.205409	0.209708	0.094366	0.09403	0.038965	0.037888					447.203	0.845205	0.85591	0.525664	0.540874	0.281424	0.289347	0.109613	0.111214	0.0322	0.034902
	523.602	0.671369	0.667781	0.460598	0.465814	0.205392	0.209712	0.094119	0.094033	0.038841	0.03789					447.403	0.845156	0.85591	0.525549	0.540875	0.281751	0.289351	0.109853	0.111217	0.032329	0.034903
	523.802	0.671225	0.667781	0.460234	0.465816	0.205196	0.209716	0.093941	0.094036	0.038761	0.037891					447.603	0.84519	0.85591	0.525774	0.540876	0.281834	0.289355	0.110038	0.11122	0.032191	0.034904
	524.002	0.67109	0.667781	0.459702	0.465817	0.204848	0.20972	0.093553	0.094039	0.038606	0.037893					447.803	0.845269	0.85591	0.525929	0.540877	0.281632	0.289359	0.110338	0.111223	0.032073	0.034905
	524.202	0.67109	0.667781	0.459702	0.465819	0.204848	0.209724	0.093553	0.094042	0.038606	0.037894					448.003	0.845269	0.85591	0.525929	0.540878	0.281632	0.289363	0.110338	0.111225	0.032073	0.034906
	524.402	0.670662	0.665892	0.458944	0.464501	0.204943	0.20913	0.093698	0.093776	0.038332	0.037787					448.203	0.844547	0.853366	0.525514	0.539271	0.282055	0.288502	0.111006	0.110895	0.032629	0.034802
	524.602	0.67007	0.664008	0.458355	0.463187	0.205028	0.208539	0.093791	0.09351	0.038259	0.03768					448.403	0.843355	0.850829	0.524862	0.537667	0.282247	0.287645	0.111504	0.110565	0.033254	0.034699
	524.802	0.668896	0.66213	0.457207	0.461877	0.204834	0.207949	0.093675	0.093246	0.038039	0.037573					448.603	0.842112	0.848299	0.524109	0.536069	0.282123	0.28679	0.112239	0.110236	0.033832	0.034596
	525.002	0.667804	0.660257	0.456216	0.460571	0.20508	0.207361	0.093934	0.092982	0.038092	0.037467					448.803	0.840616	0.845777	0.523114	0.534475	0.28214	0.285937	0.112945	0.109909	0.034461	0.034493
	525.202	0.666267	0.658389	0.455248	0.459268	0.20538	0.206774	0.094145	0.092719	0.037928	0.037361					449.003	0.83869	0.843263	0.5218	0.532886	0.282002	0.285087	0.11314	0.109582	0.0346	0.03439
	525.402	0.664484	0.656527	0.453903	0.457969	0.205026	0.206189	0.094167	0.092457	0.03772	0.037255					449.203	0.836599	0.840756	0.520746	0.531302	0.281917	0.284239	0.113646	0.109256	0.035203	0.034288
	525.602	0.662625	0.65467	0.452653	0.456673	0.20498	0.205606	0.094577	0.092195	0.037873	0.03715					449.403	0.834095	0.838256	0.519422	0.529723	0.281459	0.283394	0.113769	0.108931	0.035704	0.034186
	525.802	0.6608	0.652818	0.451018	0.455381	0.204471	0.205024	0.09408	0.091935	0.037508	0.037045					449.603	0.831752	0.835764	0.518282	0.528148	0.281479	0.282552	0.114189	0.108608	0.036654	0.034085
	526.002	0.6586	0.650971	0.449193	0.454093	0.203637	0.204444	0.093569	0.091675	0.037641	0.03694					449.803	0.828928	0.83328	0.516836	0.526578	0.280645	0.281712	0.11421	0.108285	0.036844	0.033983
	526.202	0.65615	0.64913	0.447471	0.452809	0.203163	0.203866	0.093091	0.091415	0.038021	0.036836					450.003	0.826381	0.830802	0.515809	0.525012	0.280282	0.280874	0.114448	0.107963	0.037132	0.033882
	526.402	0.653829	0.647294	0.445523	0.451528	0.202311	0.203289	0.092416	0.091157	0.03771	0.036731					450.203	0.823362	0.828333	0.514468	0.523451	0.279538	0.280039	0.114019	0.107642	0.036656	0.033782
	526.602	0.651595	0.645463	0.4439	0.450251	0.201558	0.202714	0.091783	0.090899	0.037689	0.036628					450.403	0.820889	0.82587	0.513263	0.521895	0.279019	0.279207	0.114004	0.107322	0.036786	0.033681
	526.802	0.649225	0.643637	0.442072	0.448977	0.200484	0.202141	0.090929	0.090642	0.03744	0.036524					450.603	0.818567	0.823415	0.512095	0.520344	0.278146	0.278377	0.113994	0.107003	0.036651	0.033581
	527.002	0.646771	0.641816	0.440817	0.447707	0.199825	0.201569	0.090021	0.090385	0.036836	0.036421					450.803	0.815955	0.820967	0.510691	0.518797	0.277296	0.277549	0.114057	0.106685	0.036474	0.033481
	527.202	0.644492	0.640001	0.439211	0.446441	0.199448	0.200999	0.089086	0.09013	0.03656	0.036318					451.003	0.813421	0.818526	0.509111	0.517254	0.2761	0.276724	0.113959	0.106367	0.036499	0.033382
	527.402	0.642201	0.63819	0.438167	0.445178	0.19855	0.20043	0.088703	0.089875	0.03614	0.036215					451.203	0.810517	0.816093	0.507326	0.515717	0.274767	0.275901	0.113136	0.106051	0.036195	0.033282
	527.602	0.639454	0.636385	0.436376	0.443918	0.197769	0.199863	0.088259	0.08962	0.035331	0.036112					451.403	0.807171	0.813667	0.505374	0.514183	0.273241	0.275081	0.111962	0.105736	0.035495	0.033183
	527.802	0.637636	0.634585	0.435073	0.442663	0.19741	0.199298	0.088327	0.089367	0.035087	0.03601					451.603	0.804184	0.811248	0.503517	0.512655	0.271711	0.274263	0.111314	0.105422	0.035257	0.033085
	528.002	0.635962	0.63279	0.434054	0.44141	0.197277	0.198734	0.088394	0.089114	0.035233	0.035908					451.803	0.801465	0.808836	0.501912	0.511131	0.271091	0.273448	0.110353	0.105108	0.035018	0.032986
	528.202	0.634103	0.631	0.433234	0.440162	0.196884	0.198172	0.088327	0.088862	0.035495	0.035807					452.003	0.798336	0.806431	0.500179	0.509611	0.270044	0.272635	0.109446	0.104796	0.034594	0.032888
	528.402	0.631526	0.629215	0.431429	0.438917	0.196031	0.197612	0.087335	0.088611	0.035113	0.035706					452.203	0.795516	0.804034	0.498588	0.508096	0.269225	0.271825	0.109232	0.104484	0.034592	0.032791
	528.602	0.629758	0.627435	0.430621	0.437675	0.195816	0.197053	0.087483	0.08836	0.035602	0.035605					452.403	0.792347	0.801644	0.496633	0.506586	0.267887	0.271016	0.108401	0.104174	0.034481	0.032693
	528.802	0.627479	0.62566	0.42956	0.436437	0.195532	0.196495	0.087283	0.08811	0.035387	0.035504					452.603	0.78963	0.79926	0.494883	0.50508	0.266734	0.270211	0.107779	0.103864	0.034063	0.032596
	529.002	0.62565	0.62389	0.428871	0.435203	0.196046	0.195939	0.087807	0.087861	0.035405	0.035403					452.803	0.786953	0.796884	0.492952	0.503578	0.265762	0.269407	0.107218	0.103555	0.033639	0.032499
	529.202	0.624035	0.622126	0.428178	0.433972	0.196111	0.195385	0.087906	0.087612	0.035541	0.035303					453.003	0.784014	0.794515	0.491324	0.502081	0.264688	0.268607	0.106492	0.103247	0.032825	0.032402
	529.402	0.621992	0.620366	0.426786	0.432744	0.195644	0.194832	0.087786	0.087364	0.035611	0.035203					453.203	0.781378	0.792153	0.490114	0.500588	0.26402	0.267808	0.106345	0.10294	0.032936	0.032306
	529.602	0.619925	0.618611	0.424948	0.43152	0.195501	0.194281	0.087737	0.087117	0.035706	0.035104					453.403	0.779205	0.789798	0.48882	0.4991	0.263519	0.267012	0.106386	0.102634	0.033386	0.03221
	529.802	0.618056	0.616861	0.422882	0.430299	0.194965	0.193732	0.087045	0.086871	0.035293	0.035005					453.603	0.776462	0.78745	0.487135	0.497616	0.26289	0.266218	0.106037	0.102329	0.033099	0.032114
	530.002	0.615692	0.615116	0.421296	0.429082	0.1944	0.193184	0.086841	0.086625	0.035688	0.034906					453.803	0.773587	0.785109	0.485584	0.496137	0.261988	0.265427	0.105857	0.102025	0.032681	0.032019
	530.202	0.61356	0.613376	0.419361	0.427868	0.193673	0.192637	0.086492	0.08638	0.035323	0.034807					454.003	0.771251	0.782775	0.48437	0.494662	0.261738	0.264638	0.106138	0.101722	0.032603	0.031924
	530.402	0.611594	0.611641	0.417467	0.426658	0.192602	0.192092	0.085827	0.086136	0.034376	0.034708					454.203	0.768846	0.780448	0.48284	0.493191	0.261622	0.263851	0.106035	0.101419	0.032433	0.031829
	530.602	0.609442	0.609911	0.41598	0.425451	0.191744	0.191549	0.085867	0.085892	0.034663	0.03461					454.403	0.7667	0.778128	0.482188	0.491725	0.261621	0.263066	0.106639	0.101118	0.032974	0.031734
	530.802	0.607085	0.608186	0.41484	0.424248	0.190678	0.191007	0.08544	0.085649	0.034094	0.034512					454.603	0.764675	0.775815	0.480937	0.490263	0.260809	0.262284	0.106713	0.100817	0.032929	0.03164
	531.002	0.604693	0.606465	0.413571	0.423047	0.190108	0.190467	0.08543	0.085407	0.033843	0.034415					454.803	0.761612	0.773508	0.479222	0.488806	0.259779	0.261505	0.106066	0.100517	0.032659	0.031546
	531.202	0.603012	0.60475	0.412091	0.421851	0.189587	0.189928	0.085102	0.085165	0.033746	0.034317					455.003	0.759584	0.771209	0.477608	0.487353	0.259401	0.260727	0.105546	0.100219	0.03284	0.031452
	531.402	0.600732	0.603039	0.410263	0.420658	0.188386	0.189391	0.084848	0.084924	0.033097	0.03422					455.203	0.757373	0.768916	0.476216	0.485904	0.258548	0.259952	0.104944	0.099921	0.033305	0.031358
	531.602	0.598998	0.601333	0.408654	0.419468	0.187759	0.188855	0.085213	0.084684	0.033187	0.034123					455.403	0.754543	0.76663	0.474785	0.484459	0.257401	0.259179	0.104377	0.099624	0.033367	0.031265
	531.802	0.596816	0.599632	0.407675	0.418281	0.186915	0.188321	0.084854	0.084445	0.033165	0.034027					455.603	0.75198	0.764351	0.473119	0.483019	0.25664	0.258409	0.103922	0.099327	0.033557	0.031172
	532.002	0.595489	0.597936	0.40748	0.417098	0.186803	0.187788	0.08534	0.084206	0.03404	0.033931					455.803	0.749642	0.762078	0.471812	0.481583	0.25621	0.25764	0.103763	0.099032	0.033731	0.03108
	532.202	0.593662	0.596245	0.406816	0.415918	0.186087	0.187257	0.085055	0.083968	0.034325	0.033835					456.003	0.74706	0.759813	0.470269	0.480151	0.255349	0.256875	0.103074	0.098738	0.033859	0.030987
	532.402	0.591427	0.594558	0.405707	0.414741	0.185107	0.186727	0.084229	0.08373	0.033825	0.033739					456.203	0.745059	0.757554	0.469264	0.478724	0.254365	0.256111	0.102705	0.098444	0.034064	0.030895
	532.602	0.590326	0.592876	0.405317	0.413568	0.185446	0.186199	0.084791	0.083493	0.03474	0.033644					456.403	0.742424	0.755302	0.467299	0.477301	0.253384	0.255349	0.102197	0.098151	0.03386	0.030803
	532.802	0.588754	0.591199	0.404671	0.412398	0.185344	0.185672	0.084426	0.083257	0.034484	0.033548					456.603	0.740323	0.753056	0.46597	0.475882	0.252587	0.25459	0.101815	0.09786	0.033875	0.030712
	533.002	0.587587	0.589527	0.404076	0.411232	0.185325	0.185147	0.084622	0.083021	0.035149	0.033453					456.803	0.738508	0.750818	0.464598	0.474467	0.251873	0.253833	0.101453	0.097569	0.033953	0.03062
	533.202	0.586251	0.587859	0.402979	0.410069	0.185014	0.184623	0.084488	0.082787	0.035772	0.033359					457.003	0.736158	0.748586	0.463248	0.473056	0.251042	0.253079	0.101028	0.097279	0.033831	0.030529
	533.402	0.58398	0.586196	0.401344	0.408909	0.184788	0.184101	0.084084	0.082552	0.035855	0.033264					457.203	0.734144	0.74636	0.462353	0.47165	0.250838	0.252326	0.101319	0.096989	0.034268	0.030438
	533.602	0.582702	0.584538	0.399991	0.407752	0.184824	0.18358	0.084039	0.082319	0.036169	0.03317					457.403	0.732148	0.744141	0.460988	0.470248	0.250459	0.251576	0.101511	0.096701	0.034766	0.030348
	533.802	0.581099	0.582885	0.39882	0.406599	0.184324	0.183061	0.083413	0.082086	0.035779	0.033077					457.603	0.729465	0.741929	0.459174	0.46885	0.249332	0.250828	0.101178	0.096414	0.034333	0.030258
	534.002	0.579906	0.581236	0.398105	0.405448	0.183617	0.182543	0.082976	0.081854	0.035615	0.032983					457.803	0.727393	0.739723	0.457957	0.467456	0.249179	0.250083	0.101446	0.096127	0.034808	0.030168
	534.202	0.578183	0.579592	0.396406	0.404302	0.182331	0.182027	0.082259	0.081622	0.034875	0.03289					458.003	0.725179	0.737524	0.456628	0.466066	0.248655	0.249339	0.101492	0.095841	0.034789	0.030078
	534.402	0.576004	0.577952	0.395295	0.403158	0.181586	0.181512	0.081702	0.081391	0.034722	0.032797					458.203	0.723471	0.735332	0.455494	0.464681	0.248688	0.248598	0.101498	0.095556	0.0344	0.029989
	534.602	0.573839	0.576317	0.393779	0.402017	0.180863	0.180999	0.081275	0.081161	0.034398	0.032704					458.403	0.720909	0.733146	0.454216	0.463299	0.247829	0.247859	0.101345	0.095272	0.034203	0.0299
	534.802	0.571513	0.574687	0.392261	0.40088	0.180186	0.180487	0.08072	0.080932	0.033841	0.032611					458.603	0.718328	0.730966	0.452223	0.461922	0.246686	0.247122	0.10055	0.094989	0.033358	0.029811
	535.002	0.569169	0.573062	0.390372	0.399746	0.179561	0.179976	0.08042	0.080703	0.03353	0.032519					458.803	0.71598	0.728793	0.450801	0.460549	0.245984	0.246387	0.100056	0.094707	0.032829	0.029722
	535.202	0.567006	0.571441	0.3888	0.398616	0.178465	0.179467	0.079928	0.080474	0.032862	0.032427					459.003	0.714236	0.726626	0.44996	0.45918	0.245492	0.245655	0.100141	0.094425	0.033037	0.029634
	535.402	0.564971	0.569824	0.387243	0.397488	0.177538	0.178959	0.079945	0.080247	0.032901	0.032335					459.203	0.711355	0.724466	0.448486	0.457815	0.244574	0.244925	0.100162	0.094144	0.032794	0.029546
	535.602	0.562932	0.568212	0.386273	0.396364	0.177141	0.178453	0.080216	0.08002	0.033236	0.032244					459.403	0.708823	0.722312	0.447307	0.456453	0.243887	0.244196	0.100476	0.093864	0.032709	0.029458
	535.802	0.561049	0.566605	0.385569	0.395242	0.17663	0.177948	0.080092	0.079793	0.033114	0.032153					459.603	0.706525	0.720165	0.446265	0.455097	0.243414	0.24347	0.100556	0.093585	0.032693	0.02937
	536.002	0.559613	0.565002	0.384847	0.394124	0.176071	0.177445	0.080396	0.079568	0.033441	0.032062					459.803	0.704085	0.718024	0.444992	0.453744	0.243076	0.242747	0.100622	0.093307	0.032679	0.029283
	536.202	0.55725	0.563404	0.383053	0.393009	0.175357	0.176943	0.079948	0.079343	0.033252	0.031971					460.003	0.701439	0.715889	0.443572	0.452395	0.242024	0.242025	0.09966	0.09303	0.032014	0.029196
	536.402	0.555456	0.56181	0.382038	0.391898	0.174978	0.176442	0.079855	0.079118	0.033189	0.031881					460.203	0.699113	0.713761	0.442349	0.45105	0.241086	0.241306	0.099661	0.092753	0.031433	0.029109
	536.602	0.553746	0.560221	0.380834	0.390789	0.17474	0.175943	0.079742	0.078894	0.033476	0.03179					460.403	0.696378	0.711639	0.440559	0.449709	0.2404	0.240588	0.099306	0.092477	0.030917	0.029022
	536.802	0.55163	0.558636	0.379539	0.389684	0.173549	0.175446	0.079573	0.078671	0.033152	0.031701					460.603	0.694166	0.709523	0.439403	0.448372	0.239801	0.239873	0.098578	0.092203	0.030895	0.028936
	537.002	0.550377	0.557056	0.378922	0.388581	0.173301	0.174949	0.0803	0.078449	0.03397	0.031611					460.803	0.691645	0.707414	0.43785	0.447039	0.238772	0.23916	0.098016	0.091928	0.030667	0.02885
	537.202	0.548295	0.55548	0.377396	0.387482	0.172693	0.174454	0.079837	0.078227	0.03371	0.031521					461.003	0.688968	0.705311	0.436483	0.44571	0.238167	0.238449	0.097947	0.091655	0.030577	0.028764
	537.402	0.546922	0.553909	0.376561	0.386386	0.17277	0.173961	0.079168	0.078005	0.03384	0.031432					461.203	0.686648	0.703214	0.435491	0.444385	0.237611	0.23774	0.097765	0.091383	0.030194	0.028679
	537.602	0.545758	0.552342	0.375884	0.385293	0.172334	0.173469	0.078696	0.077785	0.033741	0.031343					461.403	0.684729	0.701124	0.433989	0.443064	0.237051	0.237033	0.097462	0.091111	0.029972	0.028594
	537.802	0.544136	0.55078	0.374865	0.384203	0.171567	0.172978	0.077917	0.077565	0.033023	0.031255					461.603	0.682535	0.699039	0.43267	0.441747	0.235943	0.236328	0.096975	0.09084	0.030166	0.028509
	538.002	0.543104	0.549222	0.374174	0.383117	0.171142	0.172489	0.077849	0.077345	0.033313	0.031166					461.803	0.68009	0.696961	0.431249	0.440433	0.235414	0.235626	0.096079	0.09057	0.02985	0.028424
	538.202	0.540781	0.547668	0.372306	0.382033	0.17027	0.172001	0.076971	0.077127	0.032878	0.031078					462.003	0.678065	0.694889	0.429801	0.439124	0.234462	0.234925	0.095901	0.090301	0.029761	0.028339
	538.402	0.538852	0.546119	0.371044	0.380952	0.170028	0.171514	0.076236	0.076908	0.032542	0.03099					462.203	0.6762	0.692823	0.428716	0.437818	0.233816	0.234227	0.095497	0.090032	0.029512	0.028255
	538.602	0.53724	0.544574	0.369623	0.379875	0.169242	0.171029	0.075378	0.076691	0.031776	0.030903					462.403	0.673598	0.690764	0.427296	0.436517	0.233177	0.233531	0.094414	0.089765	0.029309	0.028171
	538.802	0.535726	0.543034	0.368442	0.3788	0.168773	0.170545	0.075126	0.076474	0.031687	0.030815					462.603	0.671366	0.68871	0.425813	0.435219	0.232078	0.232836	0.093412	0.089498	0.028348	0.028087
	539.002	0.534082	0.541498	0.36734	0.377728	0.168537	0.170063	0.075066	0.076258	0.03122	0.030728					462.803	0.669896	0.686663	0.424679	0.433925	0.231553	0.232144	0.093607	0.089232	0.028598	0.028004
	539.202	0.532924	0.539966	0.366825	0.37666	0.168049	0.169582	0.07531	0.076042	0.031291	0.030641					463.003	0.667626	0.684621	0.42366	0.432635	0.23135	0.231454	0.093824	0.088966	0.029039	0.027921
	539.402	0.53163	0.538439	0.365636	0.375595	0.167858	0.169102	0.0752	0.075827	0.031203	0.030554					463.203	0.665654	0.682586	0.422506	0.431349	0.231296	0.230766	0.093911	0.088702	0.029201	0.027838
	539.602	0.529745	0.536915	0.364869	0.374532	0.167863	0.168624	0.074931	0.075612	0.031062	0.030468					463.403	0.663909	0.680557	0.421368	0.430067	0.230783	0.23008	0.093767	0.088438	0.029398	0.027755
	539.802	0.528023	0.535397	0.363649	0.373473	0.167191	0.168147	0.075094	0.075398	0.030773	0.030382					463.603	0.661459	0.678533	0.419769	0.428788	0.230049	0.229396	0.093322	0.088175	0.028973	0.027672
	540.002	0.526223	0.533882	0.361958	0.372416	0.166668	0.167671	0.07425	0.075185	0.030526	0.030296					463.803	0.659056	0.676516	0.417944	0.427513	0.229175	0.228714	0.092653	0.087913	0.0287	0.02759
	540.202	0.524715	0.532372	0.360812	0.371363	0.166558	0.167197	0.074086	0.074972	0.030741	0.03021					464.003	0.656802	0.674505	0.416561	0.426242	0.228234	0.228034	0.092347	0.087652	0.027867	0.027508
	540.402	0.522975	0.530866	0.359819	0.370312	0.16618	0.166724	0.073697	0.07476	0.030505	0.030125					464.203	0.654988	0.6725	0.415067	0.424975	0.227539	0.227356	0.09212	0.087391	0.027694	0.027426
	540.602	0.520821	0.529364	0.358852	0.369265	0.165444	0.166252	0.073224	0.074549	0.030195	0.030039					464.403	0.652952	0.6705	0.41353	0.423712	0.226703	0.22668	0.091399	0.087131	0.027818	0.027345
	540.802	0.518928	0.527867	0.357945	0.36822	0.164848	0.165782	0.073247	0.074338	0.030242	0.029954					464.603	0.651004	0.668507	0.412257	0.422452	0.226087	0.226006	0.091032	0.086872	0.027727	0.027263
	541.002	0.517426	0.526374	0.357097	0.367179	0.164854	0.165313	0.073312	0.074128	0.030512	0.02987					464.803	0.649372	0.66652	0.411044	0.421196	0.225343	0.225334	0.090951	0.086614	0.028041	0.027182
	541.202	0.515528	0.524885	0.355969	0.36614	0.164644	0.164846	0.07257	0.073918	0.030461	0.029785					465.003	0.647479	0.664538	0.409971	0.419944	0.225047	0.224664	0.090832	0.086357	0.0282	0.027102
	541.402	0.513757	0.5234	0.354891	0.365104	0.164126	0.164379	0.072009	0.073709	0.030556	0.029701					465.203	0.645837	0.662563	0.408876	0.418696	0.224331	0.223997	0.090815	0.0861	0.028107	0.027021
	541.602	0.511838	0.52192	0.353775	0.364071	0.163164	0.163914	0.071668	0.0735	0.030206	0.029617					465.403	0.644782	0.660593	0.40774	0.417451	0.22402	0.223331	0.091158	0.085844	0.028714	0.026941
	541.802	0.510251	0.520443	0.352788	0.363042	0.162832	0.163451	0.071569	0.073293	0.030218	0.029533					465.603	0.642874	0.658629	0.406811	0.41621	0.223546	0.222667	0.091291	0.085589	0.029082	0.026861
	542.002	0.508477	0.518971	0.351766	0.362015	0.162346	0.162988	0.071004	0.073085	0.03031	0.02945					465.803	0.641104	0.656671	0.406055	0.414973	0.223173	0.222005	0.091435	0.085334	0.029136	0.026781
	542.202	0.506843	0.517503	0.350799	0.360991	0.161646	0.162527	0.070307	0.072879	0.029815	0.029366					466.003	0.639559	0.654719	0.405284	0.413739	0.222944	0.221345	0.091599	0.085081	0.029782	0.026701
	542.402	0.505116	0.516039	0.349842	0.35997	0.160682	0.162068	0.070048	0.072672	0.029454	0.029283					466.203	0.637269	0.652772	0.404327	0.412509	0.222646	0.220687	0.091163	0.084828	0.029634	0.026622
	542.602	0.504089	0.514579	0.349058	0.358951	0.159966	0.161609	0.070236	0.072467	0.029664	0.0292					466.403	0.635508	0.650832	0.403028	0.411282	0.222616	0.220031	0.090759	0.084576	0.029218	0.026543
	542.802	0.503054	0.513124	0.348287	0.357936	0.159673	0.161152	0.070518	0.072262	0.02978	0.029118					466.603	0.633544	0.648897	0.401912	0.41006	0.221792	0.219376	0.090753	0.084324	0.02933	0.026464
	543.002	0.501442	0.511672	0.347115	0.356923	0.159309	0.160696	0.070497	0.072057	0.029335	0.029035					466.803	0.631514	0.646968	0.400841	0.408841	0.221619	0.218724	0.091196	0.084073	0.029643	0.026385
	543.202	0.500606	0.510225	0.346512	0.355914	0.158984	0.160242	0.070789	0.071854	0.029386	0.028953					467.003	0.629675	0.645044	0.400235	0.407625	0.221649	0.218074	0.090909	0.083823	0.02973	0.026307
	543.402	0.499376	0.508782	0.344908	0.354907	0.158219	0.159788	0.070626	0.07165	0.028854	0.028871					467.203	0.627688	0.643127	0.399004	0.406413	0.221096	0.217426	0.090522	0.083574	0.029362	0.026228
	543.602	0.49798	0.507342	0.343873	0.353903	0.157842	0.159336	0.070469	0.071448	0.029173	0.02879					467.403	0.625803	0.641215	0.397624	0.405205	0.220368	0.216779	0.090332	0.083326	0.029184	0.02615
	543.802	0.496733	0.505907	0.342034	0.352902	0.157079	0.158886	0.070278	0.071246	0.028799	0.028708					467.603	0.623455	0.639308	0.39621	0.404001	0.219385	0.216135	0.089635	0.083078	0.028622	0.026073
	544.002	0.495594	0.504476	0.340852	0.351904	0.156803	0.158436	0.069748	0.071044	0.028857	0.028627					467.803	0.621382	0.637408	0.394668	0.4028	0.218	0.215492	0.088996	0.082831	0.028436	0.025995
	544.202	0.494151	0.503049	0.339815	0.350908	0.156249	0.157988	0.069649	0.070843	0.028482	0.028546					468.003	0.619218	0.635513	0.393186	0.401602	0.216991	0.214852	0.088695	0.082585	0.027652	0.025918
	544.402	0.492334	0.501626	0.338487	0.349916	0.155766	0.157541	0.069476	0.070643	0.02838	0.028465					468.203	0.617452	0.633624	0.391864	0.400408	0.215995	0.214213	0.087832	0.082339	0.027206	0.025841
	544.602	0.490706	0.500207	0.337221	0.348926	0.155005	0.157095	0.069237	0.070443	0.028067	0.028385					468.403	0.615461	0.63174	0.390701	0.399218	0.215057	0.213576	0.087506	0.082095	0.027092	0.025764
	544.802	0.489059	0.498792	0.336073	0.347939	0.154796	0.156651	0.069094	0.070244	0.02803	0.028305					468.603	0.613807	0.629862	0.389926	0.398031	0.214626	0.212941	0.0873	0.08185	0.027069	0.025687
	545.002	0.486985	0.497381	0.334781	0.346955	0.154141	0.156208	0.068672	0.070045	0.028111	0.028225					468.803	0.61173	0.627989	0.388858	0.396848	0.213526	0.212308	0.086945	0.081607	0.027126	0.025611
	545.202	0.485781	0.495974	0.334002	0.345973	0.153928	0.155766	0.068725	0.069847	0.028319	0.028145					469.003	0.609432	0.626122	0.387752	0.395668	0.212913	0.211677	0.086766	0.081365	0.027078	0.025535
	545.402	0.484006	0.494571	0.33271	0.344995	0.152859	0.155325	0.068117	0.069649	0.027957	0.028065					469.203	0.607312	0.624261	0.386575	0.394492	0.212377	0.211048	0.086331	0.081123	0.02697	0.025459
	545.602	0.482178	0.493172	0.33189	0.344019	0.152501	0.154886	0.067474	0.069452	0.027594	0.027986					469.403	0.605753	0.622405	0.385432	0.393319	0.211919	0.21042	0.085986	0.080881	0.02671	0.025383
	545.802	0.480581	0.491777	0.331192	0.343045	0.152386	0.154448	0.067124	0.069256	0.027526	0.027907					469.603	0.603743	0.620555	0.384514	0.392149	0.211443	0.209795	0.08575	0.080641	0.026375	0.025308
	546.002	0.478907	0.490386	0.330728	0.342075	0.152141	0.154011	0.066718	0.06906	0.027653	0.027828					469.803	0.601642	0.61871	0.383432	0.390984	0.210974	0.209171	0.085541	0.080401	0.026538	0.025233
	546.202	0.47765	0.488999	0.330261	0.341107	0.151354	0.153575	0.066632	0.068864	0.027857	0.027749					470.003	0.600228	0.61687	0.382082	0.389821	0.210774	0.208549	0.085152	0.080162	0.026647	0.025158
	546.402	0.476296	0.487616	0.329544	0.340143	0.150842	0.153141	0.066888	0.06867	0.027933	0.02767					470.203	0.598269	0.615037	0.380727	0.388662	0.210311	0.207929	0.085183	0.079924	0.026198	0.025083
	546.602	0.475561	0.486237	0.329359	0.33918	0.150773	0.152708	0.066988	0.068475	0.028124	0.027592					470.403	0.596418	0.613208	0.379553	0.387507	0.209773	0.207311	0.085051	0.079686	0.026003	0.025008
	546.802	0.474456	0.484861	0.328844	0.338221	0.150372	0.152276	0.066828	0.068282	0.028058	0.027514					470.603	0.594334	0.611385	0.378412	0.386355	0.208904	0.206695	0.084889	0.079449	0.026255	0.024934
	547.002	0.473076	0.48349	0.328051	0.337264	0.150488	0.151845	0.066913	0.068089	0.028206	0.027436					470.803	0.592241	0.609568	0.377621	0.385206	0.208496	0.20608	0.085174	0.079213	0.026381	0.02486
	547.202	0.472454	0.482122	0.32779	0.33631	0.150523	0.151416	0.067734	0.067896	0.028567	0.027359					471.003	0.591201	0.607755	0.376683	0.384061	0.208132	0.205468	0.085078	0.078978	0.026991	0.024786
	547.402	0.471114	0.480758	0.326413	0.335359	0.149944	0.150987	0.067239	0.067704	0.028072	0.027281					471.203	0.589484	0.605949	0.375486	0.382919	0.207409	0.204857	0.08507	0.078743	0.027294	0.024712
	547.602	0.469829	0.479398	0.325367	0.33441	0.149614	0.15056	0.067252	0.067512	0.027977	0.027204					471.403	0.587858	0.604147	0.374492	0.381781	0.206922	0.204248	0.085105	0.078509	0.027492	0.024639
	547.802	0.468222	0.478042	0.323838	0.333464	0.1488	0.150134	0.066714	0.067321	0.027121	0.027127					471.603	0.585365	0.602351	0.372827	0.380646	0.205524	0.20364	0.084306	0.078275	0.026647	0.024565
	548.002	0.466545	0.47669	0.322538	0.332521	0.147741	0.14971	0.066225	0.067131	0.026529	0.02705					471.803	0.583632	0.60056	0.371639	0.379514	0.204569	0.203035	0.084019	0.078043	0.026666	0.024492
	548.202	0.465288	0.475342	0.320879	0.33158	0.147191	0.149286	0.065923	0.066941	0.025883	0.026974					472.003	0.581855	0.598775	0.370317	0.378386	0.203537	0.202431	0.083801	0.077811	0.026077	0.02442
	548.402	0.46413	0.473997	0.319817	0.330642	0.147038	0.148864	0.066122	0.066752	0.026237	0.026898					472.203	0.579443	0.596995	0.368656	0.377261	0.202391	0.20183	0.083044	0.077579	0.025183	0.024347
	548.602	0.462526	0.472656	0.318504	0.329707	0.146232	0.148443	0.065985	0.066563	0.025779	0.026821					472.403	0.57736	0.59522	0.367424	0.37614	0.20174	0.20123	0.082838	0.077349	0.025394	0.024275
	548.802	0.461235	0.471319	0.317719	0.328775	0.146247	0.148023	0.06607	0.066375	0.026287	0.026746					472.603	0.575187	0.59345	0.366167	0.375021	0.201012	0.200631	0.081818	0.077119	0.025199	0.024202
	549.002	0.459823	0.469986	0.316493	0.327845	0.145851	0.147604	0.066022	0.066187	0.026303	0.02667					472.803	0.572668	0.591686	0.365089	0.373906	0.200018	0.200035	0.080636	0.07689	0.024988	0.02413
	549.202	0.458184	0.468656	0.315142	0.326917	0.145371	0.147187	0.065638	0.066	0.025601	0.026595					473.003	0.570842	0.589927	0.364064	0.372795	0.199841	0.19944	0.08036	0.076661	0.024935	0.024059
	549.402	0.45656	0.467331	0.314217	0.325992	0.145325	0.14677	0.065211	0.065813	0.025648	0.026519					473.203	0.568389	0.588173	0.362557	0.371687	0.199041	0.198847	0.079523	0.076433	0.024569	0.023987
	549.602	0.454651	0.466009	0.313127	0.32507	0.144974	0.146355	0.064879	0.065627	0.025405	0.026444					473.403	0.566895	0.586425	0.361532	0.370582	0.198561	0.198256	0.0793	0.076206	0.024451	0.023916
	549.802	0.453713	0.464691	0.31283	0.324151	0.145249	0.145941	0.065199	0.065441	0.025725	0.026369					473.603	0.564952	0.584681	0.360646	0.36948	0.198199	0.197667	0.079404	0.075979	0.024832	0.023845
	550.002	0.452806	0.463376	0.312186	0.323234	0.145047	0.145528	0.064868	0.065256	0.025879	0.026295					473.803	0.563417	0.582943	0.360044	0.368381	0.198615	0.197079	0.07964	0.075753	0.025279	0.023774
	550.202	0.451347	0.462065	0.311008	0.322319	0.144378	0.145117	0.064047	0.065071	0.025166	0.02622					474.003	0.562322	0.58121	0.359408	0.367286	0.198569	0.196493	0.079724	0.075528	0.0256	0.023703
	550.402	0.45004	0.460758	0.310579	0.321408	0.144393	0.144706	0.064119	0.064887	0.025146	0.026146					474.203	0.560061	0.579482	0.358665	0.366194	0.198178	0.195909	0.0798	0.075304	0.025465	0.023633
	550.602	0.449083	0.459455	0.310017	0.320499	0.144076	0.144297	0.064152	0.064704	0.025176	0.026072					474.403	0.557941	0.57776	0.357838	0.365106	0.197777	0.195327	0.079856	0.07508	0.025828	0.023563
	550.802	0.447845	0.458155	0.309281	0.319592	0.144315	0.143889	0.064052	0.064521	0.02577	0.025999					474.603	0.556549	0.576042	0.357145	0.36402	0.197369	0.194746	0.080249	0.074857	0.026367	0.023492
	551.002	0.446556	0.456859	0.308561	0.318688	0.143917	0.143481	0.064098	0.064338	0.025937	0.025925					474.803	0.555145	0.574329	0.35692	0.362938	0.197254	0.194167	0.080859	0.074634	0.027219	0.023423
	551.202	0.44565	0.455567	0.307952	0.317786	0.143671	0.143076	0.06381	0.064156	0.025864	0.025852					475.003	0.554033	0.572622	0.355566	0.361859	0.19664	0.19359	0.080637	0.074412	0.027499	0.023353
	551.402	0.444851	0.454278	0.306882	0.316888	0.1431	0.142671	0.063156	0.063975	0.025258	0.025779					475.203	0.55266	0.57092	0.355211	0.360783	0.19681	0.193014	0.081233	0.074191	0.027728	0.023284
	551.602	0.443981	0.452993	0.306184	0.315991	0.142146	0.142267	0.062898	0.063794	0.025028	0.025706					475.403	0.55089	0.569222	0.354013	0.359711	0.196294	0.19244	0.081275	0.07397	0.027029	0.023214
	551.802	0.442521	0.451712	0.305283	0.315097	0.141089	0.141865	0.062074	0.063613	0.024754	0.025633					475.603	0.54957	0.56753	0.353106	0.358641	0.195616	0.191868	0.081412	0.073751	0.027213	0.023145
	552.002	0.440953	0.450434	0.304419	0.314206	0.140314	0.141464	0.061573	0.063433	0.024631	0.02556					475.803	0.548423	0.565843	0.352278	0.357575	0.195404	0.191298	0.081375	0.073531	0.027328	0.023077
	552.202	0.440096	0.44916	0.303568	0.313317	0.140141	0.141063	0.061719	0.063254	0.025136	0.025488					476.003	0.546709	0.564161	0.35072	0.356512	0.194377	0.190729	0.081358	0.073313	0.026607	0.023008
	552.402	0.439003	0.447889	0.302877	0.312431	0.139056	0.140664	0.061703	0.063075	0.025433	0.025416					476.203	0.544867	0.562484	0.349039	0.355452	0.193872	0.190162	0.081012	0.073095	0.025953	0.02294
	552.602	0.438112	0.446623	0.302135	0.311547	0.138493	0.140267	0.062127	0.062897	0.025528	0.025344					476.403	0.543515	0.560811	0.348179	0.354396	0.19368	0.189597	0.080681	0.072877	0.025972	0.022871
	552.802	0.436653	0.445359	0.301529	0.310666	0.137984	0.13987	0.062223	0.062719	0.025989	0.025272					476.603	0.541603	0.559144	0.346739	0.353342	0.192886	0.189033	0.079873	0.072661	0.02531	0.022803
	553.002	0.43494	0.444099	0.300305	0.309787	0.137292	0.139474	0.062143	0.062541	0.025287	0.025201					476.803	0.539794	0.557482	0.345444	0.352292	0.192012	0.188471	0.079422	0.072445	0.024694	0.022736
	553.202	0.433504	0.442843	0.299595	0.308911	0.136919	0.13908	0.062083	0.062364	0.025328	0.02513					477.003	0.538096	0.555824	0.344	0.351244	0.191206	0.187911	0.079306	0.072229	0.024492	0.022668
	553.402	0.432141	0.44159	0.298854	0.308037	0.136204	0.138686	0.062034	0.062188	0.025879	0.025059					477.203	0.53583	0.554172	0.34215	0.3502	0.190013	0.187352	0.078407	0.072015	0.024003	0.022601
	553.602	0.43091	0.440341	0.298194	0.307166	0.135982	0.138294	0.06248	0.062012	0.025913	0.024988					477.403	0.534451	0.552525	0.34143	0.349159	0.189552	0.186795	0.078283	0.071801	0.024221	0.022533
	553.802	0.429733	0.439096	0.297646	0.306297	0.136223	0.137903	0.062268	0.061837	0.026233	0.024917					477.603	0.532397	0.550882	0.340609	0.348121	0.188963	0.18624	0.077816	0.071587	0.024166	0.022466
	554.002	0.428042	0.437854	0.296387	0.30543	0.135426	0.137513	0.061727	0.061662	0.025752	0.024847					477.803	0.530986	0.549244	0.340076	0.347086	0.18871	0.185686	0.077585	0.071374	0.023982	0.0224
	554.202	0.426377	0.436615	0.295554	0.304566	0.135306	0.137124	0.061545	0.061487	0.025356	0.024776					478.003	0.529102	0.547611	0.338997	0.346054	0.188003	0.185134	0.077329	0.071162	0.02382	0.022333
	554.402	0.425152	0.43538	0.295078	0.303705	0.135319	0.136736	0.0621	0.061313	0.026057	0.024706					478.203	0.526917	0.545983	0.337698	0.345025	0.186931	0.184584	0.076332	0.070951	0.023219	0.022267
	554.602	0.424555	0.434148	0.294453	0.302846	0.135579	0.136349	0.062154	0.06114	0.02641	0.024636					478.403	0.525348	0.54436	0.33667	0.344	0.186397	0.184035	0.076258	0.07074	0.023055	0.0222
	554.802	0.42308	0.43292	0.293697	0.301989	0.135457	0.135963	0.061654	0.060967	0.026392	0.024567					478.603	0.524252	0.542742	0.335932	0.342977	0.185811	0.183488	0.075828	0.070529	0.023077	0.022134
	555.002	0.422058	0.431696	0.292711	0.301135	0.134997	0.135579	0.061215	0.060795	0.026195	0.024497					478.803	0.522923	0.541128	0.335163	0.341957	0.185503	0.182943	0.075698	0.07032	0.023612	0.022069
	555.202	0.420672	0.430475	0.291678	0.300283	0.13521	0.135195	0.060668	0.060623	0.025898	0.024428					479.003	0.521465	0.53952	0.334025	0.340941	0.184788	0.182399	0.074916	0.070111	0.023436	0.022003
	555.402	0.419223	0.429257	0.290691	0.299434	0.134255	0.134813	0.059903	0.060451	0.025381	0.024359					479.203	0.520022	0.537916	0.333465	0.339927	0.185128	0.181856	0.075321	0.069902	0.023563	0.021938
	555.602	0.417384	0.428043	0.289831	0.298587	0.133692	0.134431	0.059289	0.06028	0.025294	0.02429					479.403	0.518527	0.536317	0.332721	0.338917	0.18468	0.181316	0.074769	0.069694	0.023335	0.021872
	555.802	0.415794	0.426832	0.2887	0.297742	0.133498	0.134051	0.058906	0.06011	0.025335	0.024221					479.603	0.517507	0.534722	0.3323	0.337909	0.184936	0.180777	0.075095	0.069487	0.024476	0.021807
	556.002	0.413929	0.425624	0.287603	0.2969	0.132998	0.133672	0.058468	0.05994	0.024937	0.024153					479.803	0.515886	0.533132	0.331451	0.336904	0.184879	0.180239	0.074832	0.069281	0.024356	0.021743
	556.202	0.412955	0.424421	0.286176	0.29606	0.132604	0.133294	0.058647	0.05977	0.024939	0.024084					480.003	0.514146	0.531548	0.330533	0.335903	0.1846	0.179703	0.074725	0.069075	0.024255	0.021678
	556.402	0.411908	0.42322	0.285448	0.295222	0.131966	0.132917	0.058529	0.059601	0.024767	0.024016					480.203	0.512863	0.529967	0.329427	0.334904	0.184488	0.179169	0.074479	0.068869	0.024332	0.021613
	556.602	0.41093	0.422023	0.284499	0.294387	0.13178	0.132541	0.058612	0.059432	0.024529	0.023948					480.403	0.511297	0.528392	0.328689	0.333909	0.183868	0.178637	0.074557	0.068664	0.024257	0.021549
	556.802	0.409606	0.420829	0.283972	0.293555	0.131322	0.132166	0.058325	0.059264	0.024344	0.02388					480.603	0.509365	0.526821	0.327027	0.332916	0.183311	0.178106	0.074317	0.06846	0.024035	0.021485
	557.002	0.408341	0.419639	0.282486	0.292724	0.13103	0.131792	0.058256	0.059097	0.024286	0.023813					480.803	0.507511	0.525255	0.326066	0.331926	0.182093	0.177576	0.074093	0.068257	0.023698	0.021421
	557.202	0.407277	0.418452	0.281775	0.291896	0.130738	0.131419	0.057673	0.058929	0.024027	0.023746					481.003	0.505665	0.523693	0.324775	0.330939	0.181289	0.177048	0.073516	0.068054	0.023604	0.021358
	557.402	0.405931	0.417268	0.280854	0.29107	0.129921	0.131047	0.057199	0.058763	0.023711	0.023678					481.203	0.50411	0.522136	0.323494	0.329956	0.18072	0.176522	0.073475	0.067852	0.023156	0.021294
	557.602	0.405043	0.416088	0.280435	0.290247	0.130075	0.130677	0.057575	0.058596	0.023787	0.023611					481.403	0.503054	0.520584	0.323213	0.328975	0.180438	0.175997	0.073515	0.06765	0.02328	0.021231
	557.802	0.403367	0.414911	0.279653	0.289426	0.129673	0.130307	0.057485	0.058431	0.023745	0.023545					481.603	0.501177	0.519036	0.322277	0.327997	0.179922	0.175474	0.073103	0.067449	0.022765	0.021168
	558.002	0.402499	0.413737	0.27922	0.288607	0.129446	0.129938	0.057755	0.058265	0.023763	0.023478					481.803	0.500046	0.517493	0.321169	0.327021	0.179704	0.174952	0.073318	0.067248	0.022676	0.021105
	558.202	0.401752	0.412567	0.278566	0.287791	0.129381	0.129571	0.057898	0.058101	0.023999	0.023412					482.003	0.498383	0.515955	0.31988	0.326049	0.178977	0.174432	0.073196	0.067048	0.022745	0.021042
	558.402	0.400924	0.4114	0.277993	0.286977	0.129146	0.129204	0.058015	0.057936	0.024436	0.023345					482.203	0.497024	0.514421	0.319161	0.32508	0.178029	0.173913	0.072423	0.066849	0.022234	0.020979
	558.602	0.400106	0.410236	0.278018	0.286165	0.128908	0.128839	0.057813	0.057772	0.024307	0.023279					482.403	0.495541	0.512892	0.318185	0.324114	0.177228	0.173396	0.072435	0.06665	0.022158	0.020917
	558.802	0.399319	0.409075	0.277417	0.285356	0.128363	0.128474	0.057351	0.057609	0.024326	0.023213					482.603	0.493926	0.511367	0.317096	0.32315	0.176587	0.172881	0.071761	0.066452	0.022003	0.020855
	559.002	0.398468	0.407918	0.276896	0.284548	0.128021	0.128111	0.05693	0.057446	0.024167	0.023148					482.803	0.492616	0.509847	0.316552	0.322189	0.176248	0.172367	0.071737	0.066255	0.022434	0.020793
	559.202	0.397064	0.406764	0.276136	0.283744	0.127378	0.127749	0.056415	0.057284	0.024012	0.023082					483.003	0.490768	0.508331	0.315543	0.321231	0.175644	0.171854	0.071063	0.066058	0.022397	0.020731
	559.402	0.395795	0.405614	0.275571	0.282941	0.126553	0.127387	0.055996	0.057121	0.023735	0.023017					483.203	0.489162	0.50682	0.314556	0.320276	0.175475	0.171344	0.070634	0.065861	0.022185	0.020669
	559.602	0.395071	0.404466	0.274569	0.282141	0.126636	0.127027	0.055869	0.05696	0.024117	0.022952					483.403	0.488135	0.505313	0.314249	0.319324	0.17518	0.170834	0.070315	0.065665	0.022916	0.020608
	559.802	0.393843	0.403322	0.273755	0.281342	0.126298	0.126668	0.055853	0.056799	0.024246	0.022887					483.603	0.486704	0.503811	0.313445	0.318375	0.175138	0.170326	0.070544	0.06547	0.023654	0.020547
	560.002	0.392094	0.402181	0.272495	0.280547	0.125049	0.126309	0.055303	0.056638	0.023588	0.022822					483.803	0.485035	0.502313	0.312735	0.317428	0.174841	0.16982	0.070348	0.065276	0.023326	0.020486
	560.202	0.391321	0.401044	0.271714	0.279753	0.124959	0.125952	0.055329	0.056478	0.023503	0.022758					484.003	0.483615	0.50082	0.3122	0.316485	0.174316	0.169315	0.070145	0.065081	0.02341	0.020425
	560.402	0.389294	0.399909	0.270577	0.278962	0.124505	0.125596	0.054535	0.056318	0.023037	0.022693					484.203	0.482669	0.499331	0.311277	0.315544	0.174171	0.168812	0.070181	0.064888	0.023352	0.020364
	560.602	0.388308	0.398778	0.269724	0.278173	0.124489	0.12524	0.054252	0.056159	0.023217	0.022629					484.403	0.481157	0.497846	0.310519	0.314606	0.173466	0.16831	0.070535	0.064695	0.023228	0.020303
	560.802	0.386566	0.39765	0.268721	0.277386	0.124136	0.124886	0.05404	0.056	0.022991	0.022565					484.603	0.479673	0.496366	0.309421	0.313671	0.172956	0.16781	0.070472	0.064503	0.022904	0.020243
	561.002	0.385129	0.396525	0.26698	0.276601	0.123834	0.124533	0.053586	0.055842	0.02295	0.022501					484.803	0.478336	0.494891	0.308726	0.312738	0.17233	0.167311	0.07041	0.064311	0.022203	0.020183
	561.202	0.38382	0.395403	0.266138	0.275819	0.123219	0.124181	0.052816	0.055684	0.022059	0.022438					485.003	0.477241	0.493419	0.307758	0.311808	0.172514	0.166813	0.070248	0.06412	0.021959	0.020123
	561.402	0.382393	0.394285	0.264693	0.275038	0.122564	0.123829	0.052626	0.055526	0.021796	0.022374					485.203	0.476585	0.491952	0.307239	0.310881	0.172451	0.166317	0.070739	0.063929	0.021946	0.020063
	561.602	0.381141	0.39317	0.263919	0.27426	0.122498	0.123479	0.052891	0.055369	0.021844	0.022311					485.403	0.475529	0.49049	0.30665	0.309957	0.172606	0.165823	0.070637	0.063739	0.021547	0.020003
	561.802	0.379997	0.392058	0.263378	0.273485	0.122442	0.12313	0.053344	0.055212	0.021977	0.022248					485.603	0.474031	0.489032	0.305398	0.309036	0.172115	0.16533	0.070515	0.06355	0.021122	0.019944
	562.002	0.379528	0.390949	0.262773	0.272711	0.122373	0.122782	0.053382	0.055056	0.022239	0.022185					485.803	0.472646	0.487578	0.304098	0.308117	0.171359	0.164838	0.070287	0.063361	0.020943	0.019885
	562.202	0.378894	0.389843	0.262131	0.27194	0.122033	0.122434	0.05369	0.0549	0.022533	0.022122					486.003	0.47129	0.486128	0.303151	0.307201	0.170387	0.164348	0.070001	0.063172	0.020614	0.019826
	562.402	0.378627	0.38874	0.261947	0.27117	0.122022	0.122088	0.054129	0.054745	0.022901	0.02206					486.203	0.470326	0.484683	0.302313	0.306288	0.169679	0.16386	0.069334	0.062985	0.019892	0.019767
	562.602	0.378302	0.38764	0.261643	0.270403	0.121833	0.121743	0.053788	0.05459	0.023009	0.021997					486.403	0.468508	0.483242	0.300905	0.305377	0.168992	0.163373	0.068989	0.062797	0.019731	0.019708
	562.802	0.377836	0.386544	0.260894	0.269638	0.12164	0.121398	0.053617	0.054436	0.023291	0.021935					486.603	0.467172	0.481806	0.299729	0.304469	0.168418	0.162887	0.068479	0.062611	0.019594	0.019649
	563.002	0.376914	0.38545	0.260412	0.268876	0.121148	0.121055	0.053425	0.054282	0.022987	0.021873					486.803	0.465915	0.480373	0.298881	0.303564	0.167597	0.162403	0.068012	0.062424	0.019595	0.019591
	563.202	0.376051	0.38436	0.259953	0.268115	0.120374	0.120712	0.053343	0.054128	0.023161	0.021811					487.003	0.464136	0.478945	0.297385	0.302662	0.166883	0.16192	0.067373	0.062239	0.019183	0.019533
	563.402	0.374821	0.383273	0.258871	0.267357	0.11992	0.120371	0.053198	0.053975	0.022492	0.021749					487.203	0.462905	0.477521	0.296433	0.301762	0.166601	0.161438	0.066807	0.062054	0.018857	0.019475
	563.602	0.37383	0.382189	0.258125	0.2666	0.119433	0.12003	0.052922	0.053823	0.022496	0.021688					487.403	0.461856	0.476102	0.295957	0.300865	0.166755	0.160959	0.067181	0.061869	0.019576	0.019417
	563.802	0.371837	0.381107	0.25765	0.265846	0.118616	0.119691	0.052769	0.05367	0.022305	0.021626					487.603	0.460115	0.474686	0.295161	0.29997	0.16652	0.16048	0.066948	0.061685	0.019564	0.019359
	564.002	0.370395	0.380029	0.256707	0.265094	0.118062	0.119352	0.052549	0.053518	0.022036	0.021565					487.803	0.459118	0.473275	0.294509	0.299078	0.166163	0.160003	0.066612	0.061502	0.019159	0.019301
	564.202	0.369366	0.378954	0.2565	0.264344	0.11819	0.119015	0.052532	0.053367	0.022115	0.021504					488.003	0.458178	0.471868	0.294211	0.298189	0.165898	0.159527	0.066561	0.061319	0.019827	0.019244
	564.402	0.367293	0.377882	0.255091	0.263597	0.117738	0.118678	0.051991	0.053216	0.022116	0.021443					488.203	0.456889	0.470465	0.293271	0.297303	0.165822	0.159053	0.066539	0.061137	0.019878	0.019187
	564.602	0.366366	0.376814	0.254397	0.262851	0.117314	0.118342	0.051847	0.053066	0.022237	0.021383					488.403	0.455005	0.469067	0.292501	0.296419	0.164628	0.15858	0.066263	0.060955	0.019742	0.01913
	564.802	0.364732	0.375748	0.25307	0.262107	0.116737	0.118008	0.051622	0.052916	0.021611	0.021322					488.603	0.453624	0.467672	0.29141	0.295538	0.163981	0.158109	0.066271	0.060774	0.019756	0.019073
	565.002	0.363677	0.374685	0.25213	0.261366	0.116161	0.117674	0.051074	0.052766	0.021234	0.021262					488.803	0.451867	0.466282	0.290716	0.294659	0.163622	0.157639	0.066027	0.060593	0.019602	0.019016
	565.202	0.362337	0.373625	0.251571	0.260627	0.115285	0.117341	0.050711	0.052617	0.020839	0.021202					489.003	0.450079	0.464896	0.290116	0.293783	0.163129	0.15717	0.065776	0.060413	0.019857	0.01896
	565.402	0.360912	0.372568	0.250738	0.259889	0.114745	0.117009	0.050448	0.052468	0.020834	0.021142					489.203	0.448741	0.463513	0.289676	0.29291	0.162659	0.156703	0.066016	0.060234	0.019824	0.018903
	565.602	0.360249	0.371514	0.250737	0.259154	0.114696	0.116678	0.050376	0.052319	0.02118	0.021082					489.403	0.447234	0.462135	0.289167	0.292039	0.16227	0.156237	0.065935	0.060054	0.019642	0.018847
	565.802	0.359732	0.370463	0.250314	0.258421	0.114511	0.116348	0.050565	0.052171	0.021211	0.021022					489.603	0.445601	0.460762	0.287888	0.291171	0.161053	0.155772	0.065399	0.059876	0.019445	0.018791
	566.002	0.358851	0.369415	0.249764	0.25769	0.114532	0.116019	0.050444	0.052024	0.021363	0.020963					489.803	0.444585	0.459392	0.287321	0.290305	0.160465	0.155309	0.06538	0.059698	0.019666	0.018735
	566.202	0.358317	0.36837	0.249308	0.256961	0.114753	0.115691	0.050576	0.051877	0.021627	0.020904					490.003	0.443695	0.458026	0.286543	0.289442	0.160108	0.154848	0.065517	0.05952	0.019374	0.018679
	566.402	0.357178	0.367328	0.248617	0.256234	0.114482	0.115363	0.050056	0.05173	0.021445	0.020845					490.203	0.442881	0.456664	0.285987	0.288582	0.159768	0.154387	0.065554	0.059344	0.019534	0.018624
	566.602	0.356222	0.366289	0.247596	0.25551	0.114247	0.115037	0.049467	0.051584	0.021168	0.020786					490.403	0.441492	0.455307	0.285292	0.287724	0.159293	0.153928	0.06551	0.059167	0.019596	0.018569
	566.802	0.354957	0.365253	0.246903	0.254787	0.11422	0.114712	0.049358	0.051438	0.020874	0.020727					490.603	0.440599	0.453953	0.284423	0.286868	0.158603	0.153471	0.065452	0.058991	0.019521	0.018513
	567.002	0.353994	0.36422	0.246253	0.254066	0.113861	0.114387	0.048983	0.051292	0.020631	0.020668					490.803	0.438901	0.452604	0.283234	0.286016	0.157827	0.153014	0.065277	0.058816	0.018986	0.018458
	567.202	0.353157	0.36319	0.246027	0.253347	0.113288	0.114064	0.048945	0.051147	0.020603	0.02061					491.003	0.437452	0.451258	0.282227	0.285165	0.157681	0.15256	0.064823	0.058641	0.018773	0.018403
	567.402	0.352065	0.362162	0.245074	0.252631	0.11359	0.113741	0.048631	0.051002	0.020238	0.020551					491.203	0.436443	0.449917	0.281406	0.284317	0.157944	0.152106	0.064665	0.058467	0.018787	0.018349
	567.602	0.351313	0.361138	0.24493	0.251916	0.113482	0.113419	0.048586	0.050858	0.020743	0.020493					491.403	0.435102	0.448579	0.280724	0.283472	0.15788	0.151654	0.064726	0.058293	0.019007	0.018294
	567.802	0.350265	0.360116	0.244665	0.251204	0.113129	0.113098	0.048854	0.050714	0.021075	0.020435					491.603	0.434085	0.447245	0.280313	0.282629	0.157805	0.151203	0.064509	0.05812	0.019507	0.01824
	568.002	0.350104	0.359098	0.244344	0.250493	0.112817	0.112778	0.049273	0.050571	0.021422	0.020377					491.803	0.433007	0.445916	0.279539	0.281789	0.157625	0.150753	0.064462	0.057947	0.019686	0.018186
	568.202	0.349674	0.358082	0.24345	0.249784	0.111853	0.112459	0.049134	0.050428	0.021511	0.02032					492.003	0.431884	0.44459	0.279064	0.280951	0.157186	0.150305	0.064414	0.057774	0.020232	0.018132
	568.402	0.348959	0.357069	0.24223	0.249078	0.111491	0.112141	0.048852	0.050285	0.021518	0.020262					492.203	0.430219	0.443268	0.277975	0.280116	0.156602	0.149858	0.064012	0.057603	0.019841	0.018078
	568.602	0.348318	0.356059	0.241461	0.248373	0.111055	0.111824	0.048909	0.050143	0.021306	0.020205					492.403	0.42863	0.441951	0.27695	0.279283	0.155874	0.149413	0.063208	0.057431	0.019613	0.018024
	568.802	0.347364	0.355052	0.240689	0.247671	0.11039	0.111508	0.048703	0.050001	0.021295	0.020148					492.603	0.427356	0.440637	0.275945	0.278453	0.155661	0.148969	0.063234	0.057261	0.019698	0.01797
	569.002	0.346846	0.354047	0.240498	0.24697	0.109782	0.111192	0.048479	0.04986	0.021306	0.020091					492.803	0.425663	0.439327	0.275306	0.277625	0.155399	0.148526	0.062757	0.05709	0.019341	0.017917
	569.202	0.345976	0.353046	0.239732	0.246272	0.109146	0.110878	0.048102	0.049718	0.021471	0.020034					493.003	0.424262	0.438021	0.274616	0.2768	0.15509	0.148084	0.062494	0.056921	0.0195	0.017864
	569.402	0.345257	0.352047	0.239217	0.245575	0.108861	0.110564	0.04845	0.049578	0.021764	0.019977					493.203	0.423655	0.436718	0.27431	0.275977	0.155116	0.147644	0.062924	0.056752	0.019381	0.01781
	569.602	0.34476	0.351051	0.238626	0.24488	0.108729	0.110251	0.048458	0.049438	0.021704	0.019921					493.403	0.423213	0.43542	0.273833	0.275157	0.154799	0.147205	0.062921	0.056583	0.019525	0.017758
	569.802	0.343853	0.350058	0.237926	0.244188	0.108752	0.10994	0.048426	0.049298	0.020992	0.019864					493.603	0.422767	0.434126	0.273095	0.274339	0.154633	0.146767	0.063053	0.056415	0.019659	0.017705
	570.002	0.342447	0.349068	0.237341	0.243497	0.108587	0.109629	0.048529	0.049158	0.020904	0.019808					493.803	0.422252	0.432835	0.272549	0.273523	0.154326	0.146331	0.063341	0.056247	0.020233	0.017652
	570.202	0.340876	0.348081	0.236167	0.242808	0.108109	0.109318	0.047827	0.049019	0.020265	0.019752					494.003	0.420771	0.431548	0.271516	0.27271	0.153895	0.145896	0.06334	0.05608	0.019955	0.0176
	570.402	0.339117	0.347096	0.23524	0.242121	0.107278	0.109009	0.047001	0.048881	0.019748	0.019696					494.203	0.419993	0.430265	0.271024	0.271899	0.153627	0.145462	0.063676	0.055913	0.020233	0.017547
	570.602	0.337962	0.346114	0.234094	0.241436	0.107155	0.108701	0.04664	0.048742	0.019394	0.019641					494.403	0.418475	0.428986	0.270094	0.271091	0.152941	0.14503	0.063046	0.055747	0.020039	0.017495
	570.802	0.336761	0.345135	0.233428	0.240753	0.107211	0.108393	0.046312	0.048604	0.019058	0.019585					494.603	0.417764	0.427711	0.269287	0.270285	0.152771	0.144599	0.063192	0.055581	0.020371	0.017443
	571.002	0.335432	0.344159	0.232663	0.240072	0.106933	0.108087	0.046132	0.048467	0.019338	0.01953					494.803	0.416338	0.426439	0.268252	0.269481	0.152355	0.144169	0.063039	0.055416	0.020373	0.017391
	571.202	0.334432	0.343185	0.232591	0.239393	0.106981	0.107781	0.046178	0.04833	0.019287	0.019474					495.003	0.415016	0.425172	0.267364	0.26868	0.151964	0.14374	0.062474	0.055251	0.020524	0.01734
	571.402	0.333341	0.342215	0.231632	0.238716	0.106641	0.107476	0.045855	0.048193	0.019133	0.019419					495.203	0.413585	0.423908	0.266597	0.267882	0.151849	0.143313	0.062492	0.055087	0.020559	0.017288
	571.602	0.332389	0.341247	0.2313	0.238041	0.106042	0.107172	0.046002	0.048057	0.019848	0.019364					495.403	0.411641	0.422647	0.265224	0.267085	0.150755	0.142887	0.061681	0.054923	0.019924	0.017237
	571.802	0.331678	0.340281	0.230906	0.237367	0.105631	0.106869	0.046495	0.047921	0.019896	0.01931					495.603	0.410312	0.421391	0.264264	0.266291	0.150225	0.142462	0.061213	0.05476	0.020056	0.017185
	572.002	0.331003	0.339319	0.230195	0.236696	0.105147	0.106567	0.046358	0.047785	0.020066	0.019255					495.803	0.40879	0.420138	0.26314	0.265499	0.149809	0.142039	0.060924	0.054597	0.019929	0.017134
	572.202	0.329947	0.338359	0.228897	0.236026	0.10451	0.106265	0.045766	0.04765	0.020231	0.019201					496.003	0.407483	0.418889	0.262	0.26471	0.1491	0.141616	0.060483	0.054435	0.019169	0.017083
	572.402	0.329075	0.337402	0.228449	0.235359	0.104445	0.105965	0.04557	0.047515	0.020557	0.019146					496.203	0.405744	0.417644	0.260867	0.263923	0.148507	0.141195	0.059805	0.054273	0.018518	0.017033
	572.602	0.327723	0.336447	0.227989	0.234693	0.103968	0.105665	0.045709	0.047381	0.020721	0.019092					496.403	0.403855	0.416402	0.259575	0.263139	0.147619	0.140776	0.058746	0.054111	0.017851	0.016982
	572.802	0.326857	0.335496	0.227627	0.234029	0.103635	0.105366	0.045446	0.047247	0.021066	0.019038					496.603	0.402035	0.415164	0.258978	0.262356	0.147132	0.140357	0.05857	0.053951	0.01752	0.016931
	573.002	0.32634	0.334547	0.227324	0.233367	0.103533	0.105068	0.045658	0.047113	0.020915	0.018984					496.803	0.400178	0.41393	0.258009	0.261576	0.146524	0.13994	0.057743	0.05379	0.016959	0.016881
	573.202	0.32561	0.3336	0.226781	0.232707	0.10367	0.104771	0.045859	0.04698	0.021216	0.018931					497.003	0.398692	0.412699	0.257475	0.260799	0.146106	0.139524	0.05757	0.05363	0.016775	0.016831
	573.402	0.324869	0.332657	0.226632	0.232049	0.103786	0.104474	0.046253	0.046847	0.021407	0.018877					497.203	0.397881	0.411473	0.256616	0.260023	0.145788	0.139109	0.057419	0.053471	0.016309	0.016781
	573.602	0.324005	0.331716	0.225943	0.231392	0.103394	0.104179	0.046127	0.046715	0.021248	0.018824					497.403	0.397111	0.410249	0.256025	0.25925	0.145501	0.138695	0.05742	0.053312	0.016717	0.016731
	573.802	0.322686	0.330777	0.225355	0.230738	0.103115	0.103884	0.045828	0.046582	0.020915	0.01877					497.603	0.396365	0.40903	0.255791	0.25848	0.145304	0.138283	0.057582	0.053153	0.017	0.016681
	574.002	0.321566	0.329842	0.224705	0.230085	0.102842	0.10359	0.045881	0.046451	0.021062	0.018717					497.803	0.394989	0.407814	0.25492	0.257711	0.144619	0.137872	0.057425	0.052995	0.017016	0.016632
	574.202	0.320297	0.328909	0.223886	0.229434	0.102191	0.103297	0.04506	0.046319	0.020573	0.018664					498.003	0.393288	0.406601	0.254607	0.256945	0.14396	0.137462	0.056994	0.052838	0.016732	0.016582
	574.402	0.319097	0.327978	0.222993	0.228785	0.10138	0.103005	0.044564	0.046188	0.019777	0.018612					498.203	0.392399	0.405392	0.254151	0.256181	0.143744	0.137053	0.057352	0.052681	0.017046	0.016533
	574.602	0.318178	0.32705	0.22193	0.228138	0.101173	0.102714	0.04413	0.046058	0.019064	0.018559					498.403	0.391598	0.404187	0.253967	0.25542	0.143714	0.136646	0.057097	0.052524	0.017461	0.016484
	574.802	0.31755	0.326125	0.221569	0.227493	0.101557	0.102423	0.044267	0.045927	0.019213	0.018506					498.603	0.391613	0.402986	0.254098	0.25466	0.143957	0.13624	0.057819	0.052368	0.018468	0.016435
	575.002	0.316897	0.325203	0.22091	0.226849	0.101423	0.102133	0.044205	0.045797	0.019434	0.018454					498.803	0.391118	0.401788	0.253992	0.253903	0.14372	0.135835	0.057791	0.052212	0.018868	0.016386
	575.202	0.316158	0.324283	0.220253	0.226208	0.101056	0.101844	0.043914	0.045668	0.019086	0.018402					499.003	0.390049	0.400593	0.253517	0.253148	0.142949	0.135431	0.057321	0.052057	0.018901	0.016337
	575.402	0.315685	0.323366	0.219226	0.225568	0.100549	0.101556	0.043942	0.045539	0.019014	0.01835					499.203	0.389387	0.399402	0.253089	0.252396	0.142911	0.135028	0.057235	0.051902	0.018646	0.016289
	575.602	0.315527	0.322451	0.219018	0.22493	0.100471	0.101269	0.044276	0.04541	0.019316	0.018298					499.403	0.388699	0.398215	0.252409	0.251645	0.142676	0.134627	0.05732	0.051748	0.018546	0.01624
	575.802	0.314971	0.321539	0.218469	0.224293	0.100337	0.100983	0.04407	0.045281	0.019027	0.018246					499.603	0.387752	0.397031	0.251636	0.250897	0.14224	0.134227	0.05739	0.051594	0.018429	0.016192
	576.002	0.313895	0.320629	0.217656	0.223659	0.100008	0.100697	0.043849	0.045153	0.019146	0.018195					499.803	0.386583	0.395851	0.250395	0.250151	0.141454	0.133828	0.056946	0.051441	0.017892	0.016144
	576.202	0.313658	0.319722	0.217181	0.223026	0.100092	0.100412	0.044139	0.045026	0.019756	0.018143					500.003	0.38529	0.394674	0.249282	0.249408	0.140724	0.13343	0.056678	0.051288	0.017099	0.016096
	576.402	0.313476	0.318818	0.217241	0.222395	0.10014	0.100128	0.044786	0.044898	0.020292	0.018092					500.203	0.384026	0.3935	0.248729	0.248666	0.140394	0.133033	0.056469	0.051135	0.017176	0.016048
	576.602	0.312502	0.317916	0.216711	0.221766	0.099441	0.099845	0.044627	0.044771	0.020401	0.018041					500.403	0.382601	0.392331	0.247475	0.247927	0.13986	0.132638	0.055904	0.050983	0.016934	0.016
	576.802	0.311836	0.317017	0.215926	0.221139	0.099155	0.099562	0.044049	0.044645	0.019994	0.01799					500.603	0.381291	0.391164	0.24667	0.24719	0.139311	0.132243	0.055647	0.050832	0.016803	0.015953
	577.002	0.310962	0.31612	0.215693	0.220513	0.099675	0.099281	0.043889	0.044518	0.019742	0.017939					500.803	0.379225	0.390001	0.245415	0.246455	0.138748	0.13185	0.054717	0.050681	0.016432	0.015905
	577.202	0.310137	0.315226	0.215313	0.21989	0.099922	0.099	0.043821	0.044392	0.019848	0.017888					501.003	0.378023	0.388842	0.244473	0.245722	0.138361	0.131458	0.054629	0.05053	0.015996	0.015858
	577.402	0.308769	0.314334	0.214359	0.219268	0.099299	0.09872	0.043481	0.044267	0.019547	0.017837					501.203	0.37696	0.387686	0.243063	0.244992	0.137559	0.131067	0.054379	0.05038	0.015588	0.015811
	577.602	0.30755	0.313445	0.213256	0.218647	0.098486	0.098441	0.042937	0.044142	0.019215	0.017787					501.403	0.375775	0.386533	0.242494	0.244263	0.137093	0.130678	0.054431	0.05023	0.015767	0.015764
	577.802	0.306423	0.312558	0.212352	0.218029	0.098333	0.098162	0.042434	0.044017	0.01868	0.017737					501.603	0.374668	0.385384	0.241705	0.243537	0.13658	0.130289	0.053893	0.050081	0.015497	0.015717
	578.002	0.305394	0.311674	0.211283	0.217412	0.097973	0.097885	0.042269	0.043892	0.018182	0.017686					501.803	0.372698	0.384239	0.240483	0.242813	0.135824	0.129902	0.053519	0.049932	0.01523	0.01567
	578.202	0.304507	0.310792	0.210491	0.216797	0.097415	0.097608	0.041977	0.043768	0.017835	0.017636					502.003	0.371324	0.383096	0.24004	0.242091	0.135227	0.129516	0.053127	0.049783	0.015273	0.015624
	578.402	0.303441	0.309913	0.209571	0.216184	0.096793	0.097332	0.041465	0.043644	0.016952	0.017586					502.203	0.370063	0.381957	0.239308	0.241372	0.134951	0.129131	0.053037	0.049635	0.015103	0.015577
	578.602	0.303015	0.309037	0.209358	0.215572	0.097033	0.097056	0.041261	0.043521	0.017078	0.017537					502.403	0.369971	0.380822	0.240038	0.240654	0.135544	0.128747	0.05311	0.049488	0.015934	0.015531
	578.802	0.301941	0.308163	0.208759	0.214963	0.097067	0.096782	0.04092	0.043398	0.017053	0.017487					502.603	0.369613	0.37969	0.239891	0.239939	0.135459	0.128364	0.053057	0.049341	0.016167	0.015485
	579.002	0.301518	0.307291	0.208053	0.214355	0.096129	0.096508	0.040507	0.043275	0.016709	0.017438					502.803	0.369037	0.378561	0.240006	0.239225	0.135397	0.127982	0.053039	0.049194	0.016238	0.015439
	579.202	0.30086	0.306422	0.207912	0.213748	0.095775	0.096235	0.0405	0.043153	0.016576	0.017388					503.003	0.368181	0.377435	0.239655	0.238514	0.135333	0.127602	0.052747	0.049048	0.016386	0.015393
	579.402	0.300551	0.305555	0.208025	0.213144	0.095812	0.095963	0.040951	0.04303	0.016496	0.017339					503.203	0.367609	0.376313	0.239349	0.237805	0.135699	0.127223	0.052947	0.048902	0.016339	0.015347
	579.602	0.300486	0.30469	0.207983	0.212541	0.095665	0.095691	0.04092	0.042909	0.016836	0.01729					503.403	0.366251	0.375195	0.238341	0.237098	0.135014	0.126844	0.052588	0.048757	0.016089	0.015301
	579.802	0.299331	0.303829	0.207531	0.211939	0.095542	0.095421	0.040887	0.042787	0.017146	0.017241					503.603	0.364507	0.374079	0.237235	0.236393	0.133773	0.126467	0.051912	0.048612	0.015428	0.015256
	580.002	0.298571	0.302969	0.20732	0.21134	0.095389	0.095151	0.041228	0.042666	0.017864	0.017192					503.803	0.363424	0.372967	0.236141	0.235691	0.133175	0.126091	0.051545	0.048467	0.015434	0.015211
	580.202	0.29828	0.302112	0.207083	0.210742	0.09499	0.094881	0.041304	0.042546	0.018072	0.017144					504.003	0.362505	0.371858	0.235707	0.23499	0.133296	0.125716	0.051577	0.048323	0.015701	0.015165
	580.402	0.297396	0.301258	0.206652	0.210146	0.094358	0.094613	0.041327	0.042425	0.018383	0.017095					504.203	0.361716	0.370753	0.235379	0.234291	0.133597	0.125343	0.051882	0.048179	0.016136	0.01512
	580.602	0.295471	0.300405	0.205584	0.209552	0.09334	0.094345	0.040533	0.042305	0.018005	0.017047					504.403	0.360724	0.369651	0.234199	0.233595	0.133064	0.12497	0.051598	0.048036	0.015962	0.015075
	580.802	0.294518	0.299556	0.204847	0.208959	0.093369	0.094079	0.040087	0.042186	0.017876	0.016999					504.603	0.359197	0.368552	0.233084	0.2329	0.132273	0.124598	0.051425	0.047893	0.015762	0.01503
	581.002	0.293286	0.298708	0.204397	0.208368	0.093168	0.093812	0.03992	0.042066	0.018193	0.016951					504.803	0.357965	0.367456	0.232427	0.232208	0.132059	0.124228	0.051552	0.047751	0.015576	0.014986
	581.202	0.292287	0.297863	0.203731	0.207778	0.092573	0.093547	0.040021	0.041947	0.01819	0.016903					505.003	0.357331	0.366364	0.232087	0.231518	0.131487	0.123859	0.052115	0.047609	0.015272	0.014941
	581.402	0.291072	0.297021	0.202523	0.207191	0.091877	0.093282	0.03933	0.041829	0.01818	0.016855					505.203	0.356028	0.365274	0.230932	0.230829	0.130769	0.123491	0.051888	0.047467	0.014647	0.014897
	581.602	0.290033	0.296181	0.201429	0.206604	0.09116	0.093019	0.03886	0.04171	0.017813	0.016807					505.403	0.355211	0.364189	0.230351	0.230143	0.130608	0.123123	0.052086	0.047326	0.014771	0.014853
	581.802	0.289135	0.295343	0.200613	0.20602	0.091391	0.092755	0.039116	0.041592	0.018115	0.01676					505.603	0.354067	0.363106	0.229402	0.229459	0.130096	0.122757	0.051944	0.047186	0.014341	0.014808
	582.002	0.288356	0.294507	0.200284	0.205437	0.091369	0.092493	0.039425	0.041475	0.018614	0.016712					505.803	0.35317	0.362026	0.228926	0.228777	0.12986	0.122392	0.052329	0.047045	0.014172	0.014764
	582.202	0.288032	0.293674	0.199869	0.204856	0.091285	0.092231	0.039023	0.041357	0.018683	0.016665					506.003	0.353119	0.36095	0.228859	0.228097	0.129845	0.122029	0.052635	0.046905	0.014262	0.01472
	582.402	0.286805	0.292843	0.199299	0.204277	0.091084	0.091971	0.03874	0.04124	0.017882	0.016618					506.203	0.352017	0.359877	0.228296	0.227418	0.129795	0.121666	0.05244	0.046766	0.013908	0.014677
	582.602	0.285781	0.292015	0.1987	0.203699	0.090916	0.09171	0.038494	0.041124	0.017529	0.016571					506.403	0.351542	0.358807	0.228379	0.226742	0.130274	0.121304	0.05264	0.046627	0.014645	0.014633
	582.802	0.28425	0.291189	0.197783	0.203123	0.090395	0.091451	0.03775	0.041007	0.016452	0.016524					506.603	0.350573	0.35774	0.227812	0.226068	0.129884	0.120943	0.052642	0.046488	0.014566	0.01459
	583.002	0.283875	0.290365	0.197682	0.202548	0.090158	0.091192	0.037862	0.040891	0.016456	0.016477					506.803	0.349866	0.356677	0.227508	0.225396	0.129942	0.120584	0.05262	0.04635	0.015118	0.014546
	583.202	0.28318	0.289544	0.197738	0.201975	0.090411	0.090934	0.03794	0.040776	0.016321	0.016431					507.003	0.349126	0.355617	0.226754	0.224726	0.129786	0.120225	0.052216	0.046212	0.015279	0.014503
	583.402	0.282893	0.288725	0.197507	0.201404	0.091033	0.090677	0.038693	0.04066	0.016397	0.016384					507.203	0.347539	0.354559	0.225797	0.224058	0.12941	0.119868	0.052113	0.046075	0.01529	0.01446
	583.602	0.281975	0.287908	0.196541	0.200834	0.090792	0.090421	0.038242	0.040545	0.016253	0.016338					507.403	0.345962	0.353505	0.224808	0.223392	0.128643	0.119512	0.051657	0.045938	0.015403	0.014417
	583.802	0.280738	0.287094	0.195967	0.200266	0.090614	0.090165	0.038342	0.040431	0.016067	0.016292					507.603	0.344542	0.352454	0.223503	0.222728	0.128	0.119156	0.051387	0.045801	0.015634	0.014374
	584.002	0.280031	0.286282	0.195198	0.199699	0.09021	0.08991	0.038552	0.040316	0.016352	0.016245					507.803	0.343841	0.351407	0.222765	0.222066	0.127947	0.118802	0.051315	0.045665	0.015826	0.014331
	584.202	0.279358	0.285472	0.194311	0.199135	0.089944	0.089655	0.038536	0.040202	0.016285	0.016199					508.003	0.342638	0.350362	0.22194	0.221405	0.127785	0.118449	0.050877	0.045529	0.015467	0.014289
	584.402	0.278211	0.284664	0.193448	0.198571	0.089526	0.089402	0.038438	0.040089	0.016357	0.016154					508.203	0.342062	0.34932	0.22134	0.220747	0.127912	0.118097	0.05126	0.045394	0.015684	0.014246
	584.602	0.277318	0.283859	0.192877	0.19801	0.089036	0.089149	0.038235	0.039975	0.016377	0.016108					508.403	0.34124	0.348282	0.220622	0.220091	0.12728	0.117746	0.050783	0.045259	0.015599	0.014204
	584.802	0.277177	0.283056	0.192295	0.197449	0.088694	0.088897	0.038073	0.039862	0.016462	0.016062					508.603	0.340302	0.347246	0.220016	0.219437	0.126755	0.117396	0.050632	0.045125	0.0156	0.014162
	585.002	0.276464	0.282256	0.191694	0.196891	0.088145	0.088645	0.038112	0.039749	0.016142	0.016017					508.803	0.339841	0.346214	0.219722	0.218784	0.126478	0.117047	0.05075	0.04499	0.015208	0.014119
	585.202	0.276244	0.281457	0.191609	0.196334	0.088378	0.088395	0.038532	0.039637	0.016442	0.015972					509.003	0.338617	0.345185	0.21916	0.218134	0.125793	0.116699	0.050515	0.044857	0.014714	0.014078
	585.402	0.275511	0.280661	0.190486	0.195779	0.08776	0.088145	0.038234	0.039525	0.016377	0.015926					509.203	0.337775	0.344159	0.218073	0.217485	0.125237	0.116352	0.050095	0.044723	0.013994	0.014036
	585.602	0.27457	0.279867	0.189747	0.195225	0.087092	0.087895	0.038039	0.039413	0.016408	0.015881					509.403	0.33736	0.343135	0.217598	0.216839	0.124935	0.116006	0.0498	0.04459	0.014253	0.013994
	585.802	0.274097	0.279075	0.189776	0.194673	0.087025	0.087647	0.037627	0.039301	0.017049	0.015836					509.603	0.336171	0.342115	0.216686	0.216194	0.12431	0.115661	0.049321	0.044458	0.013762	0.013952
	586.002	0.273715	0.278286	0.189419	0.194122	0.086662	0.087399	0.037277	0.03919	0.016946	0.015792					509.803	0.335787	0.341098	0.216332	0.215551	0.123675	0.115317	0.049438	0.044326	0.013266	0.013911
	586.202	0.27285	0.277499	0.188445	0.193573	0.086302	0.087151	0.03642	0.039079	0.016244	0.015747					510.003	0.334504	0.340084	0.21543	0.214911	0.122711	0.114974	0.049043	0.044194	0.013043	0.01387
	586.402	0.271486	0.276714	0.188024	0.193025	0.085995	0.086905	0.036087	0.038969	0.015756	0.015702					510.203	0.332812	0.339073	0.214718	0.214272	0.121534	0.114632	0.048404	0.044063	0.0126	0.013828
	586.602	0.270606	0.275931	0.187481	0.192479	0.085646	0.086659	0.03576	0.038859	0.015482	0.015658					510.403	0.331599	0.338065	0.21388	0.213635	0.120693	0.114292	0.048174	0.043932	0.012387	0.013787
	586.802	0.269684	0.275151	0.187284	0.191935	0.085837	0.086414	0.035853	0.038749	0.014901	0.015614					510.603	0.331075	0.33706	0.213769	0.213	0.120706	0.113952	0.048398	0.043801	0.012662	0.013746
	587.002	0.269494	0.274372	0.187187	0.191392	0.086003	0.086169	0.036126	0.038639	0.015387	0.01557					510.803	0.330214	0.336058	0.213257	0.212366	0.120724	0.113613	0.048302	0.043671	0.012702	0.013705
	587.202	0.269043	0.273596	0.18682	0.19085	0.085527	0.085926	0.036367	0.03853	0.015026	0.015526					511.003	0.329177	0.335059	0.212822	0.211735	0.120267	0.113275	0.048205	0.043541	0.012965	0.013665
	587.402	0.268611	0.272822	0.186887	0.190311	0.085589	0.085683	0.036977	0.038421	0.015545	0.015482					511.203	0.327635	0.334063	0.212284	0.211106	0.120127	0.112939	0.048009	0.043411	0.012871	0.013624
	587.602	0.267619	0.27205	0.186167	0.189772	0.085079	0.08544	0.036338	0.038312	0.015628	0.015438					511.403	0.326642	0.33307	0.211996	0.210478	0.120082	0.112603	0.048054	0.043282	0.013338	0.013583
	587.802	0.266814	0.271281	0.185846	0.189235	0.084732	0.085199	0.036093	0.038204	0.015567	0.015394					511.603	0.325074	0.33208	0.210912	0.209852	0.119716	0.112268	0.047718	0.043154	0.013176	0.013543
	588.002	0.265763	0.270514	0.185081	0.1887	0.084479	0.084958	0.036072	0.038096	0.015879	0.015351					511.803	0.323742	0.331092	0.210605	0.209228	0.119827	0.111934	0.047349	0.043025	0.012751	0.013503
	588.202	0.265042	0.269748	0.18458	0.188166	0.084475	0.084717	0.036046	0.037988	0.015724	0.015307					512.003	0.32243	0.330108	0.210214	0.208606	0.119548	0.111602	0.046578	0.042898	0.012666	0.013463
	588.402	0.264068	0.268985	0.183781	0.187634	0.084072	0.084478	0.035633	0.03788	0.015583	0.015264					512.203	0.321688	0.329127	0.209697	0.207986	0.119434	0.11127	0.046637	0.04277	0.013422	0.013423
	588.602	0.263745	0.268224	0.183518	0.187103	0.083925	0.084239	0.03578	0.037773	0.015749	0.015221					512.403	0.320209	0.328148	0.209185	0.207368	0.118748	0.110939	0.045663	0.042643	0.013402	0.013383
	588.802	0.263182	0.267466	0.182943	0.186574	0.083799	0.084	0.035815	0.037666	0.015161	0.015178					512.603	0.319238	0.327173	0.208356	0.206751	0.118452	0.110609	0.045848	0.042516	0.01359	0.013343
	589.002	0.262654	0.266709	0.182356	0.186046	0.084012	0.083763	0.036018	0.03756	0.015231	0.015135					512.803	0.318406	0.3262	0.207354	0.206137	0.117988	0.11028	0.045274	0.04239	0.01361	0.013303
	589.202	0.261874	0.265955	0.181913	0.18552	0.084017	0.083526	0.036037	0.037454	0.015495	0.015092					513.003	0.317081	0.32523	0.206536	0.205524	0.117344	0.109953	0.045166	0.042264	0.013802	0.013264
	589.402	0.260935	0.265202	0.181431	0.184995	0.083425	0.08329	0.035429	0.037348	0.015104	0.015049					513.203	0.316604	0.324263	0.205946	0.204913	0.117342	0.109626	0.045094	0.042138	0.014043	0.013224
	589.602	0.259884	0.264452	0.180993	0.184472	0.082892	0.083054	0.034915	0.037242	0.014912	0.015007					513.403	0.315763	0.323299	0.204934	0.204304	0.116978	0.1093	0.044498	0.042013	0.01407	0.013185
	589.802	0.259489	0.263704	0.180986	0.18395	0.082811	0.082819	0.034935	0.037137	0.015081	0.014964					513.603	0.315121	0.322338	0.204442	0.203696	0.116707	0.108975	0.044606	0.041888	0.014044	0.013146
	590.002	0.258494	0.262958	0.180397	0.18343	0.082977	0.082585	0.034951	0.037032	0.015114	0.014922					513.803	0.31447	0.32138	0.203802	0.203091	0.115927	0.108651	0.044962	0.041763	0.013634	0.013107
	590.202	0.257638	0.262214	0.179975	0.182911	0.083095	0.082351	0.034872	0.036927	0.015077	0.01488					514.003	0.313357	0.320424	0.202678	0.202487	0.115256	0.108328	0.044966	0.041639	0.013553	0.013068
	590.402	0.256939	0.261473	0.17953	0.182393	0.083304	0.082118	0.035136	0.036822	0.014942	0.014838					514.203	0.313011	0.319472	0.201985	0.201885	0.114627	0.108006	0.04476	0.041515	0.01291	0.013029
	590.602	0.255933	0.260733	0.178779	0.181878	0.083001	0.081886	0.035036	0.036718	0.01469	0.014796					514.403	0.312263	0.318522	0.200862	0.201285	0.114379	0.107685	0.044897	0.041392	0.01212	0.01299
	590.802	0.255115	0.259995	0.17846	0.181363	0.082675	0.081654	0.03539	0.036614	0.014573	0.014754					514.603	0.312004	0.317575	0.200572	0.200686	0.114504	0.107365	0.045102	0.041269	0.01225	0.012952
	591.002	0.254774	0.25926	0.178127	0.18085	0.081862	0.081423	0.035285	0.036511	0.015083	0.014712					514.803	0.311206	0.316631	0.200233	0.20009	0.113718	0.107045	0.045144	0.041146	0.011586	0.012913
	591.202	0.25425	0.258527	0.177623	0.180338	0.081543	0.081193	0.035282	0.036408	0.01492	0.01467					515.003	0.310986	0.31569	0.200198	0.199495	0.113497	0.106727	0.045111	0.041024	0.011776	0.012875
	591.402	0.253913	0.257795	0.177609	0.179828	0.08184	0.080963	0.035289	0.036305	0.015474	0.014629					515.203	0.310453	0.314751	0.199854	0.198902	0.113701	0.10641	0.045318	0.040902	0.011687	0.012836
	591.602	0.253448	0.257066	0.17707	0.17932	0.081325	0.080734	0.034783	0.036202	0.01506	0.014588					515.403	0.309788	0.313815	0.19915	0.198311	0.113505	0.106093	0.045562	0.04078	0.011887	0.012798
	591.802	0.252575	0.256339	0.176228	0.178812	0.080796	0.080506	0.034297	0.0361	0.014474	0.014546					515.603	0.308555	0.312883	0.198082	0.197721	0.113205	0.105778	0.045055	0.040659	0.011235	0.01276
	592.002	0.251804	0.255614	0.175182	0.178307	0.080569	0.080278	0.034235	0.035997	0.014196	0.014505					515.803	0.307997	0.311952	0.197726	0.197133	0.113068	0.105464	0.044799	0.040538	0.011127	0.012722
	592.202	0.251374	0.254891	0.174291	0.177802	0.08023	0.080051	0.034057	0.035896	0.013521	0.014464					516.003	0.306788	0.311025	0.197318	0.196547	0.112608	0.10515	0.044391	0.040418	0.011209	0.012684
	592.402	0.250832	0.25417	0.173882	0.177299	0.079548	0.079825	0.033529	0.035794	0.013315	0.014423					516.203	0.306215	0.3101	0.196783	0.195963	0.112489	0.104837	0.044569	0.040298	0.011628	0.012647
	592.602	0.250499	0.253451	0.173394	0.176798	0.079629	0.079599	0.033464	0.035693	0.013009	0.014382					516.403	0.305161	0.309178	0.19668	0.19538	0.112597	0.104526	0.044156	0.040178	0.011409	0.012609
	592.802	0.249981	0.252734	0.173021	0.176298	0.079172	0.079374	0.033346	0.035592	0.012758	0.014342					516.603	0.304352	0.308259	0.195907	0.194799	0.112394	0.104215	0.044445	0.040058	0.011305	0.012572
	593.002	0.24918	0.252019	0.172199	0.175799	0.078914	0.079149	0.032809	0.035491	0.013138	0.014301					516.803	0.303307	0.307343	0.195274	0.19422	0.111595	0.103905	0.043736	0.039939	0.011295	0.012534
	593.202	0.248274	0.251306	0.172059	0.175302	0.07851	0.078925	0.032644	0.035391	0.013183	0.014261					517.003	0.302098	0.306429	0.195141	0.193643	0.111706	0.103596	0.044001	0.03982	0.011419	0.012497
	593.402	0.247596	0.250595	0.17225	0.174806	0.078366	0.078702	0.032675	0.035291	0.013107	0.01422					517.203	0.300971	0.305518	0.194913	0.193067	0.111855	0.103288	0.043626	0.039702	0.011535	0.01246
	593.602	0.24709	0.249886	0.172235	0.174311	0.078567	0.078479	0.033239	0.035191	0.013735	0.01418					517.403	0.300209	0.30461	0.19462	0.192493	0.111797	0.102981	0.043186	0.039584	0.011315	0.012423
	593.802	0.246297	0.249179	0.172122	0.173818	0.078419	0.078257	0.033464	0.035091	0.014253	0.01414					517.603	0.299346	0.303704	0.19485	0.191921	0.112183	0.102675	0.043215	0.039466	0.011607	0.012386
	594.002	0.245642	0.248475	0.171779	0.173327	0.078211	0.078036	0.033354	0.034992	0.014393	0.0141					517.803	0.297942	0.302801	0.194077	0.19135	0.111361	0.10237	0.043037	0.039349	0.010945	0.012349
	594.202	0.244702	0.247772	0.171338	0.172836	0.077876	0.077815	0.033652	0.034893	0.014788	0.01406					518.003	0.296505	0.301901	0.193478	0.190782	0.111276	0.102066	0.04285	0.039232	0.010528	0.012312
	594.402	0.244247	0.247071	0.170704	0.172347	0.077616	0.077595	0.033909	0.034794	0.015049	0.01402					518.203	0.295707	0.301004	0.193131	0.190214	0.110983	0.101762	0.042473	0.039115	0.010356	0.012276
	594.602	0.243301	0.246372	0.170703	0.17186	0.077194	0.077376	0.033916	0.034696	0.015433	0.013981					518.403	0.294254	0.300109	0.192548	0.189649	0.110569	0.10146	0.042218	0.038999	0.010351	0.012239
	594.802	0.243084	0.245675	0.17072	0.171374	0.07686	0.077157	0.034362	0.034598	0.015903	0.013941					518.603	0.293231	0.299217	0.191929	0.189085	0.110248	0.101158	0.042008	0.038883	0.010852	0.012203
	595.002	0.2428	0.24498	0.170216	0.170889	0.076691	0.076939	0.034298	0.0345	0.016072	0.013902					518.803	0.292462	0.298327	0.192018	0.188523	0.109788	0.100857	0.042139	0.038768	0.011223	0.012167
	595.202	0.242073	0.244287	0.169643	0.170406	0.076909	0.076721	0.034392	0.034402	0.015694	0.013862					519.003	0.292248	0.29744	0.191879	0.187963	0.109823	0.100557	0.042297	0.038652	0.01184	0.01213
	595.402	0.241555	0.243596	0.169732	0.169923	0.077085	0.076504	0.034544	0.034305	0.015921	0.013823					519.203	0.291492	0.296556	0.191169	0.187404	0.10977	0.100258	0.042405	0.038537	0.011932	0.012094
	595.602	0.240801	0.242907	0.169473	0.169443	0.076505	0.076288	0.034352	0.034208	0.015507	0.013784					519.403	0.290944	0.295674	0.190523	0.186847	0.109474	0.09996	0.042214	0.038423	0.012096	0.012058
	595.802	0.23995	0.24222	0.168604	0.168964	0.076404	0.076072	0.033968	0.034111	0.015148	0.013745					519.603	0.290256	0.294795	0.190225	0.186291	0.109389	0.099663	0.042377	0.038309	0.012373	0.012023
	596.002	0.239336	0.241535	0.168246	0.168486	0.076402	0.075857	0.033801	0.034015	0.015198	0.013706					519.803	0.289549	0.293919	0.189742	0.185737	0.109098	0.099367	0.042256	0.038195	0.012148	0.011987
	596.202	0.238421	0.240851	0.168006	0.168009	0.076419	0.075642	0.034	0.033918	0.015127	0.013667					520.003	0.288489	0.293045	0.189094	0.185185	0.108666	0.099072	0.041968	0.038081	0.011918	0.011951
	596.402	0.237776	0.24017	0.168076	0.167534	0.076432	0.075428	0.034249	0.033823	0.015464	0.013629					520.203	0.288136	0.292174	0.189031	0.184635	0.108375	0.098777	0.042074	0.037968	0.011907	0.011916
	596.602	0.237236	0.239491	0.16762	0.16706	0.076832	0.075215	0.033856	0.033727	0.015653	0.01359					520.403	0.287296	0.291305	0.188334	0.184086	0.108205	0.098483	0.041921	0.037855	0.011448	0.01188
	596.802	0.236461	0.238813	0.166846	0.166587	0.07665	0.075002	0.033548	0.033631	0.01578	0.013552					520.603	0.28648	0.290439	0.187321	0.183538	0.107401	0.098191	0.041681	0.037743	0.010576	0.011845
	597.002	0.2359	0.238138	0.166105	0.166116	0.076642	0.07479	0.032953	0.033536	0.015877	0.013513					520.803	0.285749	0.289576	0.186636	0.182993	0.106476	0.097899	0.041257	0.03763	0.010525	0.01181
	597.202	0.235733	0.237464	0.166013	0.165646	0.076962	0.074578	0.033007	0.033441	0.016244	0.013475					521.003	0.284836	0.288715	0.185797	0.182449	0.106036	0.097608	0.040579	0.037518	0.009948	0.011775
	597.402	0.235301	0.236792	0.16579	0.165178	0.077154	0.074367	0.033438	0.033347	0.016541	0.013437					521.203	0.283828	0.287857	0.184607	0.181906	0.105149	0.097317	0.039749	0.037407	0.009455	0.01174
	597.602	0.234785	0.236123	0.165073	0.16471	0.076793	0.074157	0.033242	0.033253	0.016961	0.013399					521.403	0.283301	0.287001	0.183783	0.181366	0.104616	0.097028	0.039468	0.037296	0.008778	0.011705
	597.802	0.234306	0.235455	0.16437	0.164244	0.076216	0.073947	0.032827	0.033158	0.016852	0.013361					521.603	0.282413	0.286148	0.182741	0.180826	0.104003	0.09674	0.039392	0.037185	0.008541	0.01167
	598.002	0.233832	0.234789	0.163668	0.16378	0.075803	0.073738	0.032393	0.033065	0.01634	0.013323					521.803	0.281937	0.285297	0.181944	0.180289	0.10334	0.096452	0.039142	0.037074	0.008333	0.011635
	598.202	0.233253	0.234125	0.1629	0.163317	0.07575	0.073529	0.032797	0.032971	0.016871	0.013286					522.003	0.281235	0.284449	0.181681	0.179753	0.103538	0.096165	0.039068	0.036964	0.008669	0.011601
	598.402	0.233208	0.233462	0.161965	0.162855	0.075334	0.073321	0.032805	0.032878	0.016356	0.013248					522.203	0.280683	0.283603	0.181065	0.179218	0.103208	0.095879	0.039012	0.036854	0.009169	0.011566
	598.602	0.232627	0.232802	0.161825	0.162394	0.075045	0.073114	0.032699	0.032785	0.016101	0.013211					522.403	0.279533	0.28276	0.180528	0.178686	0.103017	0.095594	0.038781	0.036745	0.009472	0.011532
	598.802	0.232377	0.232143	0.161282	0.161934	0.074823	0.072907	0.032869	0.032692	0.016036	0.013173					522.603	0.27881	0.281919	0.180011	0.178154	0.103092	0.09531	0.039234	0.036635	0.009967	0.011497
	599.002	0.231501	0.231487	0.160174	0.161476	0.074248	0.072701	0.032518	0.0326	0.015265	0.013136					522.803	0.278641	0.281081	0.179994	0.177625	0.103431	0.095027	0.039775	0.036526	0.010676	0.011463
	599.202	0.230805	0.230832	0.159932	0.16102	0.074054	0.072495	0.032495	0.032507	0.015239	0.013099					523.003	0.278274	0.280246	0.179799	0.177097	0.103959	0.094744	0.040319	0.036418	0.011065	0.011429
	599.402	0.230252	0.230179	0.159361	0.160564	0.073346	0.07229	0.031706	0.032415	0.015195	0.013062					523.203	0.277675	0.279413	0.179879	0.17657	0.104353	0.094463	0.040492	0.03631	0.011538	0.011395
	599.602	0.229567	0.229528	0.158904	0.16011	0.072563	0.072086	0.031495	0.032324	0.014758	0.013025					523.403	0.277066	0.278582	0.179571	0.176045	0.104367	0.094182	0.040737	0.036202	0.012086	0.011361
	599.802	0.229218	0.228879	0.158618	0.159657	0.072307	0.071882	0.031222	0.032232	0.014516	0.012988					523.603	0.276266	0.277754	0.179667	0.175522	0.104141	0.093902	0.041122	0.036094	0.012352	0.011328
	600.002	0.228712	0.228231	0.158671	0.159205	0.072349	0.071678	0.031734	0.032141	0.014939	0.012951					523.803	0.275527	0.276928	0.179424	0.175	0.104253	0.093623	0.040727	0.035987	0.012154	0.011294
	600.202	0.227988	0.227586	0.158757	0.158755	0.072167	0.071476	0.031827	0.03205	0.014985	0.012915					524.003	0.274924	0.276105	0.179555	0.17448	0.104107	0.093344	0.040769	0.03588	0.012109	0.01126
	600.402	0.227234	0.226942	0.158379	0.158306	0.071689	0.071273	0.031149	0.03196	0.01463	0.012878					524.203	0.274305	0.275284	0.179434	0.173961	0.104021	0.093067	0.040724	0.035773	0.0118	0.011227
	600.602	0.226881	0.2263	0.157585	0.157858	0.071301	0.071072	0.030157	0.031869	0.014257	0.012842					524.403	0.27376	0.274465	0.178378	0.173444	0.103532	0.09279	0.040121	0.035667	0.01109	0.011193
	600.802	0.226373	0.22566	0.156861	0.157412	0.071259	0.070871	0.029746	0.031779	0.014246	0.012805					524.603	0.272983	0.273649	0.177495	0.172928	0.103307	0.092514	0.039873	0.035561	0.010312	0.01116
	601.002	0.225871	0.225021	0.156746	0.156966	0.070673	0.07067	0.029296	0.031689	0.01414	0.012769					524.803	0.272097	0.272836	0.176597	0.172414	0.102421	0.092239	0.03903	0.035455	0.009854	0.011127
	601.202	0.225101	0.224385	0.156382	0.156522	0.070423	0.07047	0.02895	0.031599	0.014399	0.012733					525.003	0.27118	0.272025	0.175552	0.171902	0.101654	0.091965	0.038207	0.03535	0.008713	0.011094
	601.402	0.22394	0.22375	0.155689	0.15608	0.069862	0.070271	0.028969	0.03151	0.0142	0.012697					525.203	0.27074	0.271216	0.174986	0.171391	0.101203	0.091692	0.03788	0.035245	0.008374	0.011061
	601.602	0.222886	0.223117	0.154956	0.155638	0.06946	0.070072	0.02825	0.031421	0.01368	0.012661					525.403	0.270427	0.27041	0.17446	0.170881	0.100979	0.091419	0.037827	0.03514	0.008043	0.011028
	601.802	0.222524	0.222486	0.154763	0.155198	0.069671	0.069874	0.028271	0.031332	0.013654	0.012625					525.603	0.270138	0.269606	0.173845	0.170373	0.10041	0.091147	0.03769	0.035035	0.00822	0.010995
	602.002	0.221643	0.221857	0.154052	0.154759	0.069599	0.069676	0.028037	0.031243	0.013278	0.01259					525.803	0.269284	0.268804	0.173887	0.169867	0.099901	0.090876	0.037289	0.034931	0.008352	0.010963
	602.202	0.221136	0.221229	0.153075	0.154321	0.069719	0.069479	0.028285	0.031155	0.013436	0.012554					526.003	0.268443	0.268005	0.17339	0.169362	0.099858	0.090606	0.037082	0.034827	0.008555	0.01093
	602.402	0.220061	0.220603	0.152055	0.153885	0.069208	0.069283	0.028214	0.031067	0.012678	0.012518					526.203	0.267508	0.267209	0.172699	0.168858	0.099421	0.090337	0.037206	0.034724	0.008276	0.010897
	602.602	0.219244	0.219979	0.151846	0.153449	0.069447	0.069087	0.0281	0.030979	0.012897	0.012483					526.403	0.26669	0.266414	0.172152	0.168356	0.09937	0.090068	0.037194	0.034621	0.008175	0.010865
	602.802	0.218452	0.219357	0.151274	0.153015	0.069495	0.068891	0.028098	0.030891	0.01276	0.012448					526.603	0.265954	0.265622	0.171414	0.167856	0.099362	0.0898	0.037736	0.034518	0.008784	0.010833
	603.002	0.2175	0.218737	0.150599	0.152582	0.06887	0.068697	0.027649	0.030804	0.012455	0.012412					526.803	0.265521	0.264832	0.170989	0.167357	0.099622	0.089534	0.037852	0.034415	0.009421	0.010801
	603.202	0.217261	0.218118	0.150505	0.152151	0.068779	0.068502	0.027713	0.030717	0.012707	0.012377					527.003	0.264266	0.264045	0.170717	0.166859	0.098755	0.089267	0.037819	0.034313	0.009606	0.010768
	603.402	0.216765	0.217501	0.150078	0.15172	0.068341	0.068308	0.027313	0.03063	0.012244	0.012342					527.203	0.263211	0.26326	0.170631	0.166363	0.098082	0.089002	0.037759	0.034211	0.009634	0.010736
	603.602	0.216227	0.216886	0.15012	0.151291	0.068776	0.068115	0.027808	0.030543	0.012407	0.012307					527.403	0.262357	0.262478	0.170111	0.165868	0.09804	0.088737	0.037964	0.034109	0.00998	0.010705
	603.802	0.216173	0.216272	0.150157	0.150863	0.069233	0.067923	0.027753	0.030457	0.012631	0.012273					527.603	0.262106	0.261697	0.170366	0.165375	0.098273	0.088474	0.038497	0.034008	0.010293	0.010673
	604.002	0.216024	0.21566	0.149789	0.150437	0.069424	0.06773	0.027964	0.030371	0.013078	0.012238					527.803	0.261314	0.260919	0.170252	0.164884	0.098525	0.088211	0.03871	0.033906	0.010412	0.010641
	604.202	0.215349	0.21505	0.149266	0.150011	0.069151	0.067539	0.027573	0.030285	0.013347	0.012203					528.003	0.260929	0.260143	0.17008	0.164393	0.098693	0.087948	0.039017	0.033806	0.010382	0.010609
	604.402	0.214477	0.214442	0.148614	0.149587	0.06929	0.067348	0.026996	0.030199	0.012975	0.012169					528.203	0.26023	0.25937	0.169295	0.163905	0.098532	0.087687	0.038909	0.033705	0.010646	0.010578
	604.602	0.214182	0.213835	0.148482	0.149163	0.068956	0.067157	0.027183	0.030114	0.013121	0.012134					528.403	0.259283	0.258599	0.168552	0.163417	0.097992	0.087426	0.038571	0.033605	0.010067	0.010546
	604.802	0.214035	0.21323	0.148503	0.148742	0.068902	0.066967	0.027346	0.030029	0.013356	0.0121					528.603	0.258081	0.25783	0.168063	0.162932	0.097882	0.087166	0.038486	0.033505	0.010012	0.010515
	605.002	0.213767	0.212627	0.148383	0.148321	0.068358	0.066778	0.027437	0.029944	0.013349	0.012066					528.803	0.257074	0.257064	0.167509	0.162447	0.097437	0.086907	0.038141	0.033405	0.009803	0.010484
	605.202	0.213341	0.212026	0.14804	0.147901	0.06835	0.066589	0.027744	0.029859	0.013329	0.012032					529.003	0.25627	0.2563	0.167045	0.161964	0.097014	0.086649	0.038069	0.033306	0.009298	0.010453
	605.402	0.21274	0.211426	0.147943	0.147483	0.06807	0.066401	0.028199	0.029775	0.013175	0.011998					529.203	0.255507	0.255538	0.166784	0.161483	0.09693	0.086391	0.038492	0.033207	0.00958	0.010421
	605.602	0.212431	0.210828	0.147774	0.147066	0.068316	0.066213	0.028499	0.02969	0.013285	0.011964					529.403	0.254927	0.254778	0.166264	0.161003	0.096874	0.086134	0.038503	0.033108	0.009559	0.01039
	605.802	0.212791	0.210232	0.147623	0.14665	0.068337	0.066025	0.029463	0.029606	0.013783	0.01193					529.603	0.25398	0.25402	0.165667	0.160524	0.096116	0.085878	0.038081	0.03301	0.009544	0.01036
	606.002	0.212407	0.209637	0.146778	0.146235	0.067901	0.065839	0.029303	0.029523	0.013705	0.011896					529.803	0.252408	0.253265	0.165181	0.160047	0.09572	0.085623	0.037501	0.032912	0.009124	0.010329
	606.202	0.211908	0.209044	0.146068	0.145821	0.067656	0.065652	0.029552	0.029439	0.013472	0.011862					530.003	0.252128	0.252512	0.16462	0.159571	0.095632	0.085368	0.037642	0.032814	0.008922	0.010298
	606.402	0.211148	0.208453	0.145347	0.145409	0.067251	0.065467	0.029212	0.029356	0.013326	0.011829					530.203	0.251313	0.251762	0.164194	0.159097	0.095018	0.085115	0.037791	0.032716	0.008694	0.010267
	606.602	0.210973	0.207863	0.145068	0.144997	0.06709	0.065282	0.028982	0.029273	0.013756	0.011795					530.403	0.250916	0.251013	0.16362	0.158624	0.094942	0.084862	0.037923	0.032619	0.009018	0.010237
	606.802	0.210493	0.207275	0.145019	0.144587	0.066756	0.065097	0.028962	0.02919	0.013537	0.011762					530.603	0.249859	0.250267	0.162874	0.158152	0.094246	0.084609	0.037539	0.032522	0.009218	0.010207
	607.002	0.210191	0.206689	0.14476	0.144178	0.066381	0.064913	0.028856	0.029107	0.013957	0.011729					530.803	0.249476	0.249523	0.162226	0.157682	0.093704	0.084358	0.036978	0.032425	0.00918	0.010176
	607.202	0.209743	0.206104	0.14417	0.14377	0.065873	0.064729	0.028392	0.029025	0.013552	0.011696					531.003	0.248361	0.248781	0.161589	0.157213	0.092983	0.084107	0.036776	0.032329	0.008916	0.010146
	607.402	0.20877	0.205521	0.143664	0.143364	0.065798	0.064546	0.028028	0.028943	0.013772	0.011663					531.203	0.248078	0.248042	0.161479	0.156746	0.093126	0.083857	0.036858	0.032233	0.008961	0.010116
	607.602	0.208002	0.20494	0.14314	0.142958	0.066019	0.064363	0.027547	0.028861	0.013892	0.01163					531.403	0.24802	0.247304	0.16133	0.15628	0.093903	0.083608	0.036991	0.032137	0.009183	0.010086
	607.802	0.207597	0.20436	0.142371	0.142554	0.065661	0.064181	0.026894	0.028779	0.013952	0.011597					531.603	0.24794	0.246569	0.16119	0.155815	0.094293	0.083359	0.037111	0.032042	0.009726	0.010056
	608.002	0.206896	0.203782	0.141617	0.142151	0.065074	0.064	0.026488	0.028698	0.01389	0.011564					531.803	0.247619	0.245836	0.161143	0.155352	0.094645	0.083111	0.03708	0.031946	0.010274	0.010026
	608.202	0.206002	0.203205	0.141204	0.141748	0.064552	0.063819	0.026099	0.028617	0.013964	0.011531					532.003	0.247121	0.245105	0.160671	0.15489	0.094495	0.082864	0.036732	0.031851	0.010253	0.009996
	608.402	0.205416	0.202631	0.141396	0.141347	0.064905	0.063638	0.026105	0.028536	0.013862	0.011499					532.203	0.246129	0.244376	0.159737	0.15443	0.094117	0.082618	0.036333	0.031757	0.010414	0.009966
	608.602	0.204977	0.202057	0.14097	0.140948	0.064424	0.063458	0.026232	0.028455	0.013825	0.011466					532.403	0.244783	0.24365	0.158887	0.153971	0.093614	0.082372	0.036014	0.031662	0.009783	0.009937
	608.802	0.204505	0.201486	0.140001	0.140549	0.06392	0.063279	0.025472	0.028375	0.013066	0.011434					532.603	0.243981	0.242925	0.157953	0.153513	0.09326	0.082127	0.035893	0.031568	0.0098	0.009907
	609.002	0.203162	0.200916	0.139113	0.140151	0.063308	0.0631	0.025103	0.028294	0.012354	0.011401					532.803	0.243463	0.242203	0.157772	0.153056	0.093288	0.081883	0.035814	0.031474	0.009875	0.009878
	609.202	0.202103	0.200348	0.138787	0.139755	0.063395	0.062921	0.025536	0.028214	0.011761	0.011369					533.003	0.243086	0.241483	0.157725	0.152601	0.093155	0.08164	0.036144	0.031381	0.009825	0.009848
	609.402	0.201216	0.199781	0.13845	0.13936	0.06281	0.062743	0.02516	0.028135	0.011521	0.011337					533.203	0.242184	0.240765	0.157183	0.152148	0.092995	0.081397	0.036333	0.031287	0.009796	0.009819
	609.602	0.201078	0.199216	0.13837	0.138965	0.063001	0.062566	0.025765	0.028055	0.011521	0.011305					533.403	0.241915	0.24005	0.156747	0.151695	0.09241	0.081155	0.035757	0.031194	0.009487	0.00979
	609.802	0.200952	0.198652	0.138237	0.138572	0.062847	0.062389	0.026257	0.027976	0.011332	0.011273					533.603	0.241048	0.239336	0.156392	0.151244	0.092093	0.080914	0.035398	0.031102	0.009762	0.009761
	610.002	0.200649	0.19809	0.137749	0.13818	0.062674	0.062212	0.026114	0.027897	0.010985	0.011241					533.803	0.240481	0.238624	0.156285	0.150795	0.091713	0.080673	0.035589	0.031009	0.009771	0.009732
	610.202	0.200302	0.19753	0.137743	0.137789	0.062979	0.062036	0.026484	0.027818	0.011314	0.011209					534.003	0.240383	0.237915	0.156346	0.150347	0.091767	0.080433	0.03602	0.030917	0.010156	0.009703
	610.402	0.199653	0.196971	0.137399	0.1374	0.062562	0.061861	0.026216	0.027739	0.01111	0.011177					534.203	0.239678	0.237208	0.156162	0.1499	0.091812	0.080194	0.035927	0.030825	0.009996	0.009674
	610.602	0.199312	0.196414	0.137456	0.137011	0.062375	0.061686	0.026634	0.02766	0.011453	0.011146					534.403	0.239206	0.236503	0.155676	0.149454	0.09165	0.079956	0.035865	0.030733	0.009704	0.009645
	610.802	0.198832	0.195858	0.13778	0.136623	0.062324	0.061511	0.02698	0.027582	0.011388	0.011114					534.603	0.238293	0.235799	0.154949	0.14901	0.090921	0.079718	0.035093	0.030642	0.009265	0.009617
	611.002	0.198773	0.195304	0.137878	0.136237	0.062323	0.061337	0.027014	0.027504	0.011854	0.011083					534.803	0.237924	0.235098	0.154781	0.148567	0.091096	0.079481	0.034839	0.030551	0.009338	0.009588
	611.202	0.198221	0.194752	0.137912	0.135852	0.062361	0.061164	0.027211	0.027426	0.011921	0.011051					535.003	0.237437	0.234399	0.154652	0.148125	0.091412	0.079245	0.034815	0.03046	0.009293	0.009559
	611.402	0.197579	0.194201	0.137899	0.135467	0.062398	0.060991	0.027286	0.027349	0.012536	0.01102					535.203	0.237178	0.233703	0.154667	0.147685	0.091655	0.079009	0.034276	0.03037	0.009429	0.009531
	611.602	0.196906	0.193652	0.137787	0.135084	0.062103	0.060818	0.026947	0.027271	0.012398	0.010989					535.403	0.236398	0.233008	0.153776	0.147246	0.091491	0.078774	0.033921	0.030279	0.009322	0.009503
	611.802	0.196594	0.193104	0.137751	0.134702	0.061783	0.060646	0.026832	0.027194	0.012661	0.010958					535.603	0.235524	0.232315	0.153062	0.146808	0.090911	0.07854	0.033327	0.030189	0.009697	0.009474
	612.002	0.196651	0.192558	0.138107	0.134321	0.062041	0.060475	0.026984	0.027117	0.01302	0.010927					535.803	0.234988	0.231624	0.152925	0.146371	0.090934	0.078307	0.03362	0.0301	0.010171	0.009446
	612.202	0.196074	0.192013	0.137643	0.133941	0.062077	0.060304	0.027056	0.027041	0.013418	0.010896					536.003	0.2338	0.230936	0.151885	0.145936	0.09054	0.078074	0.033627	0.03001	0.009621	0.009418
	612.402	0.195325	0.19147	0.13747	0.133562	0.062515	0.060133	0.027081	0.026964	0.013621	0.010865					536.203	0.233247	0.230249	0.151403	0.145502	0.090243	0.077842	0.033553	0.029921	0.009945	0.00939
	612.602	0.194213	0.190928	0.136149	0.133184	0.062088	0.059963	0.026304	0.026888	0.013249	0.010834					536.403	0.232493	0.229565	0.150683	0.14507	0.089446	0.07761	0.033264	0.029832	0.009726	0.009362
	612.802	0.193407	0.190388	0.135597	0.132808	0.061694	0.059793	0.025745	0.026812	0.012719	0.010804					536.603	0.232103	0.228882	0.15035	0.144638	0.088992	0.07738	0.033095	0.029743	0.01005	0.009334
	613.002	0.192811	0.18985	0.135335	0.132432	0.061788	0.059624	0.025853	0.026736	0.013011	0.010773					536.803	0.231879	0.228202	0.150674	0.144208	0.089191	0.07715	0.033496	0.029655	0.011064	0.009307
	613.202	0.192338	0.189313	0.13523	0.132057	0.062135	0.059456	0.026095	0.02666	0.013354	0.010743					537.003	0.231661	0.227524	0.150331	0.14378	0.088685	0.07692	0.034188	0.029567	0.011424	0.009279
	613.402	0.191709	0.188777	0.134952	0.131684	0.061755	0.059287	0.025672	0.026585	0.013248	0.010712					537.203	0.231016	0.226847	0.150036	0.143352	0.088059	0.076692	0.03403	0.029479	0.011402	0.009251
	613.602	0.191371	0.188243	0.134928	0.131311	0.062076	0.05912	0.025777	0.02651	0.013174	0.010682					537.403	0.230767	0.226173	0.149412	0.142926	0.087275	0.076464	0.033672	0.029391	0.011808	0.009224
	613.802	0.190572	0.187711	0.134535	0.13094	0.061957	0.058952	0.025327	0.026435	0.013136	0.010652					537.603	0.230369	0.2255	0.149308	0.142501	0.08741	0.076236	0.033643	0.029304	0.012002	0.009196
	614.002	0.189582	0.18718	0.13373	0.130569	0.061455	0.058786	0.02485	0.02636	0.012928	0.010622					537.803	0.229486	0.22483	0.149015	0.142078	0.086674	0.07601	0.033443	0.029217	0.011176	0.009169
	614.202	0.188776	0.18665	0.13318	0.1302	0.060773	0.058619	0.024489	0.026285	0.013109	0.010592					538.003	0.22823	0.224162	0.148435	0.141655	0.086513	0.075784	0.032892	0.02913	0.010495	0.009142
	614.402	0.188491	0.186122	0.132982	0.129832	0.060121	0.058454	0.024289	0.026211	0.013037	0.010562					538.203	0.227481	0.223495	0.147735	0.141234	0.085951	0.075558	0.032426	0.029043	0.009567	0.009115
	614.602	0.187835	0.185596	0.132662	0.129465	0.059785	0.058288	0.024102	0.026137	0.013092	0.010532					538.403	0.226674	0.222831	0.147109	0.140814	0.085308	0.075334	0.031995	0.028957	0.008734	0.009088
	614.802	0.187351	0.185071	0.13233	0.129098	0.059283	0.058123	0.023975	0.026063	0.012505	0.010502					538.603	0.226	0.222168	0.146797	0.140396	0.085244	0.07511	0.031573	0.028871	0.008367	0.009061
	615.002	0.187268	0.184547	0.131857	0.128733	0.059009	0.057959	0.023631	0.025989	0.012374	0.010472					538.803	0.225384	0.221508	0.146389	0.139978	0.085545	0.074886	0.031438	0.028785	0.008079	0.009034
	615.202	0.186269	0.184025	0.131205	0.128369	0.05849	0.057795	0.023291	0.025916	0.012187	0.010443					539.003	0.224919	0.220849	0.145992	0.139562	0.085411	0.074664	0.031498	0.028699	0.007816	0.009007
	615.402	0.185356	0.183505	0.130354	0.128006	0.057736	0.057632	0.022897	0.025842	0.011709	0.010413					539.203	0.223736	0.220193	0.145202	0.139147	0.085028	0.074442	0.031081	0.028614	0.007427	0.00898
	615.602	0.184865	0.182985	0.130111	0.127644	0.057557	0.057469	0.023061	0.025769	0.011351	0.010384					539.403	0.222393	0.219538	0.144336	0.138734	0.084203	0.074221	0.030273	0.028529	0.006577	0.008953
	615.802	0.184291	0.182468	0.129615	0.127283	0.057267	0.057306	0.022826	0.025696	0.01128	0.010354					539.603	0.222074	0.218885	0.144021	0.138321	0.084203	0.074	0.03055	0.028444	0.00668	0.008927
	616.002	0.183965	0.181952	0.129078	0.126923	0.056767	0.057144	0.022875	0.025624	0.011287	0.010325					539.803	0.221595	0.218235	0.143826	0.13791	0.084532	0.07378	0.030965	0.02836	0.006373	0.0089
	616.202	0.182998	0.181437	0.127975	0.126564	0.05658	0.056982	0.022536	0.025551	0.01099	0.010296					540.003	0.220829	0.217586	0.143066	0.1375	0.084523	0.073561	0.030961	0.028275	0.005851	0.008874
	616.402	0.182929	0.180924	0.127712	0.126206	0.056919	0.056821	0.022875	0.025479	0.011531	0.010267					540.203	0.22021	0.216939	0.142705	0.137091	0.083735	0.073342	0.030457	0.028191	0.00551	0.008847
	616.602	0.182689	0.180412	0.12719	0.125849	0.056855	0.05666	0.022891	0.025407	0.011511	0.010238					540.403	0.219619	0.216294	0.142328	0.136684	0.083663	0.073124	0.030394	0.028107	0.005871	0.008821
	616.802	0.183016	0.179902	0.127672	0.125493	0.056818	0.0565	0.023305	0.025335	0.011694	0.010209					540.603	0.219188	0.215651	0.142049	0.136277	0.083757	0.072906	0.030644	0.028024	0.006347	0.008795
	617.002	0.182941	0.179393	0.127039	0.125138	0.056956	0.05634	0.023575	0.025263	0.012102	0.01018					540.803	0.219322	0.21501	0.142171	0.135872	0.084249	0.07269	0.031763	0.027941	0.007582	0.008769
	617.202	0.182493	0.178885	0.126939	0.124784	0.057414	0.056181	0.023938	0.025192	0.012309	0.010151					541.003	0.219083	0.214371	0.141617	0.135468	0.083747	0.072474	0.032011	0.027857	0.007793	0.008743
	617.402	0.18223	0.178379	0.126574	0.124431	0.057102	0.056022	0.023692	0.025121	0.011809	0.010122					541.203	0.218715	0.213733	0.141538	0.135065	0.083811	0.072258	0.031926	0.027775	0.008275	0.008717
	617.602	0.181908	0.177875	0.126204	0.124079	0.057139	0.055863	0.023479	0.02505	0.011934	0.010094					541.403	0.218131	0.213098	0.140733	0.134664	0.083855	0.072043	0.031636	0.027692	0.0082	0.008691
	617.802	0.181429	0.177372	0.126017	0.123728	0.057069	0.055705	0.023371	0.024979	0.011967	0.010065					541.603	0.217431	0.212465	0.140831	0.134263	0.084369	0.071829	0.03191	0.02761	0.008159	0.008665
	618.002	0.181233	0.17687	0.125584	0.123378	0.056451	0.055548	0.02331	0.024908	0.011867	0.010037					541.803	0.216304	0.211833	0.140349	0.133864	0.083861	0.071616	0.031742	0.027528	0.007821	0.008639
	618.202	0.181186	0.176369	0.125221	0.123029	0.056115	0.055391	0.023145	0.024838	0.011989	0.010008					542.003	0.215167	0.211203	0.13922	0.133466	0.083207	0.071403	0.030896	0.027446	0.007586	0.008613
	618.402	0.181484	0.175871	0.125238	0.122681	0.056277	0.055234	0.023412	0.024767	0.012194	0.00998					542.203	0.214943	0.210575	0.139208	0.13307	0.083294	0.07119	0.030929	0.027364	0.007715	0.008588
	618.602	0.180584	0.175373	0.124689	0.122334	0.056201	0.055078	0.023279	0.024697	0.011757	0.009952					542.403	0.214332	0.209949	0.139323	0.132674	0.083287	0.070979	0.030659	0.027283	0.008085	0.008562
	618.802	0.180636	0.174877	0.124834	0.121988	0.0561	0.054922	0.023297	0.024627	0.011516	0.009924					542.603	0.214052	0.209325	0.13937	0.13228	0.083569	0.070768	0.030822	0.027202	0.008674	0.008537
	619.002	0.180138	0.174382	0.12432	0.121643	0.05626	0.054767	0.023296	0.024558	0.011535	0.009896					542.803	0.213471	0.208703	0.139074	0.131886	0.083657	0.070557	0.03095	0.027121	0.008955	0.008511
	619.202	0.17882	0.173889	0.123849	0.121298	0.055855	0.054612	0.022908	0.024488	0.011204	0.009868					543.003	0.212609	0.208082	0.13905	0.131494	0.083523	0.070348	0.030835	0.02704	0.009045	0.008486
	619.402	0.17798	0.173397	0.123514	0.120955	0.055777	0.054457	0.023204	0.024419	0.011005	0.00984					543.203	0.211891	0.207464	0.138779	0.131103	0.083402	0.070138	0.030317	0.02696	0.009055	0.008461
	619.602	0.177475	0.172907	0.123667	0.120613	0.05588	0.054303	0.023106	0.02435	0.011042	0.009812					543.403	0.210854	0.206847	0.138446	0.130714	0.083094	0.06993	0.029722	0.02688	0.008715	0.008436
	619.802	0.176758	0.172418	0.123549	0.120272	0.055843	0.05415	0.022729	0.024281	0.011102	0.009784					543.603	0.210104	0.206232	0.138143	0.130325	0.082717	0.069722	0.030048	0.0268	0.008687	0.008411
	620.002	0.176755	0.17193	0.123669	0.119932	0.056213	0.053996	0.022931	0.024212	0.011217	0.009756					543.803	0.209225	0.205619	0.137855	0.129938	0.082081	0.069515	0.029821	0.02672	0.007893	0.008386
	620.202	0.176094	0.171444	0.123364	0.119593	0.05675	0.053844	0.022527	0.024144	0.011222	0.009729					544.003	0.208045	0.205008	0.136902	0.129551	0.081269	0.069308	0.029332	0.026641	0.007477	0.008361
	620.402	0.176309	0.170959	0.123648	0.119254	0.056555	0.053691	0.022805	0.024076	0.011708	0.009701					544.203	0.20726	0.204398	0.136599	0.129166	0.080458	0.069102	0.029019	0.026562	0.007386	0.008336
	620.602	0.175955	0.170475	0.123518	0.118917	0.056052	0.053539	0.022543	0.024008	0.011427	0.009674					544.403	0.207082	0.20379	0.136507	0.128782	0.08016	0.068897	0.029309	0.026483	0.007883	0.008311
	620.802	0.175887	0.169993	0.123426	0.118581	0.056151	0.053388	0.022736	0.02394	0.011625	0.009646					544.603	0.206694	0.203185	0.135796	0.128399	0.079309	0.068692	0.029514	0.026404	0.007624	0.008286
	621.002	0.175406	0.169512	0.122774	0.118245	0.056387	0.053237	0.022971	0.023872	0.011854	0.009619					544.803	0.206009	0.202581	0.135255	0.128017	0.07884	0.068488	0.029829	0.026325	0.007721	0.008262
	621.202	0.175059	0.169032	0.12247	0.117911	0.056531	0.053086	0.02291	0.023804	0.011819	0.009592					545.003	0.205402	0.201978	0.13474	0.127637	0.078281	0.068284	0.029828	0.026247	0.007339	0.008237
	621.402	0.174514	0.168554	0.122028	0.117577	0.055874	0.052936	0.022767	0.023737	0.011035	0.009565					545.203	0.205063	0.201378	0.13439	0.127257	0.078154	0.068081	0.029995	0.026169	0.007416	0.008213
	621.602	0.173925	0.168077	0.121871	0.117245	0.055882	0.052786	0.022759	0.02367	0.010814	0.009538					545.403	0.204732	0.200779	0.133787	0.126879	0.078319	0.067879	0.030238	0.026091	0.007192	0.008188
	621.802	0.173678	0.167602	0.121745	0.116913	0.055788	0.052637	0.022816	0.023603	0.010935	0.009511					545.603	0.204223	0.200182	0.133406	0.126502	0.077856	0.067677	0.030363	0.026014	0.007116	0.008164
	622.002	0.173159	0.167128	0.120588	0.116582	0.0549	0.052488	0.02226	0.023536	0.010722	0.009484					545.803	0.203802	0.199587	0.132885	0.126126	0.077492	0.067476	0.030419	0.025936	0.007329	0.00814
[truncated: 1,010 more rows]

## Sheet: Supp Fig 53B and Fig 8e (mid)
Supp Fig 53B	SPR
	WT														LAMBDA
[truncated: 8,208 more rows]

## Sheet: Supp Fig 53C and Fig 8e (right)
Supp Fig 53C	ELISA
[truncated: 17 more rows]

[truncated: 1 more sheets: Supp Fig 54 and Fig 8d]
